# Supplementary material for: Metabolic engineering of stomatal precursor cells enhances photosynthetic water‐use efficiency and vegetative growth under water‐deficit conditions in Arabidopsis thaliana
Source: Plant Biotechnol J. 2025 May 23;23(8):3177–94. doi: 10.1111/pbi.70130 (PMC12310843; doi:10.1111/pbi.70130)
Supplement: Supplementary file 4 — Appendix S4 Raw data supporting figures and tables. [file PBI-23-3177-s002.xlsx]

## Sheet: Fig.1B_1C
Genotype	Line	Biological_Replicate	mean_umol_m-2_s-1	Cofactor
stromal-SmNOX	2.12.1	1	0.881283	NADH
stromal-SmNOX	2.12.1	2	1.05377	NADH
stromal-SmNOX	2.12.1	4	0.578412	NADH
stromal-SmNOX	2.12.1	5	0.61013	NADH
stromal-SmNOX	2.18.8	1	0.91313	NADH
stromal-SmNOX	2.18.8	2	0.845657	NADH
stromal-SmNOX	2.18.8	4	1.14391	NADH
stromal-SmNOX	2.18.8	5	0.953809	NADH
stromal-SmNOX	2.6.10	1	0.839193	NADH
stromal-SmNOX	2.6.10	2	0.799396	NADH
stromal-SmNOX	2.6.10	4	0.700856	NADH
stromal-SmNOX	2.6.10	5	0.797599	NADH
CIMS-SmNOX	4.12.8	1	0.792342	NADH
CIMS-SmNOX	4.12.8	2	0.667842	NADH
CIMS-SmNOX	4.12.8	4	0.736962	NADH
CIMS-SmNOX	4.12.8	5	0.737297	NADH
CIMS-SmNOX	4.13.11	1	0.809968	NADH
CIMS-SmNOX	4.13.11	2	0.557016	NADH
CIMS-SmNOX	4.13.11	4	0.483745	NADH
CIMS-SmNOX	4.13.11	5	0.68078	NADH
CIMS-SmNOX	4.6.9	1	0.829771	NADH
CIMS-SmNOX	4.6.9	2	0.705912	NADH
CIMS-SmNOX	4.6.9	4	0.530019	NADH
CIMS-SmNOX	4.6.9	5	0.870898	NADH
cyto-SmNOX	5.11.1	1	0.750113	NADH
cyto-SmNOX	5.11.1	2	0.79271	NADH
cyto-SmNOX	5.11.1	4	0.615772	NADH
cyto-SmNOX	5.11.1	5	0.892169	NADH
cyto-SmNOX	5.14.8	1	0.647724	NADH
cyto-SmNOX	5.14.8	2	0.503525	NADH
cyto-SmNOX	5.14.8	4	0.79108	NADH
cyto-SmNOX	5.14.8	5	1.00458	NADH
cyto-SmNOX	5.3.2	1	0.785955	NADH
cyto-SmNOX	5.3.2	2	0.70048	NADH
cyto-SmNOX	5.3.2	4	0.812142	NADH
cyto-SmNOX	5.3.2	5	0.952054	NADH
WT	WT10	1	0.459457	NADH
WT	WT10	2	0.182287	NADH
WT	WT10	4	0.669514	NADH
WT	WT10	5	0.406865	NADH
WT	WT4	1	0.380684	NADH
WT	WT4	2	0.784477	NADH
WT	WT4	4	0.443556	NADH
WT	WT4	5	0.451664	NADH
WT	WT8	1	0.599759	NADH
WT	WT8	2	0.557225	NADH
WT	WT8	4	0.848583	NADH
WT	WT8	5	0.632237	NADH
stromal-SmNOX	2.12.1	1	0.456156	NADPH
stromal-SmNOX	2.12.1	2	0.531299	NADPH
stromal-SmNOX	2.12.1	4	0.322539	NADPH
stromal-SmNOX	2.12.1	5	0.351645	NADPH
stromal-SmNOX	2.12.1	6	0.938163	NADPH
stromal-SmNOX	2.18.8	1	0.576086	NADPH
stromal-SmNOX	2.18.8	2	0.502239	NADPH
stromal-SmNOX	2.18.8	4	0.589739	NADPH
stromal-SmNOX	2.18.8	5	0.445623	NADPH
stromal-SmNOX	2.18.8	6	0.44685	NADPH
stromal-SmNOX	2.6.10	1	0.386363	NADPH
stromal-SmNOX	2.6.10	2	0.60963	NADPH
stromal-SmNOX	2.6.10	4	0.509857	NADPH
stromal-SmNOX	2.6.10	5	0.555113	NADPH
stromal-SmNOX	2.6.10	6	0.775324	NADPH
CIMS-SmNOX	4.12.8	1	0.19431	NADPH
CIMS-SmNOX	4.12.8	2	0.194025	NADPH
CIMS-SmNOX	4.12.8	4	0.231753	NADPH
CIMS-SmNOX	4.12.8	5	0.290057	NADPH
CIMS-SmNOX	4.12.8	6	0.705119	NADPH
CIMS-SmNOX	4.13.11	1	0.231926	NADPH
CIMS-SmNOX	4.13.11	2	0.231616	NADPH
CIMS-SmNOX	4.13.11	4	0.166516	NADPH
CIMS-SmNOX	4.13.11	5	0.156434	NADPH
CIMS-SmNOX	4.13.11	6	0.929956	NADPH
CIMS-SmNOX	4.6.9	1	0.191542	NADPH
CIMS-SmNOX	4.6.9	2	0.264555	NADPH
CIMS-SmNOX	4.6.9	4	0.272401	NADPH
CIMS-SmNOX	4.6.9	5	0.297356	NADPH
CIMS-SmNOX	4.6.9	6	0.574757	NADPH
cyto-SmNOX	5.11.1	1	0.775463	NADPH
cyto-SmNOX	5.11.1	2	0.702514	NADPH
cyto-SmNOX	5.11.1	4	0.523589	NADPH
cyto-SmNOX	5.11.1	5	0.72505	NADPH
cyto-SmNOX	5.11.1	6	1.46736	NADPH
cyto-SmNOX	5.14.8	1	0.62265	NADPH
cyto-SmNOX	5.14.8	2	0.672906	NADPH
cyto-SmNOX	5.14.8	4	0.85767	NADPH
cyto-SmNOX	5.14.8	5	0.988054	NADPH
cyto-SmNOX	5.14.8	6	0.856594	NADPH
cyto-SmNOX	5.3.2	1	0.60673	NADPH
cyto-SmNOX	5.3.2	2	0.745762	NADPH
cyto-SmNOX	5.3.2	4	0.68349	NADPH
cyto-SmNOX	5.3.2	5	0.788783	NADPH
cyto-SmNOX	5.3.2	6	1.18992	NADPH
WT	WT10	1	0.120567	NADPH
WT	WT10	2	0.0847633	NADPH
WT	WT10	4	0.136908	NADPH
WT	WT10	5	0.118523	NADPH
WT	WT10	6	0.16839	NADPH
WT	WT4	1	0.0961804	NADPH
WT	WT4	2	0.112181	NADPH
WT	WT4	4	0.0932488	NADPH
WT	WT4	5	0.138231	NADPH
WT	WT4	6	0.0916592	NADPH
WT	WT8	1	0.0907107	NADPH
WT	WT8	2	0.0890973	NADPH
WT	WT8	4	0.137547	NADPH
WT	WT8	5	0.123495	NADPH
WT	WT8	6	0.300013	NADPH

## Sheet: Fig.2A
Genotype	Line	Biological_Replicate	Stomatal_Count_1	Stomatal_Count_2	Stomatal_Count_3	Stomatal_Count_4	Stomatal_Count_5	mean_Stomatal_Count	mean_Stomatal_Density_mm2
stromal-SmNOX	2.12.1	1	31	51	68	95	125	125	176.99
stromal-SmNOX	2.12.1	2	18	41	59	79	105	105	148.672
stromal-SmNOX	2.12.1	3	23	45	68	90	113	113	159.999
stromal-SmNOX	2.12.1	4	33	56	82	112	135	135	191.15
stromal-SmNOX	2.12.1	5	13	27	45	63	82	82	116.106
stromal-SmNOX	2.12.1	6	17	32	45	52	62	62	87.7872
stromal-SmNOX	2.12.1	7	20	38	59	80	109	109	154.336
stromal-SmNOX	2.12.1	8	21	44	59	74	90	90	127.433
stromal-SmNOX	2.12.1	9	14	30	46	58	76	76	107.61
stromal-SmNOX	2.12.1	10	17	32	48	63	82	82	116.106
stromal-SmNOX	2.18.8	1	24	45	66	93	114	114	161.415
stromal-SmNOX	2.18.8	2	12	28	44	58	72	72	101.946
stromal-SmNOX	2.18.8	3	19	35	47	72	92	92	130.265
stromal-SmNOX	2.18.8	4	13	23	35	48	58	58	82.1235
stromal-SmNOX	2.18.8	5	21	41	63	82	103	103	145.84
stromal-SmNOX	2.18.8	6	10	23	36	45	58	58	82.1235
stromal-SmNOX	2.18.8	7	16	45	69	94	116	116	164.247
stromal-SmNOX	2.18.8	8	22	38	49	67	92	92	130.265
stromal-SmNOX	2.18.8	9	11	22	37	47	61	61	86.3713
stromal-SmNOX	2.18.8	10	21	43	63	88	111	111	157.167
stromal-SmNOX	2.6.10	1	18	31	48	65	92	92	130.265
stromal-SmNOX	2.6.10	2	25	43	57	76	94	94	133.097
stromal-SmNOX	2.6.10	3	21	39	55	70	90	90	127.433
stromal-SmNOX	2.6.10	4	26	50	72	100	125	125	176.99
stromal-SmNOX	2.6.10	5	21	44	69	97	117	117	165.663
stromal-SmNOX	2.6.10	6	15	27	37	48	64	64	90.619
stromal-SmNOX	2.6.10	7	30	60	92	121	152	152	215.22
stromal-SmNOX	2.6.10	8	15	31	41	56	71	71	100.53
stromal-SmNOX	2.6.10	9	15	28	42	55	66	66	93.4509
stromal-SmNOX	2.6.10	10	20	41	60	78	94	94	133.097
CIMS-SmNOX	4.12.8	1	15	31	47	67	89	89	126.017
CIMS-SmNOX	4.12.8	2	21	43	58	78	95	95	134.513
CIMS-SmNOX	4.12.8	3	12	31	44	58	69	69	97.6986
CIMS-SmNOX	4.12.8	4	16	33	49	64	79	79	111.858
CIMS-SmNOX	4.12.8	5	13	35	52	66	85	85	120.353
CIMS-SmNOX	4.12.8	6	27	51	83	116	149	149	210.972
CIMS-SmNOX	4.12.8	7	12	27	40	53	72	72	101.946
CIMS-SmNOX	4.12.8	8	20	43	61	84	106	106	150.088
CIMS-SmNOX	4.12.8	9	15	33	48	60	77	77	109.026
CIMS-SmNOX	4.12.8	10	14	33	51	65	81	81	114.69
CIMS-SmNOX	4.13.11	1	20	47	68	86	106	106	150.088
CIMS-SmNOX	4.13.11	2	22	46	67	90	117	117	165.663
CIMS-SmNOX	4.13.11	3	17	33	48	71	88	88	124.601
CIMS-SmNOX	4.13.11	4	21	34	49	67	81	81	114.69
CIMS-SmNOX	4.13.11	5	21	48	72	104	126	126	178.406
CIMS-SmNOX	4.13.11	6	20	32	47	59	81	81	114.69
CIMS-SmNOX	4.13.11	7	13	24	34	54	67	67	94.8668
CIMS-SmNOX	4.13.11	8	11	23	39	59	68	68	96.2827
CIMS-SmNOX	4.13.11	9	22	49	72	100	119	119	168.495
CIMS-SmNOX	4.13.11	10	10	25	37	49	60	60	84.9553
CIMS-SmNOX	4.6.9	1	30	61	83	115	148	148	209.557
CIMS-SmNOX	4.6.9	2	23	44	65	87	112	112	158.583
CIMS-SmNOX	4.6.9	3	18	37	65	85	104	104	147.256
CIMS-SmNOX	4.6.9	4	14	24	39	54	71	71	100.53
CIMS-SmNOX	4.6.9	5	21	41	65	85	111	111	157.167
CIMS-SmNOX	4.6.9	6	18	35	54	71	85	85	120.353
CIMS-SmNOX	4.6.9	7	17	30	44	66	82	82	116.106
CIMS-SmNOX	4.6.9	8	17	29	43	60	73	73	103.362
CIMS-SmNOX	4.6.9	9	27	66	102	143	177	177	250.618
CIMS-SmNOX	4.6.9	10	23	50	72	104	125	125	176.99
cyto-SmNOX	5.11.1	1	14	30	48	61	71	71	100.53
cyto-SmNOX	5.11.1	2	17	28	43	65	81	81	114.69
cyto-SmNOX	5.11.1	3	41	74	111	142	175	175	247.786
cyto-SmNOX	5.11.1	4	20	45	64	82	100	100	141.592
cyto-SmNOX	5.11.1	5	22	38	57	73	89	89	126.017
cyto-SmNOX	5.11.1	6	31	55	82	111	142	142	201.061
cyto-SmNOX	5.11.1	7	19	32	46	67	84	84	118.937
cyto-SmNOX	5.11.1	8	14	25	38	48	67	67	94.8668
cyto-SmNOX	5.11.1	9	13	21	34	51	60	60	84.9553
cyto-SmNOX	5.11.1	10	12	28	44	66	80	80	113.274
cyto-SmNOX	5.14.8	1	14	40	61	86	107	107	151.504
cyto-SmNOX	5.14.8	2	24	45	67	87	102	102	144.424
cyto-SmNOX	5.14.8	3	12	32	48	59	76	76	107.61
cyto-SmNOX	5.14.8	4	12	24	37	45	54	54	76.4598
cyto-SmNOX	5.14.8	5	17	25	35	48	62	62	87.7872
cyto-SmNOX	5.14.8	6	15	26	41	56	68	68	96.2827
cyto-SmNOX	5.14.8	7	13	31	43	60	75	75	106.194
cyto-SmNOX	5.14.8	8	16	34	47	61	73	73	103.362
cyto-SmNOX	5.14.8	9	14	30	39	54	63	63	89.2031
cyto-SmNOX	5.14.8	10	17	32	51	65	80	80	113.274
cyto-SmNOX	5.3.2	1	22	38	51	70	85	85	120.353
cyto-SmNOX	5.3.2	2	14	29	45	56	66	66	93.4509
cyto-SmNOX	5.3.2	3	23	39	58	73	87	87	123.185
cyto-SmNOX	5.3.2	4	20	41	67	89	105	105	148.672
cyto-SmNOX	5.3.2	5	22	44	63	78	97	97	137.344
cyto-SmNOX	5.3.2	6	10	17	26	36	46	46	65.1324
cyto-SmNOX	5.3.2	7	25	49	78	104	124	124	175.574
cyto-SmNOX	5.3.2	8	20	40	60	77	94	94	133.097
cyto-SmNOX	5.3.2	9	5	15	22	31	39	39	55.221
cyto-SmNOX	5.3.2	10	14	28	43	59	84	84	118.937
WT	WT10	1	16	29	41	51	65	65	92.035
WT	WT10	2	27	51	75	101	123	123	174.158
WT	WT10	3	61	110	161	198	226	226	319.998
WT	WT10	4	40	70	96	121	149	149	210.972
WT	WT10	5	39	75	107	144	173	173	244.955
WT	WT10	6	35	69	108	147	183	183	259.114
WT	WT10	7	33	74	103	140	171	171	242.123
WT	WT10	8	18	39	59	75	94	94	133.097
WT	WT10	9	35	82	115	149	176	176	249.202
WT	WT10	10	11	25	36	52	60	60	84.9553
WT	WT4	1	26	58	92	121	148	148	209.557
WT	WT4	2	16	35	51	71	87	87	123.185
WT	WT4	3	26	54	73	97	127	127	179.822
WT	WT4	4	14	28	40	60	77	77	109.026
WT	WT4	5	26	53	76	98	124	124	175.574
WT	WT4	6	14	30	46	63	75	75	106.194
WT	WT4	7	32	59	77	106	132	132	186.902
WT	WT4	8	27	58	96	125	153	153	216.636
WT	WT4	9	13	34	49	67	87	87	123.185
WT	WT4	10	14	24	34	42	52	52	73.628
WT	WT8	1	17	41	61	80	103	103	145.84
WT	WT8	2	20	34	46	65	81	81	114.69
WT	WT8	3	24	42	92	122	151	151	213.804
WT	WT8	4	27	64	94	120	145	145	205.309
WT	WT8	5	22	48	69	96	120	120	169.911
WT	WT8	6	18	39	60	83	101	101	143.008
WT	WT8	7	20	44	64	80	100	100	141.592
WT	WT8	8	16	33	49	61	79	79	111.858
WT	WT8	9	33	59	91	129	170	170	240.707

## Sheet: Fig.2B
Genotype	Line	LMA_g_m2
stromal-SmNOX	2.12.1	13.9667
stromal-SmNOX	2.12.1	15.7531
stromal-SmNOX	2.12.1	13.9667
stromal-SmNOX	2.12.1	15.1035
stromal-SmNOX	2.12.1	11.5306
stromal-SmNOX	2.12.1	10.2314
stromal-SmNOX	2.12.1	12.9922
stromal-SmNOX	2.12.1	10.3938
stromal-SmNOX	2.12.1	12.0178
stromal-SmNOX	2.12.1	10.881
stromal-SmNOX	2.18.8	16.8899
stromal-SmNOX	2.18.8	13.1546
stromal-SmNOX	2.18.8	15.5907
stromal-SmNOX	2.18.8	9.09457
stromal-SmNOX	2.18.8	13.6419
stromal-SmNOX	2.18.8	12.8298
stromal-SmNOX	2.18.8	13.4794
stromal-SmNOX	2.18.8	13.1546
stromal-SmNOX	2.18.8	14.1291
stromal-SmNOX	2.18.8	16.0779
stromal-SmNOX	2.6.10	14.1291
stromal-SmNOX	2.6.10	10.7186
stromal-SmNOX	2.6.10	12.1802
stromal-SmNOX	2.6.10	13.9667
stromal-SmNOX	2.6.10	13.9667
stromal-SmNOX	2.6.10	13.6419
stromal-SmNOX	2.6.10	12.1802
stromal-SmNOX	2.6.10	14.9411
stromal-SmNOX	2.6.10	13.9667
stromal-SmNOX	2.6.10	12.505
CIMS-SmNOX	4.12.8	13.4794
CIMS-SmNOX	4.12.8	14.1291
CIMS-SmNOX	4.12.8	16.2403
CIMS-SmNOX	4.12.8	6.17131
CIMS-SmNOX	4.12.8	17.2147
CIMS-SmNOX	4.12.8	13.4794
CIMS-SmNOX	4.12.8	14.7787
CIMS-SmNOX	4.12.8	15.7531
CIMS-SmNOX	4.12.8	12.6674
CIMS-SmNOX	4.12.8	10.069
CIMS-SmNOX	4.13.11	13.317
CIMS-SmNOX	4.13.11	14.2915
CIMS-SmNOX	4.13.11	13.4794
CIMS-SmNOX	4.13.11	14.9411
CIMS-SmNOX	4.13.11	11.2058
CIMS-SmNOX	4.13.11	12.6674
CIMS-SmNOX	4.13.11	11.3682
CIMS-SmNOX	4.13.11	16.5651
CIMS-SmNOX	4.13.11	10.7186
CIMS-SmNOX	4.13.11	14.7787
CIMS-SmNOX	4.6.9	15.7531
CIMS-SmNOX	4.6.9	12.1802
CIMS-SmNOX	4.6.9	10.2314
CIMS-SmNOX	4.6.9	11.8554
CIMS-SmNOX	4.6.9	9.58178
CIMS-SmNOX	4.6.9	9.41937
CIMS-SmNOX	4.6.9	12.0178
CIMS-SmNOX	4.6.9	12.3426
CIMS-SmNOX	4.6.9	10.069
CIMS-SmNOX	4.6.9	10.881
cyto-SmNOX	5.11.1	13.1546
cyto-SmNOX	5.11.1	12.3426
cyto-SmNOX	5.11.1	12.1802
cyto-SmNOX	5.11.1	13.317
cyto-SmNOX	5.11.1	14.1291
cyto-SmNOX	5.11.1	13.4794
cyto-SmNOX	5.11.1	10.3938
cyto-SmNOX	5.11.1	11.8554
cyto-SmNOX	5.11.1	12.505
cyto-SmNOX	5.11.1	11.5306
cyto-SmNOX	5.14.8	16.0779
cyto-SmNOX	5.14.8	14.4539
cyto-SmNOX	5.14.8	14.7787
cyto-SmNOX	5.14.8	12.3426
cyto-SmNOX	5.14.8	13.1546
cyto-SmNOX	5.14.8	9.58178
cyto-SmNOX	5.14.8	13.9667
cyto-SmNOX	5.14.8	14.2915
cyto-SmNOX	5.14.8	10.881
cyto-SmNOX	5.14.8	11.8554
cyto-SmNOX	5.3.2	14.1291
cyto-SmNOX	5.3.2	16.2403
cyto-SmNOX	5.3.2	12.505
cyto-SmNOX	5.3.2	16.0779
cyto-SmNOX	5.3.2	12.8298
cyto-SmNOX	5.3.2	14.1291
cyto-SmNOX	5.3.2	11.2058
cyto-SmNOX	5.3.2	13.6419
cyto-SmNOX	5.3.2	NA
cyto-SmNOX	5.3.2	NA
WT	WT10	15.5907
WT	WT10	17.2147
WT	WT10	15.2659
WT	WT10	14.6163
WT	WT10	16.5651
WT	WT10	13.6419
WT	WT10	13.6419
WT	WT10	13.6419
WT	WT10	13.317
WT	WT10	10.2314
WT	WT4	14.1291
WT	WT4	15.4283
WT	WT4	12.8298
WT	WT4	11.8554
WT	WT4	12.8298
WT	WT4	12.8298
WT	WT4	14.9411
WT	WT4	14.9411
WT	WT4	16.8899
WT	WT4	10.3938
WT	WT8	22.4116
WT	WT8	12.9922
WT	WT8	14.7787
WT	WT8	14.6163
WT	WT8	15.1035
WT	WT8	12.0178
WT	WT8	14.6163
WT	WT8	13.317
WT	WT8	12.1802
WT	WT8	13.6419

## Sheet: Fig.3_S5 Raw LICOR
Genotype	Line	Plant_ID	Ref_Light	obs	E	Emm	A	Ca	Ci	Pci	Pca	gsw	gbw	gtw	gtc	Rabs	TleafEB	TleafCnd	SVPleaf	RHcham	VPcham	SVPcham	VPDleaf	LatHFlux	SenHFlux	NetTherm	EBSum	Leak	LeakPct	CorrFact	CorrFactPct	Fan	DarkAdaptedID	Qmax_d	Fo	Fm	Fv/Fm	A_dark	LightAdaptedID	Qmax	Fs	Fm'	PhiPS2	PS2/1	Qabs_fs	A_fs	ETR	PhiCO2	NPQ
stromal-SmNOX	2.12.1	2.12.1_1	2200	1	0.00244038	2.44038	4.76612	397.7	318.962	31.9301	39.8122	0.116729	3.01352	0.114274	0.0716374	420.38	31.787	30.6221	4.41509	55.1651	2.34949	4.25902	2.06559	-107.621	-102.022	-7.55063	203.187	0	0	1	0	52427	MPF-584-20230620-13_02_29	9880.19	223.074	665.75	0.664928	-1.20288	MPF-586-20230620-13_32_19	9859.4	233.171	243.719	0.0432817	0.5	1849.21	4.76612	40.0184	0.00322787	1.73163
stromal-SmNOX	2.12.1	2.12.1_1	2000	2	0.00251279	2.51279	4.76956	397.675	322.231	32.2591	39.8119	0.122663	3.01008	0.119952	0.0752087	382.398	31.552	30.4098	4.36176	54.8205	2.33474	4.25887	2.02703	-110.814	-67.5437	-4.99935	199.041	0	0	1	0	52322.6	MPF-584-20230620-13_02_29	9880.19	223.074	665.75	0.664928	-1.20288	MPF-587-20230620-13_36_23	9891.32	226.983	237.87	0.045767	0.5	1681.19	4.76956	38.4715	0.00355251	1.7988
stromal-SmNOX	2.12.1	2.12.1_1	1650	3	0.00239839	2.39839	4.93459	397.639	318.979	31.9346	39.8097	0.120084	3.0131	0.117487	0.0736581	315.879	31.2003	30.2519	4.32248	55.0969	2.3468	4.2594	1.97568	-105.769	-41.6136	-3.07464	165.422	0	0	1	0	52414.1	MPF-584-20230620-13_02_29	9880.19	223.074	665.75	0.664928	-1.20288	MPF-588-20230620-13_40_27	9870.42	222.222	238.283	0.0674051	0.5	1387.2	4.93459	46.7522	0.00442436	1.79395
stromal-SmNOX	2.12.1	2.12.1_1	1300	4	0.00235854	2.35854	5.01189	397.637	320.993	32.1382	39.8119	0.124726	3.00993	0.121924	0.0764489	249.42	30.8316	29.8315	4.2194	55.0763	2.34612	4.25976	1.87328	-104.011	26.8813	1.9841	174.274	0	0	1	0	52317.7	MPF-584-20230620-13_02_29	9880.19	223.074	665.75	0.664928	-1.20288	MPF-589-20230620-13_44_32	9894.59	218.183	244.753	0.108558	0.5	1093.21	5.01189	59.3384	0.00568486	1.72009
stromal-SmNOX	2.12.1	2.12.1_1	1000	5	0.00227303	2.27303	4.97595	397.654	320.981	32.1372	39.8139	0.123232	3.00922	0.120495	0.0755503	192.402	30.5133	29.5995	4.16341	54.8796	2.336	4.2566	1.82741	-100.241	62.4262	4.60317	159.19	0	0	1	0	52298.4	MPF-584-20230620-13_02_29	9880.19	223.074	665.75	0.664928	-1.20288	MPF-590-20230620-13_48_36	9909.75	214.276	245.583	0.127478	0.5	841.21	4.97595	53.618	0.00734518	1.7109
stromal-SmNOX	2.12.1	2.12.1_1	750	6	0.0022056	2.2056	4.81901	397.65	323.015	32.3401	39.8125	0.122676	3.01026	0.119965	0.0752167	144.888	30.2609	29.4227	4.12119	54.9593	2.33985	4.25743	1.78134	-97.2669	91.6935	6.75313	146.068	0	0	1	0	52329.5	MPF-584-20230620-13_02_29	9880.19	223.074	665.75	0.664928	-1.20288	MPF-591-20230620-13_52_40	9914.22	209.461	251.676	0.167736	0.5	631.206	4.81901	52.938	0.0095403	1.64527
stromal-SmNOX	2.12.1	2.12.1_1	500	7	0.00216628	2.16628	4.84062	397.728	322.778	32.3194	39.8242	0.122308	3.01281	0.119615	0.0749962	97.4031	30.0036	29.327	4.09851	55.0276	2.34347	4.25872	1.75505	-95.5328	108.155	7.95519	117.98	0	0	1	0	52406.2	MPF-584-20230620-13_02_29	9880.19	223.074	665.75	0.664928	-1.20288	MPF-592-20230620-13_56_44	9904.5	205.031	277.15	0.260218	0.5	421.217	4.84062	54.804	0.0143477	1.40213
stromal-SmNOX	2.12.1	2.12.1_1	400	8	0.00213318	2.13318	4.713	397.779	325.149	32.5572	39.8296	0.123156	3.01258	0.120426	0.0755065	78.3997	29.8925	29.1774	4.06323	55.1284	2.34634	4.25613	1.71689	-94.0732	130.742	9.60963	124.678	0	0	1	0	52401.1	MPF-584-20230620-13_02_29	9880.19	223.074	665.75	0.664928	-1.20288	MPF-593-20230620-14_00_48	9910.7	208.941	309.873	0.325722	0.5	337.202	4.713	54.9171	0.017544	1.14846
stromal-SmNOX	2.12.1	2.12.1_1	300	9	0.0021211	2.12111	4.41219	397.918	329.32	32.9744	39.8431	0.12325	3.01078	0.120514	0.0755619	58.8029	29.7886	29.1108	4.04764	54.9984	2.34155	4.25748	1.70609	-93.5407	142.358	10.4666	118.087	0	0	1	0	52345.3	MPF-584-20230620-13_02_29	9880.19	223.074	665.75	0.664928	-1.20288	MPF-594-20230620-14_04_52	9918.16	218.661	375.655	0.417919	0.5	252.915	4.41219	52.8491	0.0222014	0.77224
stromal-SmNOX	2.12.1	2.12.1_1	200	10	0.00209935	2.09936	3.61328	398.14	339.706	34.0155	39.8666	0.122463	3.01239	0.119763	0.0750895	39.2	29.6831	29.0414	4.03142	54.7688	2.33195	4.25782	1.69947	-92.5816	153.928	11.3074	111.854	0	0	1	0	52394	MPF-584-20230620-13_02_29	9880.19	223.074	665.75	0.664928	-1.20288	MPF-595-20230620-14_08_56	9904.1	224.493	456.212	0.50792	0.5	168.603	3.61328	42.8185	0.0285651	0.459299
stromal-SmNOX	2.12.1	2.12.1_1	150	11	0.00195782	1.95782	3.0085	398.478	345.288	34.5768	39.9031	0.114432	3.00882	0.112068	0.070251	29.3991	29.6653	29.0899	4.04275	55.1638	2.34916	4.25853	1.69358	-86.3399	146.351	10.7663	100.177	0	0	1	0	52285.2	MPF-584-20230620-13_02_29	9880.19	223.074	665.75	0.664928	-1.20288	MPF-596-20230620-14_13_00	9909.85	221.212	497.29	0.555166	0.5	126.449	3.0085	35.1002	0.0333049	0.338755
stromal-SmNOX	2.12.1	2.12.1_1	100	12	0.0018147	1.8147	2.05053	398.888	357.06	35.7586	39.9476	0.106433	3.0107	0.104386	0.0654217	19.5981	29.6351	29.0359	4.03012	55.0875	2.34452	4.25599	1.68561	-80.0283	153.533	11.2839	104.387	0	0	1	0	52344.5	MPF-584-20230620-13_02_29	9880.19	223.074	665.75	0.664928	-1.20288	MPF-597-20230620-14_17_04	9897.6	214.804	530.118	0.5948	0.5	84.2944	2.05053	25.0691	0.0385959	0.255854
stromal-SmNOX	2.12.1	2.12.1_1	50	13	0.00157724	1.57724	0.803155	399.435	374.559	37.5135	40.005	0.09224	3.01312	0.0906996	0.0568235	9.79953	29.6354	29.0509	4.03362	55.1684	2.34746	4.25508	1.68616	-69.5563	150.613	11.0611	101.917	0	0	1	0	52418.5	MPF-584-20230620-13_02_29	9880.19	223.074	665.75	0.664928	-1.20288	MPF-598-20230620-14_21_08	9898.15	207.182	568.296	0.635433	0.5	42.1477	0.803155	13.391	0.0475954	0.171484
stromal-SmNOX	2.12.1	2.12.1_1	0	14	0.00134085	1.34085	-0.911389	400.154	407.89	40.8546	40.0798	0.077387	3.00979	0.0762984	0.047783	0.00493282	29.6498	29.1134	4.04825	55.0569	2.34421	4.2578	1.70404	-59.1315	142.099	10.4511	93.4232	0	0	1	0	52315.9	MPF-599-20230620-14_25_12	9880.7	173.252	601.52	0.711976	-0.911389	-	-	0	0	#DIV/0!	0.5	0.0218082	-0.911389	#DIV/0!	5.09E-15	#DIV/0!
stromal-SmNOX	2.12.1	2.12.1_1	2200	15	0.00167713	1.67713	4.02714	398.132	298.168	29.8663	39.8793	0.0746729	3.01189	0.0736595	0.0461271	420.375	31.9929	31.1323	4.54553	54.9817	2.34331	4.26197	2.20223	-73.9615	-182.856	-13.5755	149.982	0	0	1	0	52376.8	MPF-599-20230620-14_25_12	9880.7	173.252	601.52	0.711976	-0.911389	MPF-600-20230620-14_29_17	9903.97	255.601	267.454	0.0443168	0.5	1849.18	4.02714	40.9748	0.00267066	1.24906
stromal-SmNOX	2.12.1	2.12.1_2	2200	1	0.0026305	2.6305	6.08643	397.153	308.294	31.1582	40.1389	0.128854	3.02568	0.125881	0.078937	420.372	31.7449	30.5189	4.38909	55.0788	2.34751	4.2621	2.04157	-116.005	-83.5373	-6.15497	214.675	0	0	1	0	52816.4	MPF-629-20230621-11_58_54	9876.29	201.54	684.564	0.705594	-0.961185	MPF-631-20230621-12_29_16	9865.22	259.55	273.06	0.0494748	0.5	1849.17	6.08643	45.7438	0.00381123	1.50701
stromal-SmNOX	2.12.1	2.12.1_2	2000	2	0.00267823	2.67823	6.06822	397.151	311.373	31.4682	40.1371	0.133629	3.02901	0.130438	0.0818044	382.4	31.5026	30.3272	4.34117	54.814	2.33463	4.2592	2.00653	-118.11	-54.2613	-3.98952	206.039	0	0	1	0	52920.4	MPF-629-20230621-11_58_54	9876.29	201.54	684.564	0.705594	-0.961185	MPF-632-20230621-12_33_21	9876.95	253.969	274.806	0.0758215	0.5	1681.2	6.06822	63.7355	0.00418118	1.49108
stromal-SmNOX	2.12.1	2.12.1_2	1650	3	0.00257644	2.57644	6.13878	397.13	311.648	31.498	40.1376	0.134784	3.02727	0.131536	0.0824955	315.874	31.1204	29.9956	4.25938	55.1345	2.34438	4.25211	1.915	-113.621	-4.85029	-0.356182	197.046	0	0	1	0	52872.4	MPF-629-20230621-11_58_54	9876.29	201.54	684.564	0.705594	-0.961185	MPF-633-20230621-12_37_25	9854.4	249.329	274.474	0.0916133	0.5	1387.18	6.13878	63.5422	0.00511827	1.49409
stromal-SmNOX	2.12.1	2.12.1_2	1300	4	0.00254113	2.54113	6.14806	397.15	313.226	31.6572	40.1392	0.137317	3.02582	0.133946	0.0840124	249.418	30.7815	29.742	4.19771	54.9882	2.34236	4.25974	1.85536	-112.064	41.619	3.05441	182.027	0	0	1	0	52822.3	MPF-629-20230621-11_58_54	9876.29	201.54	684.564	0.705594	-0.961185	MPF-634-20230621-12_41_29	9878.53	244.77	274.275	0.107574	0.5	1093.21	6.14806	58.8005	0.00650309	1.4959
stromal-SmNOX	2.12.1	2.12.1_2	1000	5	0.00250917	2.50917	6.15143	397.174	315.217	31.8581	40.1413	0.140571	3.02737	0.137043	0.0859617	192.397	30.424	29.4882	4.13681	55.192	2.34568	4.25003	1.79113	-110.654	76.5696	5.60839	163.92	0	0	1	0	52876.6	MPF-629-20230621-11_58_54	9876.29	201.54	684.564	0.705594	-0.961185	MPF-635-20230621-12_45_33	9870.59	239.909	279.301	0.141039	0.5	841.184	6.15143	59.3199	0.00845548	1.45099
stromal-SmNOX	2.12.1	2.12.1_2	750	6	0.00242725	2.42725	6.04879	397.198	315.257	31.864	40.1461	0.137916	3.02455	0.134515	0.0843706	144.889	30.2061	29.3643	4.10733	54.9956	2.3417	4.25798	1.76562	-107.042	102.021	7.47619	147.345	0	0	1	0	52785	MPF-629-20230621-11_58_54	9876.29	201.54	684.564	0.705594	-0.961185	MPF-636-20230621-12_49_37	9896.47	233.11	288.83	0.192915	0.5	631.212	6.04879	60.8851	0.0111056	1.37013
stromal-SmNOX	2.12.1	2.12.1_2	500	7	0.00237476	2.37476	5.9131	397.285	317.364	32.0752	40.1526	0.138306	3.02556	0.134887	0.0846046	97.3972	29.9391	29.2031	4.06927	55.1343	2.3464	4.25578	1.72288	-104.727	126.879	9.28686	128.836	0	0	1	0	52817.3	MPF-629-20230621-11_58_54	9876.29	201.54	684.564	0.705594	-0.961185	MPF-637-20230621-12_53_41	9893.47	227.898	327.033	0.303136	0.5	421.19	5.9131	63.8389	0.0163211	1.09326
stromal-SmNOX	2.12.1	2.12.1_2	400	8	0.00238858	2.38858	5.68687	397.362	321.057	32.4482	40.1601	0.140255	3.02786	0.136743	0.0857727	78.3961	29.8293	29.1384	4.05408	55.0846	2.34457	4.2563	1.70952	-105.337	137.883	10.0815	121.024	0	0	1	0	52887.4	MPF-629-20230621-11_58_54	9876.29	201.54	684.564	0.705594	-0.961185	MPF-638-20230621-12_57_45	9915.27	233.272	366.766	0.363977	0.5	337.184	5.68687	61.3636	0.0197164	0.866484
stromal-SmNOX	2.12.1	2.12.1_2	300	9	0.00235402	2.35402	5.36661	397.476	324.499	32.7953	40.1708	0.139267	3.02833	0.135805	0.0851818	58.7978	29.7229	29.0846	4.04151	55.1058	2.34503	4.2555	1.69648	-103.812	146.143	10.6808	111.81	0	0	1	0	52902.3	MPF-629-20230621-11_58_54	9876.29	201.54	684.564	0.705594	-0.961185	MPF-639-20230621-13_01_49	9904.45	243.774	449.931	0.458197	0.5	252.892	5.36661	57.9372	0.0250217	0.521487
stromal-SmNOX	2.12.1	2.12.1_2	200	10	0.00227721	2.27721	4.42973	397.865	334.439	33.7994	40.2095	0.135604	3.0264	0.132316	0.0829864	39.2014	29.6392	29.0476	4.03287	55.1578	2.34845	4.2577	1.68441	-100.425	153.556	11.2281	103.561	0	0	1	0	52841.6	MPF-629-20230621-11_58_54	9876.29	201.54	684.564	0.705594	-0.961185	MPF-640-20230621-13_05_53	9883.02	244.937	534.416	0.541673	0.5	168.61	4.42973	45.6657	0.0319727	0.280958
stromal-SmNOX	2.12.1	2.12.1_2	150	11	0.00215879	2.1588	3.56679	398.235	343.526	34.7188	40.2479	0.130343	3.02574	0.127302	0.0798309	29.4	29.6051	28.915	4.00203	55.0297	2.34194	4.25577	1.66009	-95.2029	173.871	12.7075	120.775	0	0	1	0	52822.8	MPF-629-20230621-11_58_54	9876.29	201.54	684.564	0.705594	-0.961185	MPF-641-20230621-13_09_57	9888.22	239.694	572.715	0.581477	0.5	126.45	3.56679	36.764	0.0358083	0.195295
stromal-SmNOX	2.12.1	2.12.1_2	100	12	0.001944	1.944	2.38189	398.747	355.443	35.9257	40.3025	0.117208	3.02819	0.114745	0.0719327	19.6001	29.6088	28.9306	4.00564	55.1339	2.34709	4.25706	1.65855	-85.7304	172.333	12.5862	118.789	0	0	1	0	52897.1	MPF-629-20230621-11_58_54	9876.29	201.54	684.564	0.705594	-0.961185	MPF-642-20230621-13_14_01	9887.35	232.398	605.894	0.616438	0.5	84.304	2.38189	25.9841	0.039655	0.12984
stromal-SmNOX	2.12.1	2.12.1_2	50	13	0.00179163	1.79163	0.92851	399.359	374.193	37.8176	40.361	0.104783	3.02684	0.102809	0.0644298	9.79901	29.5958	29.1132	4.04819	55.0145	2.34265	4.25824	1.70554	-79.0108	143.237	10.4756	84.5008	0	0	1	0	52854.6	MPF-629-20230621-11_58_54	9876.29	201.54	684.564	0.705594	-0.961185	MPF-643-20230621-13_18_05	9883.85	223.983	648.821	0.654785	0.5	42.1465	0.92851	13.7985	0.0448363	0.0550888
stromal-SmNOX	2.12.1	2.12.1_2	0	14	0.00146411	1.46411	-0.966514	400.151	407.307	41.1675	40.4443	0.0850625	3.02892	0.0837573	0.0524639	0.00493282	29.6262	29.1066	4.04665	54.8387	2.33564	4.25912	1.71101	-64.5673	144.998	10.5969	91.0326	0	0	1	0	52918	MPF-644-20230621-13_22_09	9874.46	191.193	683.42	0.720241	-0.966514	-	-	0	0	#DIV/0!	0.5	0.0218082	-0.966514	#DIV/0!	-2.04e-14	#DIV/0!
stromal-SmNOX	2.12.1	2.12.1_2	2200	15	0.00187407	1.87407	5.01894	397.707	289.99	29.3089	40.1958	0.085248	3.02483	0.0839354	0.0525759	420.375	31.9316	31.0346	4.52028	54.9221	2.34025	4.26104	2.18002	-82.6464	-168.316	-12.4363	156.976	0	0	1	0	52791.1	MPF-644-20230621-13_22_09	9874.46	191.193	683.42	0.720241	-0.966514	MPF-645-20230621-13_26_14	9889.43	288.236	306.139	0.0584808	0.5	1849.18	5.01894	54.0709	0.00323681	1.23238
stromal-SmNOX	2.12.1	2.12.1_3	2200	1	0.00275399	2.75399	6.40532	397	305.298	30.8587	40.1278	0.131281	3.02719	0.128198	0.0803948	420.376	31.7057	30.7351	4.44368	55.0481	2.34522	4.26031	2.09846	-121.451	-120.057	-8.85044	170.017	0	0	1	0	52864.2	MPF-644-20230621-13_22_09	9874.46	191.193	683.42	0.720241	-0.966514	MPF-646-20230621-14_00_42	9847.14	275.079	293.565	0.0629711	0.5	1849.19	6.40532	58.2226	0.00398653	1.328
stromal-SmNOX	2.12.1	2.12.1_3	2000	2	0.00271705	2.71705	6.36602	397.035	306.997	31.0299	40.1305	0.132836	3.02606	0.129679	0.0813268	382.4	31.4926	30.5278	4.39133	55.0423	2.34414	4.25881	2.04718	-119.822	-87.1998	-6.42388	168.954	0	0	1	0	52830.5	MPF-644-20230621-13_22_09	9874.46	191.193	683.42	0.720241	-0.966514	MPF-647-20230621-14_04_46	9857.45	267.472	287.829	0.0707271	0.5	1681.2	6.36602	59.4531	0.0043615	1.37439
stromal-SmNOX	2.12.1	2.12.1_3	1650	3	0.00258591	2.58591	6.301	397.08	307.574	31.0896	40.1369	0.131582	3.02901	0.128487	0.0805763	315.877	31.1456	30.2128	4.31281	55.0712	2.34549	4.25901	1.96732	-114.039	-35.7157	-2.62448	163.498	0	0	1	0	52920.9	MPF-644-20230621-13_22_09	9874.46	191.193	683.42	0.720241	-0.966514	MPF-648-20230621-14_08_50	9861.21	261.175	284.789	0.0829171	0.5	1387.19	6.301	57.5108	0.00523902	1.39974
stromal-SmNOX	2.12.1	2.12.1_3	1300	4	0.00248885	2.48885	6.19441	397.126	309.205	31.2547	40.1419	0.131376	3.02684	0.128288	0.0804514	249.412	30.786	29.9055	4.23738	54.9633	2.34017	4.25769	1.89722	-109.758	13.5768	0.996829	154.227	0	0	1	0	52855.4	MPF-644-20230621-13_22_09	9874.46	191.193	683.42	0.720241	-0.966514	MPF-649-20230621-14_12_55	9873.53	256.225	288.699	0.112482	0.5	1093.18	6.19441	61.4818	0.00655053	1.36724
stromal-SmNOX	2.12.1	2.12.1_3	1000	5	0.00247396	2.47396	6.21946	397.113	310.272	31.3625	40.1405	0.133446	3.02903	0.130264	0.0816946	192.4	30.4547	29.731	4.19507	54.9272	2.33739	4.25543	1.85769	-109.102	40.568	2.9737	126.84	0	0	1	0	52924	MPF-644-20230621-13_22_09	9874.46	191.193	683.42	0.720241	-0.966514	MPF-650-20230621-14_17_00	9882.03	251.811	292.22	0.138281	0.5	841.202	6.21946	58.1612	0.0085425	1.33872
stromal-SmNOX	2.12.1	2.12.1_3	750	6	0.00241704	2.41704	6.17645	397.15	310.922	31.4296	40.1459	0.133215	3.02414	0.130039	0.0815532	144.884	30.2072	29.5617	4.15435	54.8614	2.33579	4.25762	1.81856	-106.591	69.5782	5.10438	112.975	0	0	1	0	52772.8	MPF-644-20230621-13_22_09	9874.46	191.193	683.42	0.720241	-0.966514	MPF-651-20230621-14_21_04	9892.95	246.785	307.641	0.197815	0.5	631.193	6.17645	62.4298	0.0113166	1.22148
stromal-SmNOX	2.12.1	2.12.1_3	500	7	0.0024227	2.4227	5.92237	397.237	316.156	31.9577	40.1534	0.136796	3.02727	0.133452	0.0837011	97.3982	29.9347	29.3827	4.11169	54.8462	2.33517	4.25766	1.77653	-106.841	98.8918	7.24096	96.6901	0	0	1	0	52868.6	MPF-644-20230621-13_22_09	9874.46	191.193	683.42	0.720241	-0.966514	MPF-652-20230621-14_25_08	9903.2	245.379	353.332	0.305527	0.5	421.194	5.92237	64.343	0.0163556	0.934217
stromal-SmNOX	2.12.1	2.12.1_3	400	8	0.00241425	2.41425	5.84354	397.243	318.206	32.1645	40.1536	0.138732	3.02769	0.135295	0.0848612	78.3996	29.8209	29.3093	4.09433	55.1735	2.34809	4.25582	1.74624	-106.468	109.649	8.02428	89.6046	0	0	1	0	52882.9	MPF-644-20230621-13_22_09	9874.46	191.193	683.42	0.720241	-0.966514	MPF-653-20230621-14_29_12	9890.27	253.714	410.409	0.381802	0.5	337.204	5.84354	64.3726	0.0201957	0.665217
stromal-SmNOX	2.12.1	2.12.1_3	300	9	0.0023809	2.3809	5.5705	397.392	321.553	32.5029	40.1688	0.138526	3.02626	0.135098	0.0847371	58.7951	29.719	29.2484	4.07995	55.3365	2.35525	4.25623	1.7247	-104.998	119.807	8.76927	82.374	0	0	1	0	52838.7	MPF-644-20230621-13_22_09	9874.46	191.193	683.42	0.720241	-0.966514	MPF-654-20230621-14_33_16	9888.13	263.782	485.693	0.456895	0.5	252.884	5.5705	57.7706	0.0258499	0.407103
stromal-SmNOX	2.12.1	2.12.1_3	200	10	0.00234302	2.34302	4.43514	397.854	334.387	33.7981	40.213	0.136289	3.0252	0.132967	0.0833963	39.1993	29.6207	29.2061	4.07	55.0937	2.34548	4.25726	1.72451	-103.327	127.347	9.32265	72.5423	0	0	1	0	52805.4	MPF-644-20230621-13_22_09	9874.46	191.193	683.42	0.720241	-0.966514	MPF-655-20230621-14_37_20	9895.02	263.268	556.796	0.527173	0.5	168.6	4.43514	44.4408	0.0320382	0.227416
stromal-SmNOX	2.12.1	2.12.1_3	150	11	0.00222661	2.22661	3.54839	398.231	343.073	34.6776	40.2529	0.129449	3.02536	0.126448	0.0792941	29.3983	29.585	29.1769	4.06311	54.984	2.3396	4.25505	1.72352	-98.1935	130.656	9.56254	71.4233	0	0	1	0	52812	MPF-644-20230621-13_22_09	9874.46	191.193	683.42	0.720241	-0.966514	MPF-656-20230621-14_41_24	9879.65	259.747	595.457	0.563786	0.5	126.445	3.54839	35.6438	0.0357066	0.147723
stromal-SmNOX	2.12.1	2.12.1_3	100	12	0.00202738	2.02738	2.39756	398.728	354.833	35.8657	40.3025	0.117358	3.02767	0.114888	0.0720225	19.5987	29.5995	29.1996	4.06846	54.9619	2.34134	4.25994	1.72712	-89.4074	130.3	9.53126	70.0227	0	0	1	0	52879	MPF-644-20230621-13_22_09	9874.46	191.193	683.42	0.720241	-0.966514	MPF-657-20230621-14_45_28	9877.3	253.481	636.85	0.601977	0.5	84.2967	2.39756	25.3724	0.0399076	0.0731259
stromal-SmNOX	2.12.1	2.12.1_3	50	13	0.00176597	1.76597	0.872703	399.367	374.509	37.8569	40.3697	0.101755	3.02749	0.0998925	0.0625973	9.80136	29.5984	29.2091	4.07069	54.9725	2.34032	4.25726	1.73037	-77.8791	126.965	9.28779	68.1752	0	0	1	0	52875.6	MPF-644-20230621-13_22_09	9874.46	191.193	683.42	0.720241	-0.966514	MPF-658-20230621-14_49_32	9881.67	247.199	680.51	0.636745	0.5	42.1573	0.872703	13.4217	0.0436275	0.00427584
stromal-SmNOX	2.12.1	2.12.1_3	0	14	0.00139619	1.39619	-1.20484	400.256	413.124	41.7597	40.4591	0.0802091	3.02842	0.0790473	0.0495076	0.00493282	29.6324	29.2303	4.07568	55.1398	2.347	4.25645	1.72868	-61.5721	123.001	8.99584	70.4296	0	0	1	0	52904.6	MPF-659-20230621-14_53_36	9872.67	213.354	715.549	0.701832	-1.20484	-	-	0	0	#DIV/0!	0.5	0.0218082	-1.20484	#DIV/0!	-1.12e-13	#DIV/0!
stromal-SmNOX	2.12.1	2.12.1_3	2200	15	0.00186932	1.86932	5.09756	397.66	286.692	28.9806	40.1979	0.083811	3.02621	0.0825426	0.0517015	420.377	31.9422	31.1633	4.55354	54.9394	2.34236	4.26354	2.21118	-82.4369	-187.726	-13.8737	136.34	0	0	1	0	52831.9	MPF-659-20230621-14_53_36	9872.67	213.354	715.549	0.701832	-1.20484	MPF-660-20230621-14_57_40	9879.52	313.033	329.984	0.0513695	0.5	1849.19	5.09756	47.4961	0.00340819	1.16844
stromal-SmNOX	2.6.10	2.6.10_1	2200	1	0.00199882	1.99881	4.39059	397.859	312.165	31.7854	40.511	0.0966631	3.0432	0.0949892	0.0595162	420.378	31.8758	30.6236	4.41546	55.0528	2.34397	4.25768	2.07149	-88.1477	-104.169	-7.63419	220.427	0	0	1	0	53374.8	MPF-659-20230621-14_53_36	9872.67	213.354	715.549	0.701832	-1.20484	MPF-661-20230623-09_50_35	9852.66	242.79	251.07	0.0329781	0.5	1849.2	4.39059	30.4915	0.00302587	1.85
stromal-SmNOX	2.6.10	2.6.10_1	2000	2	0.00192209	1.92209	4.65229	397.825	308.23	31.3824	40.5045	0.0966362	3.04031	0.0949617	0.0594991	382.408	31.6852	30.3209	4.33961	55.0978	2.34648	4.25875	1.99314	-84.764	-53.7397	-3.93633	239.967	0	0	1	0	53284.7	MPF-659-20230621-14_53_36	9872.67	213.354	715.549	0.701832	-1.20484	MPF-662-20230623-09_54_39	9882.62	235.257	245.848	0.0430799	0.5	1681.23	4.65229	36.2137	0.00348383	1.91053
stromal-SmNOX	2.6.10	2.6.10_1	1650	3	0.00187395	1.87395	4.82461	397.771	304.916	31.0445	40.4984	0.095894	3.04102	0.0942452	0.059049	315.873	31.3165	30.178	4.30419	55.0909	2.34588	4.25819	1.95832	-82.6411	-30.6879	-2.24569	200.298	0	0	1	0	53306.9	MPF-659-20230621-14_53_36	9872.67	213.354	715.549	0.701832	-1.20484	MPF-663-20230623-09_58_43	9877.97	228.856	242.442	0.0560415	0.5	1387.18	4.82461	38.8697	0.00434657	1.95142
stromal-SmNOX	2.6.10	2.6.10_1	1300	4	0.00179764	1.79764	4.90381	397.829	305.493	31.1042	40.5055	0.0973873	3.03992	0.0956866	0.0599545	249.417	30.9598	29.7438	4.19817	55.1085	2.34685	4.2586	1.85131	-79.2758	40.7415	2.9761	213.859	0	0	1	0	53272.7	MPF-659-20230621-14_53_36	9872.67	213.354	715.549	0.701832	-1.20484	MPF-664-20230623-10_02_47	9885.95	224.687	242.69	0.0741811	0.5	1093.21	4.90381	40.5476	0.00558783	1.94841
stromal-SmNOX	2.6.10	2.6.10_1	1000	5	0.00177358	1.77358	5.23069	397.443	300.642	30.6116	40.4678	0.098174	3.03876	0.0964454	0.0604312	192.399	30.6388	29.5921	4.16164	55.1709	2.34908	4.25783	1.81256	-78.2148	65.0715	4.75153	184.007	0	0	1	0	53237.5	MPF-659-20230621-14_53_36	9872.67	213.354	715.549	0.701832	-1.20484	MPF-665-20230623-10_06_51	9886.53	221.267	249.942	0.114726	0.5	841.198	5.23069	48.2536	0.00765044	1.86286
stromal-SmNOX	2.6.10	2.6.10_1	750	6	0.00173155	1.73155	4.94936	397.667	306.357	31.1924	40.4893	0.0989136	3.03856	0.097159	0.0608795	144.882	30.3695	29.3477	4.10339	55.1359	2.3463	4.25549	1.75709	-76.3614	103.541	7.55158	179.613	0	0	1	0	53232.9	MPF-659-20230621-14_53_36	9872.67	213.354	715.549	0.701832	-1.20484	MPF-666-20230623-10_10_55	9909.8	216.568	255.186	0.151334	0.5	631.182	4.94936	47.7596	0.0097503	1.80403
stromal-SmNOX	2.6.10	2.6.10_1	500	7	0.00175322	1.75322	5.00147	397.673	305.613	31.1157	40.4887	0.0991543	3.03861	0.0973912	0.0610253	97.4005	30.106	29.3643	4.10734	54.7727	2.33246	4.25843	1.77488	-77.3171	102.788	7.49762	130.369	0	0	1	0	53232.5	MPF-659-20230621-14_53_36	9872.67	213.354	715.549	0.701832	-1.20484	MPF-667-20230623-10_14_59	9892.95	210.873	275.541	0.234697	0.5	421.203	5.00147	49.4275	0.0147347	1.59689
stromal-SmNOX	2.6.10	2.6.10_1	400	8	0.00173452	1.73452	4.97384	397.792	308.392	31.3983	40.5005	0.101565	3.03992	0.0997165	0.062486	78.4006	29.9883	29.1307	4.05229	54.9214	2.33687	4.25493	1.71542	-76.4922	138.77	10.1054	150.784	0	0	1	0	53275.3	MPF-659-20230621-14_53_36	9872.67	213.354	715.549	0.701832	-1.20484	MPF-668-20230623-10_19_04	9906.46	211.801	292.71	0.276414	0.5	337.206	4.97384	46.6043	0.0183231	1.44456
stromal-SmNOX	2.6.10	2.6.10_1	300	9	0.00167055	1.67055	4.9076	397.797	307.943	31.3517	40.4998	0.0994056	3.03945	0.0976341	0.0611779	58.7966	29.896	29.0836	4.04128	55.3138	2.35399	4.2557	1.68729	-73.6712	146.977	10.7024	142.805	0	0	1	0	53260.3	MPF-659-20230621-14_53_36	9872.67	213.354	715.549	0.701832	-1.20484	MPF-669-20230623-10_23_08	9910.34	218.812	348.377	0.37191	0.5	252.887	4.9076	47.0256	0.0241707	1.05395
stromal-SmNOX	2.6.10	2.6.10_1	200	10	0.00167105	1.67105	4.20712	398.118	319.733	32.5495	40.5293	0.0996466	3.03929	0.0978666	0.0613239	39.1983	29.794	29.0418	4.03151	55.1364	2.34773	4.25804	1.68379	-73.6932	155.388	11.3136	132.207	0	0	1	0	53253.5	MPF-659-20230621-14_53_36	9872.67	213.354	715.549	0.701832	-1.20484	MPF-670-20230623-10_27_12	9885.19	226.711	429.208	0.471792	0.5	168.595	4.20712	39.771	0.0321003	0.667138
stromal-SmNOX	2.6.10	2.6.10_1	150	11	0.00162122	1.62122	3.72323	398.237	325.981	33.1859	40.5418	0.0968883	3.04299	0.0952066	0.0596528	29.4052	29.7357	29.0115	4.02445	55.1238	2.34513	4.25429	1.67932	-71.4959	158.037	11.4899	127.436	0	0	1	0	53370.3	MPF-659-20230621-14_53_36	9872.67	213.354	715.549	0.701832	-1.20484	MPF-671-20230623-10_31_16	9900.42	226.355	477.771	0.526227	0.5	126.473	3.72323	33.2768	0.0389654	0.497681
stromal-SmNOX	2.6.10	2.6.10_1	100	12	0.00153381	1.53381	2.78653	398.655	339.462	34.5586	40.5848	0.0919227	3.0386	0.0904053	0.0566376	19.5973	29.7103	28.9846	4.0182	55.0926	2.34498	4.25642	1.67322	-67.6408	163.639	11.9133	127.509	0	0	1	0	53233.3	MPF-659-20230621-14_53_36	9872.67	213.354	715.549	0.701832	-1.20484	MPF-672-20230623-10_35_20	9895.32	220.818	511.847	0.568586	0.5	84.2904	2.78653	23.9632	0.0473526	0.397975
stromal-SmNOX	2.6.10	2.6.10_1	50	13	0.00139781	1.39781	1.53704	399.171	359.144	36.563	40.638	0.0837057	3.03873	0.0824456	0.0516401	9.80245	29.7012	28.9847	4.01822	55.0798	2.34612	4.25949	1.6721	-61.6434	165.682	12.0623	125.904	0	0	1	0	53235.1	MPF-659-20230621-14_53_36	9872.67	213.354	715.549	0.701832	-1.20484	MPF-673-20230623-10_39_24	9887.3	214.836	554.051	0.612245	0.5	42.1631	1.53704	12.9071	0.0650303	0.291486
stromal-SmNOX	2.6.10	2.6.10_1	0	14	0.00123187	1.23187	-0.177364	399.822	392.975	40.0073	40.7044	0.0734977	3.04014	0.0725246	0.0454142	0.00493282	29.6837	28.999	4.02154	55.0973	2.34638	4.25862	1.67515	-54.3255	162.841	11.8506	120.371	0	0	1	0	53279.3	MPF-674-20230623-10_43_28	9876.65	183.365	596.918	0.692813	-0.177364	-	-	0	0	#DIV/0!	0.5	0.0218082	-0.177364	#DIV/0!	3.91E-11	#DIV/0!
stromal-SmNOX	2.6.10	2.6.10_1	2200	15	0.00157326	1.57326	4.55191	397.94	281.853	28.6985	40.5185	0.0708852	3.04001	0.0699796	0.0438177	420.37	31.996	31.1693	4.55511	55.0062	2.34356	4.26054	2.21155	-69.3807	-191.581	-14.0939	145.315	0	0	1	0	53274.4	MPF-674-20230623-10_43_28	9876.65	183.365	596.918	0.692813	-0.177364	MPF-675-20230623-10_47_32	9895.44	263.815	271.76	0.0292339	0.5	1849.16	4.55191	27.0292	0.00255752	1.19649
stromal-SmNOX	2.6.10	2.6.10_2	2200	1	0.00173696	1.73696	4.43423	397.961	299.551	30.5041	40.5255	0.0830056	3.04005	0.0817667	0.051214	420.373	31.9571	30.7245	4.44099	55.1482	2.3499	4.26107	2.09109	-76.5998	-118.325	-8.68553	216.764	0	0	1	0	53275.3	MPF-674-20230623-10_43_28	9876.65	183.365	596.918	0.692813	-0.177364	MPF-676-20230623-11_30_50	9846.35	260.534	273.36	0.0469201	0.5	1849.18	4.43423	43.3817	0.00249387	1.18363
stromal-SmNOX	2.6.10	2.6.10_2	2000	2	0.00162466	1.62467	4.2527	398.045	298.632	30.4109	40.5346	0.0785048	3.03977	0.0773956	0.0484706	382.405	31.7607	30.5698	4.40189	54.8245	2.33492	4.25891	2.06696	-71.6477	-94.4083	-6.925	209.424	0	0	1	0	53268.4	MPF-674-20230623-10_43_28	9876.65	183.365	596.918	0.692813	-0.177364	MPF-677-20230623-11_34_54	9846.64	250.217	262.417	0.0464919	0.5	1681.22	4.2527	39.0816	0.00263503	1.27469
stromal-SmNOX	2.6.10	2.6.10_2	1650	3	0.00152265	1.52265	4.25387	398.083	296.044	30.1474	40.5385	0.075877	3.0414	0.0748409	0.0468675	315.873	31.3996	30.3098	4.33685	54.8002	2.33287	4.25704	2.00398	-67.1488	-53.0819	-3.8864	191.755	0	0	1	0	53320	MPF-674-20230623-10_43_28	9876.65	183.365	596.918	0.692813	-0.177364	MPF-678-20230623-11_38_58	9873.43	243.42	257.975	0.0564201	0.5	1387.18	4.25387	39.1323	0.00319442	1.31386
stromal-SmNOX	2.6.10	2.6.10_2	1300	4	0.00138707	1.38707	4.08488	398.154	294.9	30.032	40.5471	0.0715382	3.03849	0.0706155	0.0442166	249.42	31.0662	30.077	4.27933	55.0329	2.34403	4.25932	1.93531	-61.1697	-13.3742	-0.979046	173.897	0	0	1	0	53228.7	MPF-674-20230623-10_43_28	9876.65	183.365	596.918	0.692813	-0.177364	MPF-679-20230623-11_43_02	9861.34	237.919	256.824	0.073613	0.5	1093.22	4.08488	40.2376	0.0038988	1.32423
stromal-SmNOX	2.6.10	2.6.10_2	1000	5	0.00136789	1.36789	4.04963	398.166	296.51	30.198	40.5512	0.0720186	3.03993	0.071084	0.0445105	192.403	30.7447	29.8613	4.22663	54.7061	2.32989	4.25892	1.89674	-60.3238	21.703	1.58629	155.368	0	0	1	0	53273.4	MPF-674-20230623-10_43_28	9876.65	183.365	596.918	0.692813	-0.177364	MPF-680-20230623-11_47_06	9885.15	233.016	258.148	0.0973552	0.5	841.212	4.04963	40.9482	0.00502488	1.31231
stromal-SmNOX	2.6.10	2.6.10_2	750	6	0.00135564	1.35564	3.98704	398.18	299.693	30.5207	40.5506	0.0732871	3.04249	0.0723203	0.045286	144.882	30.4575	29.6684	4.17998	54.8186	2.33204	4.2541	1.84795	-59.7837	50.1234	3.65664	138.878	0	0	1	0	53355.8	MPF-674-20230623-10_43_28	9876.65	183.365	596.918	0.692813	-0.177364	MPF-681-20230623-11_51_10	9907.41	228.202	262.626	0.131074	0.5	631.182	3.98704	41.3658	0.00659779	1.27288
stromal-SmNOX	2.6.10	2.6.10_2	500	7	0.001275	1.275	3.81062	398.288	300.982	30.6523	40.5621	0.0707632	3.03619	0.0698596	0.0437425	97.3941	30.2155	29.5104	4.1421	55.0443	2.34259	4.25583	1.79951	-56.2273	77.0475	5.62828	123.842	0	0	1	0	53160.2	MPF-674-20230623-10_43_28	9876.65	183.365	596.918	0.692813	-0.177364	MPF-682-20230623-11_55_14	9890.83	221.342	278.664	0.205702	0.5	421.176	3.81062	43.3184	0.00946867	1.14207
stromal-SmNOX	2.6.10	2.6.10_2	400	8	0.00127934	1.27934	3.77218	398.299	303.264	30.885	40.5635	0.0718624	3.0388	0.0709315	0.0444148	78.3962	30.1166	29.4528	4.12835	55.1837	2.34993	4.25838	1.77842	-56.4188	88.2674	6.44083	116.686	0	0	1	0	53239	MPF-674-20230623-10_43_28	9876.65	183.365	596.918	0.692813	-0.177364	MPF-683-20230623-11_59_18	9902.43	220.612	299.217	0.262701	0.5	337.188	3.77218	44.2898	0.0117132	0.994934
stromal-SmNOX	2.6.10	2.6.10_2	300	9	0.00131648	1.31648	3.61819	398.357	309.483	31.5187	40.5699	0.0743812	3.0414	0.0733852	0.0459541	58.7982	29.9915	29.38	4.11105	55.0094	2.34194	4.25734	1.76911	-58.0567	99.5839	7.25762	107.583	0	0	1	0	53320	MPF-674-20230623-10_43_28	9876.65	183.365	596.918	0.692813	-0.177364	MPF-684-20230623-12_03_23	9891.67	223.899	336.604	0.334831	0.5	252.897	3.61819	42.3389	0.0150083	0.773354
stromal-SmNOX	2.6.10	2.6.10_2	200	10	0.00128527	1.28527	3.12691	398.548	319.233	32.5121	40.5899	0.0732123	3.04019	0.0722468	0.0452399	39.1975	29.8828	29.3094	4.09433	54.9743	2.33975	4.25608	1.75458	-56.6804	110.271	8.03665	100.824	0	0	1	0	53283.7	MPF-674-20230623-10_43_28	9876.65	183.365	596.918	0.692813	-0.177364	MPF-685-20230623-12_07_27	9885.94	226.546	391.311	0.421058	0.5	168.594	3.12691	35.4939	0.019599	0.525432
stromal-SmNOX	2.6.10	2.6.10_2	150	11	0.00122323	1.22323	2.64503	398.766	327.523	33.356	40.6117	0.0701399	3.03976	0.069253	0.0433619	29.3974	29.8461	29.2839	4.08833	55.1165	2.34628	4.25695	1.74205	-53.9442	115.005	8.38201	98.8406	0	0	1	0	53269.5	MPF-674-20230623-10_43_28	9876.65	183.365	596.918	0.692813	-0.177364	MPF-686-20230623-12_11_31	9884.17	225.509	421.299	0.464729	0.5	126.441	2.64503	29.3803	0.0223219	0.41685
stromal-SmNOX	2.6.10	2.6.10_2	100	12	0.00113706	1.13706	1.8354	399.082	343.064	34.936	40.6407	0.0651302	3.04046	0.0643649	0.0402961	19.5999	29.8173	29.2751	4.08624	55.0472	2.34404	4.25823	1.74221	-50.1443	117.334	8.54959	95.3392	0	0	1	0	53290.1	MPF-674-20230623-10_43_28	9876.65	183.365	596.918	0.692813	-0.177364	MPF-687-20230623-12_15_35	9870.45	221.031	449.532	0.508308	0.5	84.3019	1.8354	21.4257	0.0238756	0.327864
stromal-SmNOX	2.6.10	2.6.10_2	50	13	0.00100091	1.00091	0.768552	399.541	367.032	37.3733	40.6836	0.0572137	3.0398	0.0566221	0.0354414	9.79884	29.7802	29.2626	4.08328	55.0034	2.34009	4.25444	1.7432	-44.1401	116.824	8.5131	90.9958	0	0	1	0	53272.1	MPF-674-20230623-10_43_28	9876.65	183.365	596.918	0.692813	-0.177364	MPF-688-20230623-12_19_39	9880.32	216.543	479.096	0.548017	0.5	42.1471	0.768552	11.5487	0.0224432	0.245926
stromal-SmNOX	2.6.10	2.6.10_2	0	14	0.000806126	0.806126	-0.761813	400.177	415.317	42.2895	40.7479	0.0461029	3.04032	0.0457181	0.0286081	0.00493282	29.7874	29.2793	4.08724	55.1579	2.34855	4.25787	1.73869	-35.5502	116.395	8.4817	89.3318	0	0	1	0	53285.8	MPF-689-20230623-12_23_43	9873.91	195.066	536.399	0.636341	-0.761813	-	-	0	0	#DIV/0!	0.5	0.0218082	-0.761813	#DIV/0!	6.52E-12	#DIV/0!
stromal-SmNOX	2.6.10	2.6.10_2	2200	15	0.00104316	1.04316	3.17055	398.574	277.434	28.2495	40.5844	0.0468743	3.03972	0.0464764	0.0290832	420.377	32.1319	31.1751	4.55663	55.1177	2.34869	4.26121	2.20794	-46.0034	-192.068	-14.1317	168.174	0	0	1	0	53264.8	MPF-689-20230623-12_23_43	9873.91	195.066	536.399	0.636341	-0.761813	MPF-690-20230623-12_27_47	9880.15	268.712	278.747	0.0359985	0.5	1849.19	3.17055	33.2841	0.00212653	0.924326
stromal-SmNOX	2.18.8	2.18.8_1	2200	1	0.00278498	2.78498	6.00829	397.149	312.624	31.8197	40.4228	0.135242	3.03855	0.131985	0.0827764	420.379	31.6924	30.6202	4.41459	54.8809	2.33814	4.26039	2.07645	-122.818	-101.632	-7.45999	188.469	0	0	1	0	53228.4	MPF-734-20230624-11_14_16	9896.2	189.594	584.167	0.675445	-0.524643	MPF-736-20230624-11_42_38	9868.2	243.727	257.775	0.0544984	0.5	1849.2	6.00829	50.3893	0.00353284	1.26619
stromal-SmNOX	2.18.8	2.18.8_1	2000	2	0.00278253	2.78253	6.149	397.094	312.931	31.8485	40.4142	0.138615	3.03891	0.135196	0.0847976	382.403	31.4759	30.4412	4.36961	55.0218	2.34402	4.26017	2.02559	-122.709	-72.4636	-5.31358	181.916	0	0	1	0	53239.5	MPF-734-20230624-11_14_16	9896.2	189.594	584.167	0.675445	-0.524643	MPF-737-20230624-11_46_42	9880.35	238.387	257.631	0.0746969	0.5	1681.21	6.149	62.7907	0.00396954	1.26745
stromal-SmNOX	2.18.8	2.18.8_1	1650	3	0.00274318	2.74318	6.18643	397.085	313.87	31.9423	40.411	0.140729	3.03658	0.137204	0.0860617	315.877	31.1065	30.1733	4.30304	54.8077	2.33467	4.25976	1.96836	-120.974	-28.831	-2.11291	163.959	0	0	1	0	53167.8	MPF-734-20230624-11_14_16	9896.2	189.594	584.167	0.675445	-0.524643	MPF-738-20230624-11_50_46	9876.38	234.02	253.445	0.076646	0.5	1387.2	6.18643	53.1615	0.00483787	1.3049
stromal-SmNOX	2.18.8	2.18.8_1	1300	4	0.00266392	2.66392	6.23152	397.098	314.179	31.9735	40.412	0.14159	3.03804	0.138024	0.0865777	249.42	30.7445	29.8983	4.23563	54.8224	2.33486	4.25895	1.90077	-117.479	15.6508	1.14486	148.737	0	0	1	0	53213.4	MPF-734-20230624-11_14_16	9896.2	189.594	584.167	0.675445	-0.524643	MPF-739-20230624-11_54_50	9872.22	230.691	259.075	0.109558	0.5	1093.22	6.23152	59.8853	0.00618005	1.25482
stromal-SmNOX	2.18.8	2.18.8_1	1000	5	0.00258956	2.58956	6.20727	397.115	315.092	32.0669	40.4144	0.14216	3.04018	0.138567	0.0869198	192.395	30.4345	29.6763	4.18189	54.9778	2.34095	4.25799	1.84094	-114.199	51.3977	3.75289	133.346	0	0	1	0	53280.4	MPF-734-20230624-11_14_16	9896.2	189.594	584.167	0.675445	-0.524643	MPF-740-20230624-11_58_55	9877.01	226.843	264.934	0.143775	0.5	841.179	6.20727	60.4704	0.00800295	1.20496
stromal-SmNOX	2.18.8	2.18.8_1	750	6	0.00250561	2.50561	6.13654	397.147	316.718	32.2323	40.4176	0.142993	3.03904	0.139358	0.0874174	144.885	30.1955	29.4025	4.11641	55.0341	2.3447	4.26044	1.77171	-110.498	97.8858	7.14063	139.414	0	0	1	0	53243.5	MPF-734-20230624-11_14_16	9896.2	189.594	584.167	0.675445	-0.524643	MPF-741-20230624-12_02_59	9904.11	222.162	277.252	0.198699	0.5	631.194	6.13654	62.7088	0.0105533	1.10699
stromal-SmNOX	2.18.8	2.18.8_1	500	7	0.00252237	2.52237	5.93917	397.231	321.244	32.6923	40.4254	0.147459	3.03758	0.143595	0.0900854	97.4001	29.9014	29.1676	4.06095	54.7382	2.32943	4.25558	1.73152	-111.237	133.049	9.69814	128.91	0	0	1	0	53201.8	MPF-734-20230624-11_14_16	9896.2	189.594	584.167	0.675445	-0.524643	MPF-742-20230624-12_07_03	9894.82	221.253	315.416	0.298536	0.5	421.202	5.93917	62.8721	0.0153461	0.852053
stromal-SmNOX	2.18.8	2.18.8_1	400	8	0.00246227	2.46227	5.75665	397.317	323.056	32.8745	40.4314	0.146414	3.03718	0.142603	0.0894611	78.3935	29.8109	29.1108	4.04763	55.1138	2.34576	4.25622	1.70187	-108.586	142.767	10.4051	122.98	0	0	1	0	53188.7	MPF-734-20230624-11_14_16	9896.2	189.594	584.167	0.675445	-0.524643	MPF-743-20230624-12_11_07	9919.35	228.867	362.674	0.368945	0.5	337.176	5.75665	62.1997	0.0186291	0.610724
stromal-SmNOX	2.18.8	2.18.8_1	300	9	0.00244725	2.44725	5.38805	397.461	327.487	33.3266	40.4475	0.146775	3.03851	0.142947	0.0896773	58.7942	29.7074	29.0441	4.03205	55.0691	2.34442	4.25724	1.68763	-107.924	154.435	11.2471	116.553	0	0	1	0	53229.2	MPF-734-20230624-11_14_16	9896.2	189.594	584.167	0.675445	-0.524643	MPF-744-20230624-12_15_11	9899.89	243.163	448.98	0.45841	0.5	252.88	5.38805	57.9612	0.0233814	0.301099
stromal-SmNOX	2.18.8	2.18.8_1	200	10	0.00239995	2.39995	4.32805	397.865	338.851	34.4822	40.4876	0.144502	3.03794	0.140789	0.0883191	39.2033	29.6084	28.9811	4.01737	54.8892	2.33685	4.2574	1.68052	-105.838	164.839	12.0033	110.208	0	0	1	0	53211.3	MPF-734-20230624-11_14_16	9896.2	189.594	584.167	0.675445	-0.524643	MPF-745-20230624-12_19_15	9906.29	247.077	546.293	0.547721	0.5	168.619	4.32805	46.178	0.0287791	0.0693291
stromal-SmNOX	2.18.8	2.18.8_1	150	11	0.00226414	2.26414	3.51291	398.228	346.129	35.222	40.5236	0.13662	3.03906	0.133297	0.0836027	29.3988	29.5896	28.9692	4.01462	54.9574	2.34013	4.25808	1.67449	-99.8487	167.296	12.1772	109.023	0	0	1	0	53245.4	MPF-734-20230624-11_14_16	9896.2	189.594	584.167	0.675445	-0.524643	MPF-746-20230624-12_23_19	9892.3	242.909	590.245	0.588461	0.5	126.445	3.51291	37.204	0.0319312	-0.0102978
stromal-SmNOX	2.18.8	2.18.8_1	100	12	0.00212037	2.12037	2.27618	398.767	359.478	36.5811	40.5792	0.127941	3.03883	0.125022	0.0783957	19.5999	29.5686	28.9654	4.01373	54.9997	2.34175	4.25775	1.67198	-93.5085	167.69	12.2065	105.988	0	0	1	0	53238.7	MPF-734-20230624-11_14_16	9896.2	189.594	584.167	0.675445	-0.524643	MPF-747-20230624-12_27_23	9894.75	236.283	634.221	0.627444	0.5	84.3016	2.27618	26.4473	0.0332238	-0.078922
stromal-SmNOX	2.18.8	2.18.8_1	50	13	0.00191545	1.91545	0.892568	399.342	376.099	38.2726	40.6378	0.114583	3.03767	0.112235	0.070354	9.79848	29.5633	29.02	4.02643	55.0568	2.34408	4.25756	1.68235	-84.4716	158.559	11.5493	95.4351	0	0	1	0	53202.8	MPF-734-20230624-11_14_16	9896.2	189.594	584.167	0.675445	-0.524643	MPF-748-20230624-12_31_27	9895.04	228.052	687.927	0.668494	0.5	42.1451	0.892568	14.0869	0.033627	-0.15083
stromal-SmNOX	2.18.8	2.18.8_1	0	14	0.00163792	1.63792	-1.04589	400.153	406.582	41.3732	40.719	0.097327	3.03919	0.0956281	0.0599177	0.00493282	29.5823	29.0448	4.0322	55.0369	2.34388	4.25875	1.68832	-72.2323	155.372	11.3132	94.4577	0	0	1	0	53249	MPF-749-20230624-12_35_31	9875.09	189.324	727.02	0.739589	-1.04589	-	-	0	0	#DIV/0!	0.5	0.0218082	-1.04589	#DIV/0!	6.45E-12	#DIV/0!
stromal-SmNOX	2.18.8	2.18.8_1	2200	15	0.00207799	2.07799	5.2507	397.578	296.798	30.1997	40.4542	0.0962423	3.03812	0.0945801	0.0592595	420.372	31.8782	30.9797	4.50617	55.0365	2.34589	4.26242	2.16028	-91.6392	-159.153	-11.705	157.875	0	0	1	0	53213.2	MPF-749-20230624-12_35_31	9875.09	189.324	727.02	0.739589	-1.04589	MPF-750-20230624-12_39_35	9885.48	274.053	290.684	0.0572137	0.5	1849.17	5.2507	52.8989	0.00340509	1.50106
stromal-SmNOX	2.18.8	2.18.8_2	2200	1	0.00212772	2.12772	4.70835	397.787	309.133	31.4454	40.4633	0.10009	3.03957	0.0982944	0.0615926	420.377	31.8629	30.8375	4.46975	54.9417	2.34157	4.26192	2.12818	-93.8325	-136.256	-10.0091	180.28	0	0	1	0	53257.4	MPF-749-20230624-12_35_31	9875.09	189.324	727.02	0.739589	-1.04589	MPF-751-20230624-13_13_18	9873.73	226.936	238.664	0.0491412	0.5	1849.19	4.70835	45.4358	0.00311176	2.04621
stromal-SmNOX	2.18.8	2.18.8_2	2000	2	0.00209933	2.09933	4.66812	397.827	310.703	31.6039	40.4659	0.100956	3.03787	0.0991282	0.0621165	382.403	31.6477	30.655	4.4234	54.9478	2.34087	4.26016	2.08254	-92.5804	-107.475	-7.89192	174.456	0	0	1	0	53206.3	MPF-749-20230624-12_35_31	9875.09	189.324	727.02	0.739589	-1.04589	MPF-752-20230624-13_17_23	9882.86	221.101	233.093	0.0514465	0.5	1681.21	4.66812	43.2462	0.00339874	2.11901
stromal-SmNOX	2.18.8	2.18.8_2	1650	3	0.00208381	2.08381	4.68129	397.812	313.183	31.8562	40.4644	0.104181	3.03816	0.102236	0.0640691	315.877	31.2695	30.3672	4.35115	55.0833	2.34616	4.25929	2.00499	-91.896	-60.927	-4.46702	158.587	0	0	1	0	53215.8	MPF-749-20230624-12_35_31	9875.09	189.324	727.02	0.739589	-1.04589	MPF-753-20230624-13_21_27	9891.98	216.523	234.673	0.0773423	0.5	1387.19	4.68129	53.6444	0.00412861	2.09801
stromal-SmNOX	2.18.8	2.18.8_2	1300	4	0.00192018	1.92018	4.78921	397.775	307.906	31.3193	40.4605	0.0988332	3.03667	0.0970803	0.0608301	249.41	30.9279	30.0819	4.28053	54.8146	2.33405	4.25809	1.94648	-84.6801	-14.9869	-1.09776	148.646	0	0	1	0	53170.8	MPF-749-20230624-12_35_31	9875.09	189.324	727.02	0.739589	-1.04589	MPF-754-20230624-13_25_31	9876.89	213.35	234.14	0.0887938	0.5	1093.18	4.78921	48.5337	0.00533773	2.10507
stromal-SmNOX	2.18.8	2.18.8_2	1000	5	0.00187129	1.87129	4.82412	397.776	308.726	31.4014	40.4589	0.100097	3.03761	0.0982999	0.0615962	192.408	30.6059	29.8455	4.22279	55.1979	2.34907	4.25573	1.87371	-82.524	22.1429	1.61945	133.646	0	0	1	0	53201.2	MPF-749-20230624-12_35_31	9875.09	189.324	727.02	0.739589	-1.04589	MPF-755-20230624-13_29_35	9876.18	209.687	240.451	0.127943	0.5	841.235	4.82412	53.8151	0.00697785	2.02357
stromal-SmNOX	2.18.8	2.18.8_2	750	6	0.00179565	1.79565	4.81123	397.79	307.473	31.2723	40.4582	0.0979271	3.03841	0.0962069	0.0602813	144.888	30.3508	29.6346	4.17185	54.8613	2.33426	4.25484	1.8376	-79.1881	56.0874	4.0966	125.883	0	0	1	0	53226.6	MPF-749-20230624-12_35_31	9875.09	189.324	727.02	0.739589	-1.04589	MPF-756-20230624-13_33_39	9912.41	205.206	248.14	0.173022	0.5	631.206	4.81123	54.6063	0.00927925	1.92988
stromal-SmNOX	2.18.8	2.18.8_2	500	7	0.00174355	1.74355	4.7626	397.823	308.307	31.3573	40.4617	0.0975955	3.04003	0.0958878	0.0600808	97.3995	30.1028	29.452	4.12817	54.9105	2.33758	4.25707	1.79059	-76.8904	87.5523	6.38587	114.447	0	0	1	0	53275	MPF-749-20230624-12_35_31	9875.09	189.324	727.02	0.739589	-1.04589	MPF-757-20230624-13_37_43	9909.26	201.137	272.42	0.261666	0.5	421.196	4.7626	55.1064	0.0137904	1.66875
stromal-SmNOX	2.18.8	2.18.8_2	400	8	0.00170605	1.70605	4.59731	397.853	310.534	31.5821	40.4627	0.0967544	3.0365	0.0950737	0.0595696	78.3996	30.003	29.3884	4.11306	55.1124	2.34601	4.25677	1.76705	-75.2367	97.6555	7.12877	107.947	0	0	1	0	53166.2	MPF-749-20230624-12_35_31	9875.09	189.324	727.02	0.739589	-1.04589	MPF-758-20230624-13_41_48	9903.24	204.143	304.248	0.329025	0.5	337.202	4.59731	55.474	0.0167354	1.38956
stromal-SmNOX	2.18.8	2.18.8_2	300	9	0.00167286	1.67286	4.30993	397.994	314.839	32.0187	40.4755	0.0958158	3.03602	0.094167	0.0590001	58.7991	29.8973	29.3122	4.09501	55.1093	2.34555	4.25618	1.74946	-73.7733	109.718	8.00743	102.751	0	0	1	0	53151.8	MPF-749-20230624-12_35_31	9875.09	189.324	727.02	0.739589	-1.04589	MPF-759-20230624-13_45_52	9916.24	213.39	360.54	0.408138	0.5	252.902	4.30993	51.6095	0.0211775	1.01648
stromal-SmNOX	2.18.8	2.18.8_2	200	10	0.00154636	1.54636	3.71108	398.271	320.832	32.6279	40.5033	0.0893966	3.03768	0.0879603	0.0551023	39.1972	29.8223	29.263	4.08338	55.2476	2.35208	4.25734	1.7313	-68.1945	118.621	8.65059	98.274	0	0	1	0	53202	MPF-749-20230624-12_35_31	9875.09	189.324	727.02	0.739589	-1.04589	MPF-760-20230624-13_49_56	9895.33	219.49	441.404	0.502745	0.5	168.591	3.71108	42.3792	0.0282161	0.647064
stromal-SmNOX	2.18.8	2.18.8_2	150	11	0.00146512	1.46512	3.11791	398.528	328.316	33.3871	40.527	0.0842831	3.03696	0.0830049	0.0519913	29.3976	29.7856	29.2508	4.0805	55.0202	2.34222	4.25702	1.73828	-64.6118	120.378	8.78026	93.9445	0	0	1	0	53180	MPF-749-20230624-12_35_31	9875.09	189.324	727.02	0.739589	-1.04589	MPF-761-20230624-13_54_00	9890.51	217.203	478.279	0.545864	0.5	126.44	3.11791	34.5094	0.0329312	0.520076
stromal-SmNOX	2.18.8	2.18.8_2	100	12	0.00124476	1.24476	2.12539	398.985	340.343	34.6084	40.5716	0.0713313	3.03647	0.0704133	0.0440898	19.5973	29.7895	29.2488	4.08004	54.9347	2.33917	4.25809	1.74087	-54.8939	121.39	8.8556	94.949	0	0	1	0	53163.8	MPF-749-20230624-12_35_31	9875.09	189.324	727.02	0.739589	-1.04589	MPF-762-20230624-13_58_04	9899.85	212.121	509.441	0.583621	0.5	84.2931	2.12539	24.5976	0.0376221	0.427094
stromal-SmNOX	2.18.8	2.18.8_2	50	13	0.00119329	1.19329	0.929583	399.46	366.297	37.25	40.6224	0.0675997	3.03749	0.0667749	0.0418076	9.79602	29.7404	29.3372	4.10092	55.002	2.34119	4.25655	1.75973	-52.624	105.928	7.72818	70.8284	0	0	1	0	53196.5	MPF-749-20230624-12_35_31	9875.09	189.324	727.02	0.739589	-1.04589	MPF-763-20230624-14_02_08	9894.74	205.369	547.318	0.624772	0.5	42.1334	0.929583	13.1619	0.0468862	0.328331
stromal-SmNOX	2.18.8	2.18.8_2	0	14	0.00101182	1.01182	-0.748689	400.125	409.555	41.6473	40.6884	0.0580496	3.0366	0.0574401	0.0359543	0.00493282	29.7438	29.2391	4.07775	55.0019	2.34302	4.25989	1.73473	-44.6212	124.196	9.05981	88.64	0	0	1	0	53166.8	MPF-764-20230624-14_06_12	9883.18	174.691	594.57	0.706189	-0.748689	-	-	0	0	#DIV/0!	0.5	0.0218082	-0.748689	#DIV/0!	3.91E-11	#DIV/0!
stromal-SmNOX	2.18.8	2.18.8_2	2200	15	0.0013029	1.3029	3.69173	398.329	280.542	28.5275	40.5049	0.0566534	3.03696	0.0560727	0.0350971	420.377	32.0802	31.4352	4.62454	54.9401	2.34269	4.26409	2.28185	-57.458	-232.554	-17.149	113.216	0	0	1	0	53174.8	MPF-764-20230624-14_06_12	9883.18	174.691	594.57	0.706189	-0.748689	MPF-765-20230624-14_10_16	9887.05	249.977	261.539	0.0442061	0.5	1849.19	3.69173	40.8728	0.00240128	1.27336
stromal-SmNOX	2.18.8	2.18.8_3	2200	1	0.00248694	2.48694	5.39158	397.457	310.802	31.2763	39.9964	0.117961	3.02038	0.11546	0.0723828	420.375	31.772	30.7087	4.43698	54.9983	2.34247	4.25917	2.09451	-109.674	-116.25	-8.5878	185.863	0	0	1	0	52647.1	MPF-807-20230625-11_48_33	9892.36	187.493	683.67	0.725755	-0.955941	MPF-809-20230625-12_24_50	9871.24	245.314	260.575	0.0585665	0.5	1849.18	5.39158	54.1501	0.00343261	1.6237
stromal-SmNOX	2.18.8	2.18.8_3	2000	2	0.0024935	2.4935	5.40967	397.445	312.885	31.4854	39.9947	0.12139	3.01894	0.118742	0.074447	382.4	31.5577	30.4921	4.38236	54.9233	2.3398	4.26013	2.04256	-109.963	-80.3022	-5.92881	186.206	0	0	1	0	52602.3	MPF-807-20230625-11_48_33	9892.36	187.493	683.67	0.725755	-0.955941	MPF-810-20230625-12_28_54	9869.65	238.852	253.715	0.0585833	0.5	1681.2	5.40967	49.2451	0.00378635	1.69463
stromal-SmNOX	2.18.8	2.18.8_3	1650	3	0.00241694	2.41694	5.47197	397.419	313.024	31.4975	39.9895	0.122327	3.01904	0.119638	0.0750107	315.876	31.1918	30.1827	4.30536	54.935	2.33969	4.25903	1.96567	-106.587	-30.6817	-2.26168	176.346	0	0	1	0	52606.1	MPF-807-20230625-11_48_33	9892.36	187.493	683.67	0.725755	-0.955941	MPF-811-20230625-12_32_58	9880.56	234.649	253.304	0.0736464	0.5	1387.19	5.47197	51.0807	0.00463377	1.69901
stromal-SmNOX	2.18.8	2.18.8_3	1300	4	0.00229744	2.29744	5.48874	397.442	312.507	31.4473	39.9942	0.121022	3.01851	0.118389	0.0742251	249.414	30.8349	29.8822	4.23171	55.0276	2.34271	4.25733	1.889	-101.317	17.0932	1.25831	166.449	0	0	1	0	52591.5	MPF-807-20230625-11_48_33	9892.36	187.493	683.67	0.725755	-0.955941	MPF-812-20230625-12_37_02	9896.62	231.053	256.762	0.100127	0.5	1093.19	5.48874	54.7293	0.00589528	1.66266
stromal-SmNOX	2.18.8	2.18.8_3	1000	5	0.00229926	2.29926	5.48074	397.435	314.905	31.6859	39.9901	0.124521	3.02106	0.121739	0.0763316	192.397	30.5038	29.6266	4.16992	54.7626	2.33091	4.25639	1.83901	-101.398	58.1105	4.2687	153.379	0	0	1	0	52669.6	MPF-807-20230625-11_48_33	9892.36	187.493	683.67	0.725755	-0.955941	MPF-813-20230625-12_41_06	9875.44	226.792	260.144	0.128209	0.5	841.188	5.48074	53.9238	0.00765189	1.62804
stromal-SmNOX	2.18.8	2.18.8_3	750	6	0.00225611	2.25611	5.46479	397.456	315.951	31.7912	39.9923	0.125506	3.01933	0.122679	0.0769228	144.884	30.2508	29.4325	4.12353	54.7742	2.33244	4.25827	1.7911	-99.4945	90.9277	6.67707	142.995	0	0	1	0	52615.4	MPF-807-20230625-11_48_33	9892.36	187.493	683.67	0.725755	-0.955941	MPF-814-20230625-12_45_10	9882.49	221.845	270.877	0.181013	0.5	631.19	5.46479	57.1269	0.0101724	1.52391
stromal-SmNOX	2.18.8	2.18.8_3	500	7	0.00219923	2.19923	5.27629	397.551	318.918	32.0886	40.0005	0.125833	3.01892	0.12299	0.0771188	97.4005	29.9946	29.2362	4.07706	54.8359	2.33522	4.25856	1.74184	-96.9858	123.059	9.02902	132.502	0	0	1	0	52602.7	MPF-807-20230625-11_48_33	9892.36	187.493	683.67	0.725755	-0.955941	MPF-815-20230625-12_49_14	9899.46	217.501	297.95	0.270006	0.5	421.204	5.27629	56.8639	0.0147962	1.29458
stromal-SmNOX	2.18.8	2.18.8_3	400	8	0.00219776	2.19776	5.18712	397.57	320.746	32.2694	39.9985	0.126958	3.01681	0.124063	0.0777937	78.4	29.8694	29.1615	4.05951	54.8577	2.33389	4.25444	1.72562	-96.9213	132.379	9.71522	123.573	0	0	1	0	52541.1	MPF-807-20230625-11_48_33	9892.36	187.493	683.67	0.725755	-0.955941	MPF-816-20230625-12_53_18	9912.91	222.472	337.194	0.340227	0.5	337.202	5.18712	57.3625	0.0182178	1.02753
stromal-SmNOX	2.18.8	2.18.8_3	300	9	0.00216439	2.1644	4.84087	397.727	325.122	32.711	40.0158	0.126382	3.01841	0.123514	0.0774485	58.8002	29.7737	29.0888	4.04247	54.8653	2.33529	4.25641	1.70718	-95.4498	145.599	10.6764	119.626	0	0	1	0	52588.7	MPF-807-20230625-11_48_33	9892.36	187.493	683.67	0.725755	-0.955941	MPF-817-20230625-12_57_22	9902.43	232.119	400.805	0.420869	0.5	252.903	4.84087	53.2195	0.0229211	0.705741
stromal-SmNOX	2.18.8	2.18.8_3	200	10	0.00198408	1.98408	3.98219	398.084	332.966	33.4971	40.0481	0.117808	3.01945	0.115313	0.0722902	39.2015	29.7096	29.0373	4.03046	55.3069	2.35443	4.25702	1.67603	-87.4977	154.43	11.3173	117.451	0	0	1	0	52619.7	MPF-807-20230625-11_48_33	9892.36	187.493	683.67	0.725755	-0.955941	MPF-818-20230625-13_01_26	9903.17	233.764	470.998	0.503684	0.5	168.61	3.98219	42.4631	0.0292873	0.451535
stromal-SmNOX	2.18.8	2.18.8_3	150	11	0.00189037	1.89037	3.1796	398.412	341.976	34.4018	40.0792	0.11192	3.01957	0.109665	0.0687396	29.3951	29.6774	29.0281	4.02831	55.1839	2.34923	4.25708	1.67909	-83.3652	155.978	11.4298	113.438	0	0	1	0	52623.1	MPF-807-20230625-11_48_33	9892.36	187.493	683.67	0.725755	-0.955941	MPF-819-20230625-13_05_30	9882.77	231.775	510.641	0.54611	0.5	126.429	3.1796	34.5222	0.0327103	0.338848
stromal-SmNOX	2.18.8	2.18.8_3	100	12	0.00177052	1.77052	2.15822	398.846	354.849	35.6976	40.1236	0.104439	3.01742	0.102472	0.0642187	19.6028	29.6509	29.0216	4.0268	55.0552	2.34368	4.25696	1.68313	-78.08	156.838	11.5006	109.861	0	0	1	0	52557.6	MPF-807-20230625-11_48_33	9892.36	187.493	683.67	0.725755	-0.955941	MPF-820-20230625-13_09_34	9876.97	226.518	538.812	0.579597	0.5	84.3141	2.15822	24.4341	0.0369352	0.268846
stromal-SmNOX	2.18.8	2.18.8_3	50	13	0.00152364	1.52364	0.944702	399.364	371.618	37.3822	40.1733	0.0895914	3.01755	0.0881395	0.0552157	9.79907	29.6649	29.0334	4.02955	55.079	2.34574	4.25886	1.68381	-67.1923	156.194	11.4539	110.254	0	0	1	0	52560.3	MPF-807-20230625-11_48_33	9892.36	187.493	683.67	0.725755	-0.955941	MPF-821-20230625-13_13_39	9886.8	220.516	582.648	0.621528	0.5	42.147	0.944702	13.0978	0.0450956	0.173384
stromal-SmNOX	2.18.8	2.18.8_3	0	14	0.00133225	1.33225	-0.859105	400.139	406.824	40.9249	40.2524	0.0779074	3.01501	0.076806	0.0481014	0.00493282	29.6521	29.0546	4.03449	55.0749	2.34491	4.25768	1.68957	-58.7521	151.836	11.1447	104.234	0	0	1	0	52483.6	MPF-822-20230625-13_17_43	9877.91	190.434	619.8	0.692749	-0.859105	-	-	0	0	#DIV/0!	0.5	0.0218082	-0.859105	#DIV/0!	0	#DIV/0!
stromal-SmNOX	2.18.8	2.18.8_3	2200	15	0.00175716	1.75716	4.56435	397.903	291.455	29.3208	40.0295	0.0786722	3.01918	0.0775508	0.0485687	420.377	31.9701	31.1197	4.54225	54.9168	2.34079	4.26242	2.20147	-77.4909	-180.936	-13.3998	148.55	0	0	1	0	52607.6	MPF-822-20230625-13_17_43	9877.91	190.434	619.8	0.692749	-0.859105	MPF-823-20230625-13_21_47	9899.88	273.401	288.748	0.0531482	0.5	1849.2	4.56435	49.1407	0.00293287	1.14651
stromal-SmNOX	2.6.10	2.6.10_3	2200	1	0.00259122	2.59122	5.86221	397.241	307.029	30.879	39.952	0.122471	3.01813	0.119775	0.0750969	420.376	31.7553	30.7448	4.44615	55.0026	2.34379	4.26123	2.10236	-114.273	-120.672	-8.92306	176.509	0	0	1	0	52575.9	MPF-822-20230625-13_17_43	9877.91	190.434	619.8	0.692749	-0.859105	MPF-824-20230625-13_52_52	9848.27	280.502	295.996	0.052348	0.5	1849.19	5.86221	48.4007	0.00363473	1.09394
stromal-SmNOX	2.6.10	2.6.10_3	2000	2	0.00265741	2.65741	5.98731	397.188	313.324	31.5101	39.944	0.135049	3.0198	0.131782	0.0826505	382.399	31.5116	30.1662	4.3013	54.9486	2.3403	4.25907	1.961	-117.192	-27.9809	-2.0619	235.164	0	0	1	0	52628.2	MPF-822-20230625-13_17_43	9877.91	190.434	619.8	0.692749	-0.859105	MPF-825-20230625-13_56_56	9858.49	273.009	292.974	0.0681467	0.5	1681.19	5.98731	57.2839	0.00407235	1.11555
stromal-SmNOX	2.6.10	2.6.10_3	1650	3	0.00263737	2.63737	6.03917	397.176	314.633	31.6436	39.9452	0.138197	3.01944	0.134777	0.0845356	315.874	31.136	29.9117	4.23888	54.828	2.33514	4.25902	1.90374	-116.308	13.4287	0.988424	213.983	0	0	1	0	52617.3	MPF-822-20230625-13_17_43	9877.91	190.434	619.8	0.692749	-0.859105	MPF-826-20230625-14_01_00	9868.17	266.89	292.86	0.0886782	0.5	1387.18	6.03917	61.5062	0.00497288	1.11637
stromal-SmNOX	2.6.10	2.6.10_3	1300	4	0.00253749	2.53749	6.15296	397.146	313.125	31.4911	39.9412	0.137229	3.01926	0.133856	0.0839563	249.42	30.7817	29.6853	4.18405	54.9256	2.33938	4.25918	1.84467	-111.903	50.3735	3.70385	191.594	0	0	1	0	52611.6	MPF-822-20230625-13_17_43	9877.91	190.434	619.8	0.692749	-0.859105	MPF-827-20230625-14_05_04	9888.68	261.845	292.487	0.104765	0.5	1093.22	6.15296	57.2652	0.00641416	1.11907
stromal-SmNOX	2.6.10	2.6.10_3	1000	5	0.00248603	2.48603	6.09158	397.171	314.581	31.6368	39.9427	0.138088	3.01669	0.134671	0.0844692	192.403	30.4687	29.4928	4.13789	54.9685	2.3412	4.25917	1.79669	-109.634	81.6362	6.0019	170.408	0	0	1	0	52533.4	MPF-822-20230625-13_17_43	9877.91	190.434	619.8	0.692749	-0.859105	MPF-828-20230625-14_09_09	9892.29	256.041	298.149	0.141232	0.5	841.214	6.09158	59.4032	0.00826269	1.07883
stromal-SmNOX	2.6.10	2.6.10_3	750	6	0.00241861	2.41861	6.1079	397.19	314.39	31.6175	39.9445	0.137571	3.01792	0.134179	0.0841598	144.887	30.205	29.3288	4.09894	55.0675	2.34426	4.25706	1.75468	-106.661	106.944	7.85263	153.023	0	0	1	0	52572.2	MPF-822-20230625-13_17_43	9877.91	190.434	619.8	0.692749	-0.859105	MPF-829-20230625-14_13_13	9894.34	250.01	306.144	0.183358	0.5	631.202	6.1079	57.8681	0.0110377	1.02454
stromal-SmNOX	2.6.10	2.6.10_3	500	7	0.00236855	2.36855	5.91748	397.243	316.81	31.8583	39.9466	0.137443	3.01838	0.134059	0.0840839	97.4003	29.943	29.1618	4.05957	54.9624	2.33941	4.25639	1.72016	-104.453	133.703	9.80768	136.457	0	0	1	0	52586.6	MPF-822-20230625-13_17_43	9877.91	190.434	619.8	0.692749	-0.859105	MPF-830-20230625-14_17_17	9890.42	243.524	344.147	0.292383	0.5	421.203	5.91748	61.5763	0.0160886	0.800975
stromal-SmNOX	2.6.10	2.6.10_3	400	8	0.00229062	2.29062	5.72828	397.326	318.696	32.0475	39.9544	0.1361	3.02075	0.132783	0.0832808	78.4048	29.8468	29.0299	4.02874	55.2115	2.34904	4.25462	1.6797	-101.016	154.1	11.2873	142.776	0	0	1	0	52660.1	MPF-822-20230625-13_17_43	9877.91	190.434	619.8	0.692749	-0.859105	MPF-831-20230625-14_21_21	9916.05	247.922	382.587	0.351984	0.5	337.223	5.72828	59.3485	0.0195342	0.620025
stromal-SmNOX	2.6.10	2.6.10_3	300	9	0.00236112	2.36111	5.45282	397.44	322.673	32.4475	39.9659	0.137805	3.02044	0.134405	0.0843014	58.8036	29.7309	29.1064	4.04659	54.8639	2.33613	4.25804	1.71047	-104.125	143.914	10.547	109.14	0	0	1	0	52648.2	MPF-822-20230625-13_17_43	9877.91	190.434	619.8	0.692749	-0.859105	MPF-832-20230625-14_25_25	9909.99	259.19	462.121	0.43913	0.5	252.918	5.45282	55.532	0.0249564	0.341207
stromal-SmNOX	2.6.10	2.6.10_3	200	10	0.00222644	2.22643	4.43846	397.872	333.05	33.494	40.013	0.132336	3.02055	0.129197	0.0810241	39.1942	29.6478	29.0197	4.02635	55.1633	2.34821	4.25684	1.67814	-98.1858	157.237	11.5177	109.763	0	0	1	0	52652.7	MPF-822-20230625-13_17_43	9877.91	190.434	619.8	0.692749	-0.859105	MPF-833-20230625-14_29_29	9898.35	261.876	547.118	0.521353	0.5	168.578	4.43846	43.9443	0.031425	0.132846
stromal-SmNOX	2.6.10	2.6.10_3	150	11	0.0020759	2.0759	3.52233	398.25	342.034	34.3952	40.0483	0.124512	3.02019	0.121729	0.0763252	29.3982	29.6383	28.944	4.00876	55.1325	2.34805	4.25893	1.66071	-91.5472	170.926	12.5178	121.295	0	0	1	0	52640	MPF-822-20230625-13_17_43	9877.91	190.434	619.8	0.692749	-0.859105	MPF-834-20230625-14_33_33	9887.44	256.96	586.617	0.561963	0.5	126.444	3.52233	35.5283	0.0346513	0.0565667
stromal-SmNOX	2.6.10	2.6.10_3	100	12	0.00191301	1.91301	2.38579	398.732	354.625	35.6618	40.0973	0.114719	3.01875	0.112351	0.070428	19.5964	29.6168	28.9329	4.00619	55.1513	2.34801	4.25739	1.65818	-84.3637	171.631	12.5743	119.438	0	0	1	0	52597.3	MPF-822-20230625-13_17_43	9877.91	190.434	619.8	0.692749	-0.859105	MPF-835-20230625-14_37_37	9892.84	250.137	625.883	0.600345	0.5	84.2862	2.38579	25.3004	0.0384986	-0.00971877
stromal-SmNOX	2.6.10	2.6.10_3	50	13	0.00170856	1.70856	0.882711	399.375	374.279	37.6377	40.1615	0.0999611	3.01837	0.0981577	0.0615079	9.79571	29.62	29.0739	4.03901	55.0369	2.34417	4.25927	1.69484	-75.3476	149.912	10.9926	95.3524	0	0	1	0	52584.3	MPF-822-20230625-13_17_43	9877.91	190.434	619.8	0.692749	-0.859105	MPF-836-20230625-14_41_41	9881.87	241.944	662.009	0.634531	0.5	42.1328	0.882711	13.3673	0.0413411	-0.0637588
stromal-SmNOX	2.6.10	2.6.10_3	0	14	0.0015084	1.5084	-1.11629	400.199	409.342	41.1664	40.2469	0.0897566	3.01748	0.0882994	0.0553161	0.00493282	29.6114	28.959	4.01224	55.1502	2.3486	4.25856	1.66364	-66.5204	168.09	12.322	113.896	0	0	1	0	52557.8	MPF-837-20230625-14_45_45	9877.34	204.767	713.394	0.712968	-1.11629	-	-	0	0	#DIV/0!	0.5	0.0218082	-1.11629	#DIV/0!	-6.11e-14	#DIV/0!
stromal-SmNOX	2.6.10	2.6.10_3	2200	15	0.00200953	2.00953	5.00725	397.671	298.619	30.0315	39.9931	0.0935404	3.01844	0.0919593	0.0576144	420.374	31.9065	30.8236	4.46619	54.9683	2.34293	4.26233	2.12326	-88.6205	-132.768	-9.8206	189.164	0	0	1	0	52584.2	MPF-837-20230625-14_45_45	9877.34	204.767	713.394	0.712968	-1.11629	MPF-838-20230625-14_49_49	9902.49	306.774	322.196	0.0478639	0.5	1849.18	5.00725	44.2545	0.00331149	1.21416
stromal-SmNOX	2.18.8	2.18.8_4	2200	1	0.00361659	3.61659	7.85848	396.278	316.392	32.1163	40.2254	0.188613	3.03294	0.18233	0.114503	420.371	31.484	30.1549	4.29851	55.1901	2.35101	4.25984	1.9475	-159.492	-25.7411	-1.88856	233.25	0	0	1	0	53050.1	MPF-912-20230626-13_49_11	9903.34	173.964	555.65	0.686917	-0.852905	MPF-914-20230626-14_29_40	9858.63	291.094	314.754	0.0751725	0.5	1849.17	7.85848	69.5034	0.00471097	0.765344
stromal-SmNOX	2.18.8	2.18.8_4	2000	2	0.00351647	3.51647	7.84872	396.299	315.669	32.0416	40.2258	0.185839	3.03384	0.179738	0.112868	382.399	31.298	29.9882	4.25757	54.825	2.33621	4.26121	1.92136	-155.076	2.43501	0.178455	229.936	0	0	1	0	53076.9	MPF-912-20230626-13_49_11	9903.34	173.964	555.65	0.686917	-0.852905	MPF-915-20230626-14_33_44	9862.29	285.449	310.184	0.0797443	0.5	1681.2	7.84872	67.033	0.00517585	0.791355
stromal-SmNOX	2.18.8	2.18.8_4	1650	3	0.00331374	3.31374	7.78758	396.354	314.538	31.9265	40.231	0.180273	3.0341	0.174527	0.10958	315.869	30.962	29.7698	4.20444	54.9232	2.33933	4.25929	1.86511	-146.136	36.8758	2.69926	209.308	0	0	1	0	53086.1	MPF-912-20230626-13_49_11	9903.34	173.964	555.65	0.686917	-0.852905	MPF-916-20230626-14_37_48	9872.02	280.336	309.904	0.0954114	0.5	1387.16	7.78758	66.1754	0.00622891	0.792972
stromal-SmNOX	2.18.8	2.18.8_4	1300	4	0.00313833	3.13833	7.71714	396.412	313.87	31.8576	40.2355	0.175906	3.03426	0.17043	0.106997	249.418	30.621	29.5425	4.14977	54.9712	2.3405	4.25769	1.80927	-138.4	72.9908	5.33637	189.345	0	0	1	0	53092.2	MPF-912-20230626-13_49_11	9903.34	173.964	555.65	0.686917	-0.852905	MPF-917-20230626-14_41_52	9863.48	276.109	316.382	0.127295	0.5	1093.21	7.71714	69.58	0.00783935	0.756261
stromal-SmNOX	2.18.8	2.18.8_4	1000	5	0.00299882	2.99882	7.71317	396.439	313.066	31.7741	40.2359	0.172999	3.0335	0.167699	0.105274	192.408	30.3303	29.3525	4.10455	55.135	2.34731	4.25739	1.75723	-132.248	103.847	7.58701	171.595	0	0	1	0	53069	MPF-912-20230626-13_49_11	9903.34	173.964	555.65	0.686917	-0.852905	MPF-918-20230626-14_45_57	9878.96	269.914	322.795	0.163822	0.5	841.234	7.71317	68.9063	0.0101828	0.72137
stromal-SmNOX	2.18.8	2.18.8_4	750	6	0.00299855	2.99855	7.53424	396.525	315.752	32.0452	40.2427	0.175063	3.03397	0.169639	0.106498	144.884	30.0633	29.2086	4.07057	54.7931	2.33325	4.2583	1.73732	-132.236	128.012	9.34453	150.005	0	0	1	0	53082.5	MPF-912-20230626-13_49_11	9903.34	173.964	555.65	0.686917	-0.852905	MPF-919-20230626-14_50_01	9883.1	265.728	344.862	0.229467	0.5	631.19	7.53424	72.4186	0.0132878	0.611224
stromal-SmNOX	2.18.8	2.18.8_4	500	7	0.00295832	2.95832	7.19256	396.65	318.572	32.3292	40.2526	0.173669	3.03327	0.168328	0.105671	97.4041	29.7998	29.1854	4.06513	54.9115	2.33788	4.25754	1.72725	-130.462	131.262	9.58274	107.787	0	0	1	0	53061.4	MPF-912-20230626-13_49_11	9903.34	173.964	555.65	0.686917	-0.852905	MPF-920-20230626-14_54_06	9898.72	269.059	402.646	0.331774	0.5	421.221	7.19256	69.8751	0.0191003	0.379995
stromal-SmNOX	2.18.8	2.18.8_4	400	8	0.00289441	2.89441	7.01081	396.732	319.982	32.4696	40.2578	0.1723	3.03301	0.167041	0.10486	78.3991	29.703	29.0908	4.04295	54.9746	2.33996	4.25644	1.70299	-127.644	145.991	10.6537	107.4	0	0	1	0	53054	MPF-912-20230626-13_49_11	9903.34	173.964	555.65	0.686917	-0.852905	MPF-921-20230626-14_58_10	9903.49	278.042	468.098	0.406018	0.5	337.198	7.01081	68.4542	0.0233208	0.187038
stromal-SmNOX	2.18.8	2.18.8_4	300	9	0.00276789	2.76789	6.34729	397.016	325.068	32.9869	40.2879	0.167664	3.03265	0.16268	0.10211	58.7994	29.6202	28.9485	4.00981	54.9198	2.33725	4.25575	1.67256	-122.064	168.766	12.3083	117.81	0	0	1	0	53043.6	MPF-912-20230626-13_49_11	9903.34	173.964	555.65	0.686917	-0.852905	MPF-922-20230626-15_02_14	9902.32	284.793	543.489	0.475992	0.5	252.899	6.34729	60.1888	0.0284707	0.0223751
stromal-SmNOX	2.18.8	2.18.8_4	200	10	0.00257829	2.57829	4.94537	397.613	336.172	34.1144	40.3492	0.157194	3.03307	0.152804	0.0958869	39.2008	29.5572	28.9048	3.99968	55.0029	2.3409	4.25596	1.65878	-113.703	176.08	12.8373	114.416	0	0	1	0	53056.5	MPF-912-20230626-13_49_11	9903.34	173.964	555.65	0.686917	-0.852905	MPF-923-20230626-15_06_18	9884.17	279.669	604.748	0.537545	0.5	168.605	4.94537	45.3165	0.0343896	-0.0811876
stromal-SmNOX	2.18.8	2.18.8_4	150	11	0.00228887	2.28887	3.84563	398.103	343.013	34.8125	40.4037	0.139295	3.03311	0.135836	0.085201	29.4002	29.5792	28.9198	4.00314	55.118	2.3465	4.25722	1.65664	-100.939	174.483	12.7219	115.666	0	0	1	0	53057	MPF-912-20230626-13_49_11	9903.34	173.964	555.65	0.686917	-0.852905	MPF-924-20230626-15_10_22	9879.18	275.036	648.079	0.575613	0.5	126.454	3.84563	36.3942	0.0371562	-0.14262
stromal-SmNOX	2.18.8	2.18.8_4	100	12	0.00187573	1.87573	2.52478	398.681	352.317	35.7586	40.4644	0.113415	3.03234	0.11111	0.0696468	19.5983	29.6273	28.9323	4.00605	55.1112	2.34624	4.25729	1.6598	-82.7195	172.432	12.5764	121.887	0	0	1	0	53033.2	MPF-912-20230626-13_49_11	9903.34	173.964	555.65	0.686917	-0.852905	MPF-925-20230626-15_14_26	9881.86	269.787	685.132	0.606227	0.5	84.2961	2.52478	25.5513	0.0400693	-0.188989
stromal-SmNOX	2.18.8	2.18.8_4	50	13	0.00166573	1.66573	0.840383	399.402	375.238	38.0853	40.5378	0.0999041	3.03305	0.0981113	0.061478	9.80293	29.626	28.9693	4.01464	55.0869	2.34543	4.25769	1.66921	-73.4589	166.684	12.1566	115.184	0	0	1	0	53054.8	MPF-912-20230626-13_49_11	9903.34	173.964	555.65	0.686917	-0.852905	MPF-926-20230626-15_18_30	9872.41	262.691	734.834	0.642517	0.5	42.1652	0.840383	13.5459	0.0401585	-0.243843
stromal-SmNOX	2.18.8	2.18.8_4	0	14	0.00133779	1.33779	-1.30741	400.314	415.834	42.2063	40.631	0.0794787	3.03645	0.0783408	0.0490639	0.00493282	29.6514	29.0071	4.02342	55.0714	2.34455	4.2573	1.67886	-58.9965	160.438	11.6901	113.137	0	0	1	0	53159.8	MPF-927-20230626-15_22_34	9872.31	225.343	755.64	0.701786	-1.30741	-	-	0	0	#DIV/0!	0.5	0.0218082	-1.30741	#DIV/0!	1.63E-13	#DIV/0!
stromal-SmNOX	2.18.8	2.18.8_4	2200	15	0.00176615	1.76615	5.90635	397.367	272.955	27.7012	40.3273	0.08468	3.03344	0.0833883	0.0522321	420.366	31.9631	30.6502	4.42218	54.9888	2.34438	4.26337	2.0778	-77.887	-104.381	-7.67622	230.422	0	0	1	0	53062.7	MPF-927-20230626-15_22_34	9872.31	225.343	755.64	0.701786	-1.30741	MPF-928-20230626-15_26_38	9886.31	326.061	345.708	0.0568332	0.5	1849.15	5.90635	52.5465	0.00390113	1.18577
stromal-SmNOX	2.6.10	2.6.10_4	2200	1	0.00299366	2.99366	6.66003	396.817	314.716	31.8242	40.1262	0.154191	3.02633	0.149956	0.0940932	420.374	31.6346	30.1423	4.29539	55.0298	2.34292	4.25756	1.95246	-132.02	-25.1413	-1.84837	261.364	0	0	1	0	52840.7	MPF-987-20230627-14_42_36	9899.55	190.647	650.98	0.707139	-1.11876	MPF-989-20230628-09_24_12	9852.03	272.788	291.859	0.0653438	0.5	1849.18	6.66003	60.4162	0.00420662	1.23046
stromal-SmNOX	2.6.10	2.6.10_4	2000	2	0.00296414	2.96414	6.76167	396.802	314.662	31.8238	40.1312	0.155972	3.02873	0.151643	0.0951559	382.407	31.4225	29.9803	4.25563	55.0422	2.34322	4.25714	1.91241	-130.719	1.01032	0.0741598	252.773	0	0	1	0	52914.8	MPF-987-20230627-14_42_36	9899.55	190.647	650.98	0.707139	-1.11876	MPF-990-20230628-09_28_16	9862.19	267.154	285.604	0.0646001	0.5	1681.23	6.76167	54.3038	0.0046873	1.27931
stromal-SmNOX	2.6.10	2.6.10_4	1650	3	0.00279258	2.79258	6.83772	396.808	312.424	31.5983	40.1327	0.151963	3.02899	0.147851	0.0927672	315.874	31.0783	29.7265	4.19397	55.1183	2.34544	4.25528	1.84853	-123.153	41.2146	3.02106	236.957	0	0	1	0	52924.3	MPF-987-20230627-14_42_36	9899.55	190.647	650.98	0.707139	-1.11876	MPF-991-20230628-09_32_20	9870.89	262.704	288.311	0.0888177	0.5	1387.18	6.83772	61.603	0.00573572	1.25791
stromal-SmNOX	2.6.10	2.6.10_4	1300	4	0.00266642	2.66642	6.93758	396.794	310.041	31.3545	40.1279	0.148719	3.02891	0.144778	0.0908316	249.426	30.7305	29.528	4.1463	55.0746	2.34351	4.25516	1.80279	-117.589	73.5447	5.38571	210.767	0	0	1	0	52921.6	MPF-987-20230627-14_42_36	9899.55	190.647	650.98	0.707139	-1.11876	MPF-992-20230628-09_36_24	9848.53	258.891	288.44	0.102445	0.5	1093.24	6.93758	55.9987	0.00736922	1.2569
stromal-SmNOX	2.6.10	2.6.10_4	1000	5	0.00250792	2.50792	6.91839	396.825	307.816	31.1291	40.1305	0.1434	3.0277	0.139731	0.0876537	192.399	30.4385	29.3315	4.09957	55.0673	2.34229	4.25351	1.75728	-110.599	104.486	7.64692	193.933	0	0	1	0	52885.7	MPF-987-20230627-14_42_36	9899.55	190.647	650.98	0.707139	-1.11876	MPF-993-20230628-09_40_28	9886.91	253.814	295.402	0.140783	0.5	841.196	6.91839	59.2129	0.00955444	1.20371
stromal-SmNOX	2.6.10	2.6.10_4	750	6	0.00250239	2.50239	6.94154	396.836	308.638	31.214	40.1339	0.145168	3.02902	0.141411	0.0887115	144.886	30.2008	29.2313	4.07592	54.9832	2.34305	4.26139	1.73287	-110.355	126.157	9.22581	169.914	0	0	1	0	52920.7	MPF-987-20230627-14_42_36	9899.55	190.647	650.98	0.707139	-1.11876	MPF-994-20230628-09_44_33	9870.64	248.327	307.056	0.191266	0.5	631.2	6.94154	60.3635	0.0127698	1.12007
stromal-SmNOX	2.6.10	2.6.10_4	500	7	0.00246863	2.46863	6.71473	396.91	311.575	31.5111	40.1415	0.145546	3.02447	0.141764	0.0889339	97.3962	29.9325	29.0925	4.04336	54.8778	2.33778	4.25998	1.70557	-108.867	147.652	10.8063	146.988	0	0	1	0	52782.2	MPF-987-20230627-14_42_36	9899.55	190.647	650.98	0.707139	-1.11876	MPF-995-20230628-09_48_37	9880.33	243.112	346.562	0.298502	0.5	421.185	6.71473	62.8623	0.0185987	0.878395
stromal-SmNOX	2.6.10	2.6.10_4	400	8	0.00230164	2.30164	6.65731	396.965	308.307	31.1829	40.1499	0.137703	3.02769	0.134316	0.0842451	78.4011	29.8474	29.0376	4.03053	55.2725	2.35205	4.25537	1.67849	-101.502	153.697	11.2326	141.828	0	0	1	0	52884.3	MPF-987-20230627-14_42_36	9899.55	190.647	650.98	0.707139	-1.11876	MPF-996-20230628-09_52_41	9892.12	249.397	398.812	0.374651	0.5	337.205	6.65731	63.1671	0.0230604	0.632297
stromal-SmNOX	2.6.10	2.6.10_4	300	9	0.00236828	2.36828	6.23178	397.125	315.588	31.9164	40.1625	0.141936	3.02886	0.138342	0.0867788	58.801	29.7195	29.0038	4.02266	55.125	2.34587	4.25554	1.6768	-104.441	159.389	11.6422	125.391	0	0	1	0	52919.8	MPF-987-20230627-14_42_36	9899.55	190.647	650.98	0.707139	-1.11876	MPF-997-20230628-09_56_45	9887.07	264.435	494.477	0.465224	0.5	252.909	6.23178	58.8297	0.0290639	0.316501
stromal-SmNOX	2.6.10	2.6.10_4	200	10	0.0022531	2.2531	5.23935	397.551	324.818	32.8481	40.2034	0.135996	3.03019	0.132694	0.0832239	39.2004	29.6198	28.9399	4.00782	55.15	2.34463	4.25137	1.66318	-99.3619	167.112	12.196	119.146	0	0	1	0	52963.6	MPF-987-20230627-14_42_36	9899.55	190.647	650.98	0.707139	-1.11876	MPF-998-20230628-10_00_49	9890.61	270.088	600.874	0.550508	0.5	168.607	5.23935	46.4097	0.0377097	0.0833881
stromal-SmNOX	2.6.10	2.6.10_4	150	11	0.00208011	2.08011	4.27618	397.957	332.004	33.5761	40.246	0.124545	3.02712	0.121767	0.0763488	29.4065	29.6369	28.9893	4.01928	55.0888	2.34605	4.25866	1.67323	-91.7328	163.755	11.9678	113.397	0	0	1	0	52864.3	MPF-987-20230627-14_42_36	9899.55	190.647	650.98	0.707139	-1.11876	MPF-999-20230628-10_04_53	9890.93	263.911	658.331	0.599121	0.5	126.479	4.27618	37.8882	0.0426547	-0.0111667
stromal-SmNOX	2.6.10	2.6.10_4	100	12	0.00180051	1.80051	3.07019	398.477	341.604	34.55	40.3021	0.10688	3.02937	0.104828	0.0656987	19.5983	29.6538	29.029	4.02853	55.0833	2.34611	4.2592	1.68242	-79.4024	157.745	11.5224	109.463	0	0	1	0	52933.3	MPF-987-20230627-14_42_36	9899.55	190.647	650.98	0.707139	-1.11876	MPF-1000-20230628-10_08_58	9880.16	253.214	698.581	0.637531	0.5	84.297	3.07019	26.871	0.0496928	-0.0681389
stromal-SmNOX	2.6.10	2.6.10_4	50	13	0.00153939	1.53939	1.42497	399.187	363.251	36.7395	40.3741	0.0908494	3.02912	0.0893624	0.0559831	9.80318	29.654	29.0409	4.03129	55.0619	2.34391	4.25687	1.68738	-67.8873	154.241	11.2675	107.425	0	0	1	0	52927	MPF-987-20230627-14_42_36	9899.55	190.647	650.98	0.707139	-1.11876	MPF-1001-20230628-10_13_02	9883.65	242.681	748.999	0.675993	0.5	42.164	1.42497	14.2513	0.0603293	-0.130867
stromal-SmNOX	2.6.10	2.6.10_4	0	14	0.00114086	1.14086	-0.536061	400.015	401.911	40.6484	40.4566	0.0670479	3.02842	0.066234	0.0414685	0.00493282	29.7017	29.068	4.03762	55.2076	2.35057	4.25769	1.68705	-50.3121	150.326	10.9857	111.005	0	0	1	0	52905	MPF-1002-20230628-10_17_06	9867.29	199.654	789.41	0.747085	-0.536061	-	-	0	0	#DIV/0!	0.5	0.0218082	-0.536061	#DIV/0!	5.09E-15	#DIV/0!
stromal-SmNOX	2.6.10	2.6.10_4	2200	15	0.0015115	1.5115	5.61913	397.521	261.381	26.4356	40.2045	0.0727126	3.02861	0.0717565	0.0449327	420.374	32.0122	30.5658	4.40089	54.9776	2.34149	4.25899	2.0594	-66.6573	-93.3553	-6.87288	253.488	0	0	1	0	52909.8	MPF-1002-20230628-10_17_06	9867.29	199.654	789.41	0.747085	-0.536061	MPF-1003-20230628-10_21_10	9876.4	304.243	317.46	0.0416323	0.5	1849.18	5.61913	38.4929	0.0033286	1.48664
stromal-SmNOX	2.12.1	2.12.1_4	2200	1	0.002651	2.651	6.40383	397.024	308.505	31.198	40.1496	0.135471	3.03075	0.132195	0.0829094	420.378	31.7325	30.1639	4.30072	54.9015	2.33934	4.26097	1.96138	-116.909	-26.4306	-1.94067	275.097	0	0	1	0	52973.9	MPF-1002-20230628-10_17_06	9867.29	199.654	789.41	0.747085	-0.536061	MPF-1004-20230628-10_45_04	9852.38	291.028	306.477	0.0504079	0.5	1849.2	6.40383	46.607	0.00375292	1.57576
stromal-SmNOX	2.12.1	2.12.1_4	2000	2	0.00260703	2.60703	6.47207	397	308.416	31.1903	40.1488	0.136363	3.02737	0.13304	0.083442	382.398	31.5154	29.9873	4.25735	54.9646	2.34026	4.25776	1.91709	-114.97	0.270319	0.0198518	267.718	0	0	1	0	52872.7	MPF-1002-20230628-10_17_06	9867.29	199.654	789.41	0.747085	-0.536061	MPF-1005-20230628-10_49_08	9858.59	284.247	305.295	0.0689411	0.5	1681.19	6.47207	57.9516	0.00416855	1.58573
stromal-SmNOX	2.12.1	2.12.1_4	1650	3	0.00250084	2.50084	6.55748	396.98	306.788	31.0255	40.1467	0.134727	3.02988	0.131485	0.0824628	315.876	31.169	29.7754	4.2058	55.043	2.3446	4.25958	1.8612	-110.287	36.1058	2.64667	244.341	0	0	1	0	52948.4	MPF-1002-20230628-10_17_06	9867.29	199.654	789.41	0.747085	-0.536061	MPF-1006-20230628-10_53_12	9861.48	278.382	299.994	0.07204	0.5	1387.19	6.55748	49.9665	0.00511362	1.63142
stromal-SmNOX	2.12.1	2.12.1_4	1300	4	0.00238933	2.38933	6.60619	396.979	303.565	30.6975	40.1438	0.130088	3.02694	0.12706	0.0796785	249.419	30.8213	29.6931	4.18591	55.0613	2.34572	4.26021	1.84019	-105.369	49.9254	3.6618	197.637	0	0	1	0	52857.4	MPF-1002-20230628-10_17_06	9867.29	199.654	789.41	0.747085	-0.536061	MPF-1007-20230628-10_57_16	9885.76	273.787	304.284	0.100225	0.5	1093.21	6.60619	54.7837	0.00653326	1.59432
stromal-SmNOX	2.12.1	2.12.1_4	1000	5	0.00230838	2.30838	6.59476	396.995	304.888	30.8297	40.1435	0.131279	3.02688	0.128196	0.0803936	192.401	30.4892	29.35	4.10394	55.0397	2.34116	4.25359	1.76277	-101.8	101.501	7.43116	199.533	0	0	1	0	52860.4	MPF-1002-20230628-10_17_06	9867.29	199.654	789.41	0.747085	-0.536061	MPF-1008-20230628-11_01_21	9892.99	268.253	311.301	0.138286	0.5	841.205	6.59476	58.1633	0.00847691	1.53584
stromal-SmNOX	2.12.1	2.12.1_4	750	6	0.0022504	2.25039	6.60372	397.012	304.577	30.7966	40.143	0.130593	3.02792	0.127542	0.0799821	144.885	30.245	29.2232	4.07401	55.1273	2.34659	4.25666	1.72742	-99.2424	124.282	9.09071	179.015	0	0	1	0	52890	MPF-1002-20230628-10_17_06	9867.29	199.654	789.41	0.747085	-0.536061	MPF-1009-20230628-11_05_25	9877.31	261.119	322.309	0.18985	0.5	631.19	6.60372	59.9157	0.0113116	1.44923
stromal-SmNOX	2.12.1	2.12.1_4	500	7	0.0022598	2.2598	6.39846	397.074	307.751	31.1161	40.1473	0.131538	3.02729	0.128443	0.0805488	97.3971	29.9673	29.1513	4.05711	54.8562	2.33446	4.2556	1.72265	-99.6572	135.283	9.89377	142.917	0	0	1	0	52871.1	MPF-1002-20230628-10_17_06	9867.29	199.654	789.41	0.747085	-0.536061	MPF-1010-20230628-11_09_29	9879.83	253.597	354.699	0.285038	0.5	421.188	6.39846	60.0272	0.0164642	1.22557
stromal-SmNOX	2.12.1	2.12.1_4	400	8	0.00221065	2.21065	6.33896	397.1	309.079	31.2497	40.1492	0.132095	3.02852	0.128976	0.0808839	78.3962	29.8774	28.9998	4.02172	55.0445	2.3433	4.2571	1.67841	-97.4898	161.08	11.7671	153.753	0	0	1	0	52907.8	MPF-1002-20230628-10_17_06	9867.29	199.654	789.41	0.747085	-0.536061	MPF-1011-20230628-11_13_33	9899.03	257.584	397.434	0.351882	0.5	337.189	6.33896	59.3254	0.0203892	0.986267
stromal-SmNOX	2.12.1	2.12.1_4	300	9	0.00215953	2.15953	6.04146	397.242	311.96	31.542	40.1648	0.130323	3.02749	0.127285	0.0798203	58.7976	29.7753	28.9499	4.01013	55.1798	2.34865	4.25635	1.66148	-95.2351	168.66	12.3218	144.545	0	0	1	0	52876.9	MPF-1002-20230628-10_17_06	9867.29	199.654	789.41	0.747085	-0.536061	MPF-1012-20230628-11_17_37	9897.16	270.749	487.39	0.444493	0.5	252.896	6.04146	56.2052	0.0260088	0.619667
stromal-SmNOX	2.12.1	2.12.1_4	200	10	0.00214063	2.14063	5.10027	397.624	322.729	32.6337	40.2069	0.127947	3.0281	0.125018	0.0783936	39.1973	29.6639	28.9951	4.02063	55.0774	2.34371	4.2553	1.67691	-94.4017	160.62	11.7344	117.15	0	0	1	0	52896.5	MPF-1002-20230628-10_17_06	9867.29	199.654	789.41	0.747085	-0.536061	MPF-1013-20230628-11_21_41	9886.24	276.421	599.639	0.53902	0.5	168.592	5.10027	45.4372	0.0334319	0.316476
stromal-SmNOX	2.12.1	2.12.1_4	150	11	0.00200877	2.00878	4.18374	398.006	332.046	33.576	40.2458	0.121546	3.02803	0.118899	0.0745449	29.4021	29.646	28.8968	3.99782	55.0456	2.343	4.25647	1.65482	-88.587	177.44	12.9576	131.213	0	0	1	0	52893.4	MPF-1002-20230628-10_17_06	9867.29	199.654	789.41	0.747085	-0.536061	MPF-1014-20230628-11_25_45	9888.73	270.232	652.753	0.586012	0.5	126.461	4.18374	37.0538	0.0373222	0.209355
stromal-SmNOX	2.12.1	2.12.1_4	100	12	0.00190906	1.90906	2.94545	398.519	345.924	34.9789	40.2972	0.113197	3.02671	0.110897	0.0695134	19.595	29.6381	29.0497	4.03336	55.0799	2.34758	4.26214	1.68578	-84.1894	156.184	11.4203	103.01	0	0	1	0	52849	MPF-1002-20230628-10_17_06	9867.29	199.654	789.41	0.747085	-0.536061	MPF-1015-20230628-11_29_49	9883.48	258.965	693.76	0.626723	0.5	84.2797	2.94545	26.41	0.041309	0.137872
stromal-SmNOX	2.12.1	2.12.1_4	50	13	0.00167889	1.67889	1.35646	399.192	366.664	37.0783	40.3676	0.0998876	3.0282	0.0980926	0.0614665	9.80872	29.6162	28.9702	4.01484	54.942	2.33845	4.25621	1.67639	-74.0391	165.296	12.0744	113.14	0	0	1	0	52899.1	MPF-1002-20230628-10_17_06	9867.29	199.654	789.41	0.747085	-0.536061	MPF-1016-20230628-11_33_53	9883.49	248.436	731.921	0.66057	0.5	42.1886	1.35646	13.9343	0.0448586	0.0785453
stromal-SmNOX	2.12.1	2.12.1_4	0	14	0.00142741	1.42741	-0.7705	400.083	403.854	40.8386	40.4573	0.084582	3.02808	0.0832911	0.0521713	0.00493282	29.6351	28.9917	4.01984	54.9734	2.34135	4.25906	1.67849	-62.9488	163.679	11.9587	112.694	0	0	1	0	52893.3	MPF-1017-20230628-11_37_58	9862.04	210.309	785.18	0.732152	-0.7705	-	-	0	0	#DIV/0!	0.5	0.0218082	-0.7705	#DIV/0!	-1.02e-14	#DIV/0!
stromal-SmNOX	2.12.1	2.12.1_4	2200	15	0.00178428	1.78428	5.46589	397.539	281.883	28.5049	40.2003	0.0851227	3.02996	0.0838161	0.0525008	420.377	31.9694	30.6649	4.4259	54.9821	2.34527	4.26551	2.08064	-78.6868	-105.24	-7.7492	228.701	0	0	1	0	52946.2	MPF-1017-20230628-11_37_58	9862.04	210.309	785.18	0.732152	-0.7705	MPF-1018-20230628-11_42_02	9882.54	314.189	330.59	0.0496113	0.5	1849.19	5.46589	45.8704	0.00337249	1.37509
stromal-SmNOX	2.18.8	2.18.8_5	2200	1	0.00287586	2.87586	6.59929	396.903	309.705	31.3168	40.134	0.142865	3.02772	0.139223	0.0873339	420.375	31.6875	30.4258	4.36576	55.0342	2.34634	4.26342	2.01942	-126.825	-67.5164	-4.96906	221.064	0	0	1	0	52878.9	MPF-1017-20230628-11_37_58	9862.04	210.309	785.18	0.732152	-0.7705	MPF-1019-20230628-12_06_44	9864.98	287.379	302.593	0.0502794	0.5	1849.18	6.59929	46.4879	0.00398543	1.59484
stromal-SmNOX	2.18.8	2.18.8_5	2000	2	0.00291057	2.91057	6.66975	396.868	313.604	31.7116	40.1312	0.15155	3.02953	0.147461	0.0925214	382.395	31.4347	30.0665	4.27674	55.1152	2.34621	4.25693	1.93053	-128.356	-13.2061	-0.969505	239.863	0	0	1	0	52939.2	MPF-1017-20230628-11_37_58	9862.04	210.309	785.18	0.732152	-0.7705	MPF-1020-20230628-12_10_48	9873.48	282.004	300.797	0.0624759	0.5	1681.18	6.66975	52.5165	0.00442562	1.61033
stromal-SmNOX	2.18.8	2.18.8_5	1650	3	0.00285409	2.85409	6.83978	396.828	313.26	31.6764	40.1266	0.153989	3.02642	0.149765	0.0939732	315.879	31.0863	29.7996	4.21166	55.0867	2.34713	4.26079	1.86453	-125.865	32.9225	2.41643	225.352	0	0	1	0	52841.2	MPF-1017-20230628-11_37_58	9862.04	210.309	785.18	0.732152	-0.7705	MPF-1021-20230628-12_14_52	9853.87	277.61	301.846	0.0802928	0.5	1387.2	6.83978	55.691	0.00548608	1.60126
stromal-SmNOX	2.18.8	2.18.8_5	1300	4	0.00277498	2.77498	6.87757	396.821	313.812	31.7309	40.1242	0.15526	3.02897	0.150971	0.0947322	249.421	30.7119	29.5247	4.14551	55.1194	2.3466	4.2573	1.79891	-122.377	75.5171	5.53018	208.092	0	0	1	0	52921.6	MPF-1017-20230628-11_37_58	9862.04	210.309	785.18	0.732152	-0.7705	MPF-1022-20230628-12_18_56	9856.98	272.903	308.535	0.115487	0.5	1093.22	6.87757	63.1264	0.00699589	1.54487
stromal-SmNOX	2.18.8	2.18.8_5	1000	5	0.002711	2.711	6.90386	396.808	314.413	31.7892	40.1198	0.156536	3.02689	0.152174	0.0954903	192.403	30.3894	29.2898	4.08972	55.144	2.34581	4.25397	1.7439	-119.555	111.569	8.16586	192.583	0	0	1	0	52860.2	MPF-1017-20230628-11_37_58	9862.04	210.309	785.18	0.732152	-0.7705	MPF-1023-20230628-12_23_00	9872.82	267.501	316.491	0.154793	0.5	841.217	6.90386	65.1073	0.00912293	1.48089
stromal-SmNOX	2.18.8	2.18.8_5	750	6	0.00277701	2.77701	6.82508	396.836	318.664	32.218	40.1214	0.164146	3.02745	0.159358	0.100017	144.882	30.1239	29.1281	4.05168	55.0672	2.34556	4.25946	1.70612	-122.466	141.647	10.3582	174.42	0	0	1	0	52873.3	MPF-1017-20230628-11_37_58	9862.04	210.309	785.18	0.732152	-0.7705	MPF-1024-20230628-12_27_04	9888.67	260.729	326.946	0.202534	0.5	631.182	6.82508	63.9178	0.0120339	1.40156
stromal-SmNOX	2.18.8	2.18.8_5	500	7	0.00270496	2.70496	6.72736	396.88	318.897	32.2411	40.1252	0.161897	3.02848	0.157238	0.0986813	97.4013	29.8622	28.9918	4.01988	54.8539	2.33529	4.25729	1.68459	-119.289	162.494	11.8701	152.477	0	0	1	0	52906.5	MPF-1017-20230628-11_37_58	9862.04	210.309	785.18	0.732152	-0.7705	MPF-1025-20230628-12_31_08	9893.52	257.736	372.721	0.308502	0.5	421.208	6.72736	64.9717	0.0178009	1.10661
stromal-SmNOX	2.18.8	2.18.8_5	400	8	0.00265785	2.65785	6.55386	396.952	320.257	32.3772	40.1308	0.160547	3.03135	0.155968	0.0978807	78.3951	29.7638	28.9547	4.01123	55.0313	2.34257	4.2568	1.66866	-117.211	168.399	12.2875	141.871	0	0	1	0	52994.7	MPF-1017-20230628-11_37_58	9862.04	210.309	785.18	0.732152	-0.7705	MPF-1026-20230628-12_35_12	9905.91	266.761	431.593	0.381914	0.5	337.183	6.55386	64.3875	0.0217222	0.819262
stromal-SmNOX	2.18.8	2.18.8_5	300	9	0.00262289	2.62289	6.17998	397.108	324.05	32.7605	40.1466	0.159969	3.02757	0.155418	0.0975343	58.8013	29.66	28.9054	3.99982	55.1421	2.34722	4.25667	1.6526	-115.67	176.135	12.8648	132.132	0	0	1	0	52878.8	MPF-1017-20230628-11_37_58	9862.04	210.309	785.18	0.732152	-0.7705	MPF-1027-20230628-12_39_17	9883.92	282.765	531.574	0.468061	0.5	252.911	6.17998	59.1889	0.0274819	0.477086
stromal-SmNOX	2.18.8	2.18.8_5	200	10	0.00259366	2.59366	5.12703	397.55	335.087	33.8761	40.1909	0.15956	3.02885	0.155033	0.097292	39.1986	29.5603	28.7791	3.97065	54.7711	2.33205	4.25781	1.63859	-114.381	197.606	14.4182	136.842	0	0	1	0	52917.2	MPF-1017-20230628-11_37_58	9862.04	210.309	785.18	0.732152	-0.7705	MPF-1028-20230628-12_43_21	9887.61	283.853	629.96	0.549411	0.5	168.601	5.12703	46.3156	0.0349793	0.246396
stromal-SmNOX	2.18.8	2.18.8_5	150	11	0.00241931	2.41931	4.06267	397.982	343.613	34.7375	40.2338	0.149378	3.0284	0.145402	0.0912244	29.4026	29.5532	28.7823	3.97138	54.9844	2.3418	4.25903	1.62957	-106.692	197.873	14.4404	135.024	0	0	1	0	52902.5	MPF-1017-20230628-11_37_58	9862.04	210.309	785.18	0.732152	-0.7705	MPF-1029-20230628-12_47_25	9884.61	277.372	673.7	0.588285	0.5	126.463	4.06267	37.1982	0.038218	0.165475
stromal-SmNOX	2.18.8	2.18.8_5	100	12	0.00223363	2.23363	2.72239	398.566	356.024	35.991	40.2916	0.136966	3.02802	0.133615	0.0838036	19.5997	29.5503	28.8117	3.97815	54.9465	2.34104	4.26058	1.63712	-98.5029	194.076	14.1676	129.34	0	0	1	0	52889.7	MPF-1017-20230628-11_37_58	9862.04	210.309	785.18	0.732152	-0.7705	MPF-1030-20230628-12_51_29	9886.06	267.654	716.314	0.626346	0.5	84.3005	2.72239	26.4006	0.0414338	0.0961389
stromal-SmNOX	2.18.8	2.18.8_5	50	13	0.00193566	1.93566	1.07948	399.257	373.901	37.7998	40.3631	0.117462	3.02805	0.114988	0.0720853	9.79786	29.5516	28.8273	3.98175	54.8157	2.33309	4.25624	1.64866	-85.3626	188.64	13.7706	126.846	0	0	1	0	52893.8	MPF-1017-20230628-11_37_58	9862.04	210.309	785.18	0.732152	-0.7705	MPF-1031-20230628-12_55_33	9874.67	258.219	765.791	0.662807	0.5	42.141	1.07948	13.9657	0.0438999	0.0253189
stromal-SmNOX	2.18.8	2.18.8_5	0	14	0.0015644	1.5644	-1.06677	400.177	407.694	41.2174	40.4575	0.093925	3.02647	0.0923352	0.0578501	0.00493282	29.5889	28.9075	4.0003	55.0049	2.34114	4.25624	1.65916	-68.9901	175.444	12.819	119.278	0	0	1	0	52845.5	MPF-1032-20230628-12_59_37	9866.38	215.013	793.56	0.729052	-1.06677	-	-	0	0	#DIV/0!	0.5	0.0218082	-1.06677	#DIV/0!	-5.09e-14	#DIV/0!
stromal-SmNOX	2.18.8	2.18.8_5	2200	15	0.00190264	1.90264	5.63457	397.435	285.164	28.8278	40.1774	0.0908314	3.02693	0.0893439	0.0559716	420.371	31.9059	30.66	4.42465	55.0625	2.34391	4.25681	2.08075	-83.9062	-110.129	-8.11571	218.22	0	0	1	0	52859	MPF-1032-20230628-12_59_37	9866.38	215.013	793.56	0.729052	-1.06677	MPF-1033-20230628-13_03_41	9889.43	323.784	341.704	0.0524455	0.5	1849.17	5.63457	48.4904	0.00362397	1.32236
stromal-SmNOX	2.6.10	2.6.10_5	2200	1	0.00255608	2.55608	5.63286	397.334	313.226	31.6542	40.154	0.126909	3.02616	0.124024	0.0777688	420.377	31.7586	30.4034	4.36016	55.0704	2.3465	4.26091	2.01366	-112.723	-65.4992	-4.8223	237.332	0	0	1	0	52831.8	MPF-1032-20230628-12_59_37	9866.38	215.013	793.56	0.729052	-1.06677	MPF-1034-20230628-13_31_41	9862.01	295.316	308.376	0.0423504	0.5	1849.19	5.63286	39.157	0.003623	1.57336
stromal-SmNOX	2.6.10	2.6.10_5	2000	2	0.00255541	2.55541	5.66853	397.331	315.704	31.9043	40.1534	0.13163	3.028	0.128532	0.0806047	382.401	31.5335	30.1094	4.2873	55.0366	2.34405	4.25907	1.94326	-112.693	-18.7865	-1.38023	249.541	0	0	1	0	52889.3	MPF-1032-20230628-12_59_37	9866.38	215.013	793.56	0.729052	-1.06677	MPF-1035-20230628-13_35_45	9868.85	287.166	303.628	0.054218	0.5	1681.2	5.66853	45.5758	0.00400623	1.6136
stromal-SmNOX	2.6.10	2.6.10_5	1650	3	0.00249791	2.49791	5.7917	397.276	315.39	31.8722	40.1473	0.13329	3.02618	0.130112	0.0815991	315.87	31.1671	29.8339	4.21998	55.0147	2.34287	4.25863	1.87711	-110.158	25.8782	1.89979	233.49	0	0	1	0	52834	MPF-1032-20230628-12_59_37	9866.38	215.013	793.56	0.729052	-1.06677	MPF-1036-20230628-13_39_49	9867.59	281.028	306.248	0.0823507	0.5	1387.16	5.7917	57.1169	0.00494424	1.59123
stromal-SmNOX	2.6.10	2.6.10_5	1300	4	0.00244721	2.44721	5.92109	397.243	314.838	31.8158	40.1432	0.134671	3.02573	0.131427	0.082427	249.42	30.7935	29.5671	4.15566	54.8386	2.33442	4.25689	1.82124	-107.922	68.2374	5.00345	214.739	0	0	1	0	52821.3	MPF-1032-20230628-12_59_37	9866.38	215.013	793.56	0.729052	-1.06677	MPF-1037-20230628-13_43_53	9886.89	275.965	306.832	0.100598	0.5	1093.22	5.92109	54.9876	0.00639201	1.58631
stromal-SmNOX	2.6.10	2.6.10_5	1000	5	0.00234506	2.34506	6.00759	397.225	312.71	31.5995	40.1397	0.132179	3.02597	0.129053	0.0809328	192.404	30.496	29.4307	4.1231	55.095	2.34565	4.25747	1.77744	-103.417	90.8891	6.65942	186.535	0	0	1	0	52828.1	MPF-1032-20230628-12_59_37	9866.38	215.013	793.56	0.729052	-1.06677	MPF-1038-20230628-13_47_57	9896.42	271.251	312.164	0.131063	0.5	841.215	6.00759	55.1263	0.00840969	1.54212
stromal-SmNOX	2.6.10	2.6.10_5	750	6	0.00229185	2.29185	5.97133	397.252	314	31.7285	40.1408	0.133151	3.02635	0.12998	0.0815163	144.889	30.2341	29.2064	4.07005	55.0905	2.34494	4.25652	1.72512	-101.07	126.861	9.28342	179.963	0	0	1	0	52840.5	MPF-1032-20230628-12_59_37	9866.38	215.013	793.56	0.729052	-1.06677	MPF-1039-20230628-13_52_01	9894.51	265.151	317.946	0.166048	0.5	631.211	5.97133	52.4057	0.0111501	1.4959
stromal-SmNOX	2.6.10	2.6.10_5	500	7	0.00228928	2.28928	5.80668	397.309	317.277	32.0593	40.146	0.13525	3.0276	0.131981	0.0827752	97.3981	29.96	29.0333	4.02952	54.7984	2.33202	4.25563	1.69751	-100.957	154.577	11.297	162.315	0	0	1	0	52879.3	MPF-1032-20230628-12_59_37	9866.38	215.013	793.56	0.729052	-1.06677	MPF-1040-20230628-13_56_05	9899.99	257.982	351.694	0.26646	0.5	421.193	5.80668	56.1154	0.016319	1.25639
stromal-SmNOX	2.6.10	2.6.10_5	400	8	0.00223962	2.23962	5.70652	397.36	318.123	32.1456	40.1524	0.134173	3.02684	0.130954	0.0821293	78.4	29.8642	28.9875	4.01887	55.1062	2.34514	4.25568	1.67373	-98.7671	162.037	11.8425	153.512	0	0	1	0	52856.1	MPF-1032-20230628-12_59_37	9866.38	215.013	793.56	0.729052	-1.06677	MPF-1041-20230628-14_00_09	9903.13	262.168	389.388	0.326717	0.5	337.206	5.70652	55.0854	0.0200865	1.03797
stromal-SmNOX	2.6.10	2.6.10_5	300	9	0.00225383	2.25383	5.40087	397.48	322.168	32.553	40.1628	0.13476	3.0274	0.131514	0.0824813	58.8	29.7564	28.9636	4.01332	54.8693	2.33609	4.25755	1.67723	-99.3938	167.214	12.2176	138.838	0	0	1	0	52871.9	MPF-1032-20230628-12_59_37	9866.38	215.013	793.56	0.729052	-1.06677	MPF-1042-20230628-14_04_13	9890.71	273.573	468.521	0.416093	0.5	252.905	5.40087	52.6159	0.0255734	0.693755
stromal-SmNOX	2.6.10	2.6.10_5	200	10	0.00217436	2.17436	4.57645	397.826	331.008	33.4458	40.1971	0.131208	3.02717	0.128129	0.0803511	39.2	29.6699	28.8959	3.99762	54.8662	2.33667	4.25885	1.66095	-95.8893	179.116	13.0842	135.511	0	0	1	0	52863.7	MPF-1032-20230628-12_59_37	9866.38	215.013	793.56	0.729052	-1.06677	MPF-1043-20230628-14_08_17	9893.34	279.866	567.733	0.507046	0.5	168.606	4.57645	42.7456	0.0334698	0.39777
stromal-SmNOX	2.6.10	2.6.10_5	150	11	0.00204176	2.04176	3.74913	398.171	338.81	34.2346	40.2327	0.123686	3.02652	0.120945	0.0758319	29.4021	29.6469	28.8942	3.99721	55.0618	2.34496	4.25877	1.65226	-90.0418	179.31	13.1011	131.771	0	0	1	0	52843.9	MPF-1032-20230628-12_59_37	9866.38	215.013	793.56	0.729052	-1.06677	MPF-1044-20230628-14_12_21	9882	275.201	611.212	0.549745	0.5	126.461	3.74913	34.7606	0.0380822	0.298339
stromal-SmNOX	2.6.10	2.6.10_5	100	12	0.00186165	1.86165	2.58473	398.666	350.69	35.4342	40.2818	0.111376	3.02699	0.109148	0.0684142	19.5994	29.6481	28.957	4.01178	54.9695	2.3426	4.26164	1.66918	-82.0986	170.996	12.4963	120.993	0	0	1	0	52856.4	MPF-1032-20230628-12_59_37	9866.38	215.013	793.56	0.729052	-1.06677	MPF-1045-20230628-14_16_25	9875.79	267.203	645.191	0.585855	0.5	84.2991	2.58473	24.6935	0.043316	0.229961
stromal-SmNOX	2.6.10	2.6.10_5	50	13	0.00161915	1.61915	1.12651	399.297	369.951	37.3788	40.3438	0.0968239	3.02673	0.0951355	0.059609	9.79932	29.6304	28.9346	4.00659	55.004	2.34101	4.25607	1.66557	-71.4045	170.925	12.4894	121.809	0	0	1	0	52852.3	MPF-1032-20230628-12_59_37	9866.38	215.013	793.56	0.729052	-1.06677	MPF-1046-20230628-14_20_29	9880.29	257.391	694.211	0.629233	0.5	42.1475	1.12651	13.2603	0.0520381	0.143111
stromal-SmNOX	2.6.10	2.6.10_5	0	14	0.00132734	1.32734	-0.923732	400.156	408.132	41.2378	40.432	0.0786539	3.027	0.0775359	0.048559	0.00493282	29.6684	28.9859	4.01849	54.9914	2.34322	4.26107	1.67527	-58.5358	165.911	12.1262	119.506	0	0	1	0	52856.9	MPF-1047-20230628-14_24_34	9870.54	217.5	728.844	0.701582	-0.923732	-	-	0	0	#DIV/0!	0.5	0.0218082	-0.923732	#DIV/0!	1.53E-14	#DIV/0!
stromal-SmNOX	2.6.10	2.6.10_5	2200	15	0.00164634	1.64634	4.96113	397.774	281.943	28.4877	40.1913	0.0771831	3.02482	0.0761054	0.0476615	420.376	31.9802	30.7858	4.45659	55.0473	2.3444	4.25888	2.11219	-72.6037	-129.199	-9.53402	209.039	0	0	1	0	52791.7	MPF-1047-20230628-14_24_34	9870.54	217.5	728.844	0.701582	-0.923732	MPF-1048-20230628-14_28_38	9868.64	324.063	340.851	0.0492531	0.5	1849.19	4.96113	45.5392	0.0031824	1.1383
stromal-SmNOX	2.12.1	2.12.1_5	2200	1	0.00255228	2.55228	5.64713	397.351	313.139	31.6413	40.1506	0.127	3.02681	0.124113	0.0778244	420.379	31.7644	30.3826	4.35498	55.041	2.34595	4.26219	2.00903	-112.556	-61.2725	-4.50979	242.041	0	0	1	0	52850.6	MPF-1047-20230628-14_24_34	9870.54	217.5	728.844	0.701582	-0.923732	MPF-1049-20230628-15_02_10	9855.8	270.915	289.125	0.0629831	0.5	1849.2	5.64713	58.2342	0.00355335	1.52086
stromal-SmNOX	2.12.1	2.12.1_5	2000	2	0.00254467	2.54467	5.6688	397.329	313.756	31.702	40.1462	0.128387	3.02589	0.125435	0.0786566	382.402	31.5322	30.2704	4.32707	55.074	2.34497	4.25785	1.9821	-112.22	-45.84	-3.37279	220.969	0	0	1	0	52825.2	MPF-1047-20230628-14_24_34	9870.54	217.5	728.844	0.701582	-0.923732	MPF-1050-20230628-15_06_14	9876.11	262.035	281.056	0.0676775	0.5	1681.21	5.6688	56.89	0.0039213	1.59323
stromal-SmNOX	2.12.1	2.12.1_5	1650	3	0.00249876	2.49876	5.65062	397.35	315.132	31.8404	40.1476	0.12988	3.02715	0.126862	0.0795541	315.88	31.1639	29.9767	4.25476	54.709	2.32949	4.25796	1.92528	-110.195	2.13282	0.156634	207.974	0	0	1	0	52863.9	MPF-1047-20230628-14_24_34	9870.54	217.5	728.844	0.701582	-0.923732	MPF-1051-20230628-15_10_18	9878.23	255.477	278.826	0.0837416	0.5	1387.2	5.65062	58.0833	0.00473929	1.61397
stromal-SmNOX	2.12.1	2.12.1_5	1300	4	0.00237582	2.37582	5.76353	397.327	313.418	31.6672	40.1453	0.128541	3.02714	0.125584	0.07875	249.417	30.8239	29.6752	4.18161	54.7359	2.33176	4.26002	1.84985	-104.774	52.7173	3.86597	201.227	0	0	1	0	52861.9	MPF-1047-20230628-14_24_34	9870.54	217.5	728.844	0.701582	-0.923732	MPF-1052-20230628-15_14_24	9874.47	249.689	279.339	0.106144	0.5	1093.21	5.76353	58.0187	0.00611712	1.60917
stromal-SmNOX	2.12.1	2.12.1_5	1000	5	0.00221607	2.21607	5.76735	397.345	311.37	31.4595	40.146	0.124326	3.02421	0.121555	0.0762158	192.401	30.5299	29.4552	4.12894	55.099	2.34598	4.25776	1.78296	-97.7286	87.0284	6.38106	188.081	0	0	1	0	52773.9	MPF-1047-20230628-14_24_34	9870.54	217.5	728.844	0.701582	-0.923732	MPF-1053-20230628-15_18_28	9878.51	243.7	282.959	0.138745	0.5	841.203	5.76735	58.3563	0.00795418	1.57579
stromal-SmNOX	2.12.1	2.12.1_5	750	6	0.00218613	2.18613	5.74361	397.354	311.74	31.4974	40.1477	0.124199	3.02566	0.121435	0.0761398	144.886	30.265	29.3069	4.09375	54.789	2.33267	4.25755	1.76109	-96.4082	111.122	8.13773	167.737	0	0	1	0	52818.4	MPF-1047-20230628-14_24_34	9870.54	217.5	728.844	0.701582	-0.923732	MPF-1054-20230628-15_22_32	9894.84	236.537	289.605	0.183243	0.5	631.197	5.74361	57.8313	0.010563	1.51668
stromal-SmNOX	2.12.1	2.12.1_5	500	7	0.00211727	2.11727	5.54594	397.44	314.408	31.7675	40.157	0.123746	3.02722	0.121003	0.0758683	97.3943	30.0139	29.1092	4.04725	54.8385	2.33515	4.25823	1.71211	-93.3716	143.899	10.5225	158.445	0	0	1	0	52865.7	MPF-1047-20230628-14_24_34	9870.54	217.5	728.844	0.701582	-0.923732	MPF-1055-20230628-15_26_36	9900.56	227.593	312.258	0.271137	0.5	421.175	5.54594	57.0981	0.015361	1.33411
stromal-SmNOX	2.12.1	2.12.1_5	400	8	0.0020774	2.0774	5.36803	397.514	316.314	31.9606	40.1651	0.122703	3.02525	0.120003	0.0752397	78.3974	29.9134	29.0745	4.03914	55.0825	2.34527	4.25773	1.69387	-91.6135	149.135	10.9105	146.829	0	0	1	0	52805.6	MPF-1047-20230628-14_24_34	9870.54	217.5	728.844	0.701582	-0.923732	MPF-1056-20230628-15_30_40	9894.93	227.597	337.098	0.324834	0.5	337.193	5.36803	54.7659	0.0186592	1.16211
stromal-SmNOX	2.12.1	2.12.1_5	300	9	0.00203055	2.03056	5.03206	397.658	319.769	32.3099	40.1799	0.12057	3.0267	0.117964	0.0739569	58.7981	29.8038	29.0206	4.02657	55.0388	2.34213	4.25541	1.68445	-89.5475	156.45	11.4365	137.137	0	0	1	0	52852	MPF-1047-20230628-14_24_34	9870.54	217.5	728.844	0.701582	-0.923732	MPF-1057-20230628-15_34_44	9886.97	233.39	395.414	0.409758	0.5	252.896	5.03206	51.8132	0.0235503	0.843245
stromal-SmNOX	2.12.1	2.12.1_5	200	10	0.00194779	1.94779	4.12836	398.051	329.201	33.2627	40.2194	0.114417	3.02528	0.112066	0.0702487	39.1975	29.7237	29.0893	4.0426	54.9992	2.34193	4.25812	1.70067	-85.8977	146.979	10.7535	111.032	0	0	1	0	52806.4	MPF-1047-20230628-14_24_34	9870.54	217.5	728.844	0.701582	-0.923732	MPF-1058-20230628-15_38_48	9904.01	240.075	482.555	0.502493	0.5	168.592	4.12836	42.3581	0.0299664	0.510385
stromal-SmNOX	2.12.1	2.12.1_5	150	11	0.0017773	1.7773	3.28712	398.399	336.902	34.0407	40.2544	0.1042	3.02665	0.102247	0.064077	29.4005	29.7117	29.0732	4.03884	54.903	2.33794	4.25832	1.7009	-78.3789	149.806	10.9545	111.782	0	0	1	0	52848.4	MPF-1047-20230628-14_24_34	9870.54	217.5	728.844	0.701582	-0.923732	MPF-1059-20230628-15_42_52	9896.05	238.47	524.728	0.545536	0.5	126.452	3.28712	34.4921	0.0333	0.388994
stromal-SmNOX	2.12.1	2.12.1_5	100	12	0.00157285	1.57285	2.22234	398.866	349.197	35.2815	40.2998	0.0918462	3.02702	0.0903256	0.056588	19.5992	29.7237	29.0819	4.04088	54.8303	2.33706	4.26235	1.70382	-69.3626	151.093	11.0487	112.378	0	0	1	0	52856.5	MPF-1047-20230628-14_24_34	9870.54	217.5	728.844	0.701582	-0.923732	MPF-1060-20230628-15_46_56	9892.31	234.837	561.185	0.581534	0.5	84.3006	2.22234	24.5119	0.0373197	0.298759
stromal-SmNOX	2.12.1	2.12.1_5	50	13	0.00134107	1.34107	0.911204	399.428	370.128	37.3961	40.3564	0.0789026	3.02691	0.0777775	0.0487107	9.79999	29.7046	29.0493	4.03325	55.1115	2.34615	4.2571	1.6871	-59.1412	152.915	11.1793	114.753	0	0	1	0	52856.9	MPF-1047-20230628-14_24_34	9870.54	217.5	728.844	0.701582	-0.923732	MPF-1061-20230628-15_51_00	9886.92	229.413	601.359	0.618509	0.5	42.1504	0.911204	13.0352	0.0435331	0.211995
stromal-SmNOX	2.12.1	2.12.1_5	0	14	0.00118342	1.18342	-0.998564	400.205	412.309	41.657	40.4341	0.0691903	3.02425	0.0683227	0.0427788	0.00493282	29.6979	29.0785	4.04008	55.0623	2.34537	4.25949	1.6947	-52.1888	149.605	10.9491	108.371	0	0	1	0	52773.7	MPF-1062-20230628-15_55_04	9878.73	199.104	681.89	0.708012	-0.998564	-	-	0	0	#DIV/0!	0.5	0.0218082	-0.998564	#DIV/0!	6.52E-12	#DIV/0!
stromal-SmNOX	2.12.1	2.12.1_5	2200	15	0.00151386	1.51386	4.36287	398.019	283.473	28.6408	40.2139	0.0688841	3.02664	0.0680249	0.0425919	420.369	32.0007	31.0119	4.51445	55.0339	2.34225	4.25602	2.17219	-66.7611	-168.073	-12.4083	173.127	0	0	1	0	52849.6	MPF-1062-20230628-15_55_04	9878.73	199.104	681.89	0.708012	-0.998564	MPF-1063-20230628-15_59_08	9887.76	291.192	304.439	0.0435137	0.5	1849.16	4.36287	40.2319	0.00289939	1.23982
stromal-SmNOX	2.12.1	2.12.1_6	2200	1	0.00206983	2.06983	4.56893	397.759	311.455	31.4066	40.1094	0.099854	3.0224	0.0980568	0.0614443	420.366	31.8822	30.5755	4.40333	55.0622	2.34603	4.26069	2.05731	-91.2793	-93.6199	-6.90707	228.56	0	0	1	0	52712.3	MPF-1422-20230707-16_25_36	9878.78	204.041	502.61	0.594037	-0.994091	MPF-1424-20230708-09_15_03	9830.72	271.607	282.025	0.0369375	0.5	1849.15	4.56893	34.1514	0.00300843	0.782149
stromal-SmNOX	2.12.1	2.12.1_6	2000	2	0.00205112	2.05112	4.58027	397.797	312.712	31.5321	40.1116	0.101424	3.0245	0.0995714	0.0623957	382.4	31.6635	30.3896	4.35672	55.1408	2.34865	4.25937	2.00807	-90.4542	-64.2403	-4.73174	222.974	0	0	1	0	52777.2	MPF-1422-20230707-16_25_36	9878.78	204.041	502.61	0.594037	-0.994091	MPF-1425-20230708-09_19_07	9854.6	264.369	274.742	0.0377548	0.5	1681.2	4.58027	31.7367	0.0033157	0.829389
stromal-SmNOX	2.12.1	2.12.1_6	1650	3	0.00199507	1.99507	4.59998	397.825	312.314	31.4947	40.118	0.100899	3.02252	0.0990648	0.0620775	315.879	31.3066	30.1994	4.30948	55.0432	2.34561	4.26139	1.96387	-87.9827	-31.8587	-2.34604	193.692	0	0	1	0	52715.3	MPF-1422-20230707-16_25_36	9878.78	204.041	502.61	0.594037	-0.994091	MPF-1426-20230708-09_23_11	9862.78	258.73	273.506	0.0540216	0.5	1387.2	4.59998	37.4694	0.00403263	0.837659
stromal-SmNOX	2.12.1	2.12.1_6	1300	4	0.00188167	1.88167	4.75918	397.788	308.969	31.1605	40.1182	0.0992352	3.02267	0.0974602	0.0610695	249.421	30.9422	29.8646	4.22742	55.0392	2.34367	4.25819	1.88375	-82.9818	20.5643	1.51165	188.515	0	0	1	0	52722.6	MPF-1422-20230707-16_25_36	9878.78	204.041	502.61	0.594037	-0.994091	MPF-1427-20230708-09_27_15	9871.74	254.964	274.41	0.070864	0.5	1093.22	4.75918	38.735	0.00526267	0.831602
stromal-SmNOX	2.12.1	2.12.1_6	1000	5	0.00182671	1.82671	4.83664	397.779	307.632	31.0253	40.1169	0.0987899	3.02302	0.0970309	0.0607997	192.401	30.6337	29.6899	4.18515	55.129	2.348	4.2591	1.83715	-80.5579	49.6397	3.64543	165.128	0	0	1	0	52732.5	MPF-1422-20230707-16_25_36	9878.78	204.041	502.61	0.594037	-0.994091	MPF-1428-20230708-09_31_20	9866.67	251.096	283.165	0.113251	0.5	841.207	4.83664	47.6337	0.00693138	0.774973
stromal-SmNOX	2.12.1	2.12.1_6	750	6	0.001816	1.816	4.87914	397.76	306.928	30.9567	40.118	0.098724	3.02506	0.0969684	0.0607604	144.879	30.354	29.616	4.16738	54.9611	2.33943	4.25652	1.82795	-80.0856	60.0018	4.40158	129.196	0	0	1	0	52797	MPF-1422-20230707-16_25_36	9878.78	204.041	502.61	0.594037	-0.994091	MPF-1429-20230708-09_35_24	9861.36	247.348	292.148	0.153347	0.5	631.168	4.87914	48.394	0.00930533	0.720395
stromal-SmNOX	2.12.1	2.12.1_6	500	7	0.00178893	1.78893	4.7684	397.804	310.513	31.318	40.1221	0.100581	3.02308	0.0987582	0.0618849	97.4001	30.0901	29.3373	4.10094	54.7906	2.33222	4.25661	1.76871	-78.8917	105.452	7.73013	131.691	0	0	1	0	52736.2	MPF-1422-20230707-16_25_36	9878.78	204.041	502.61	0.594037	-0.994091	MPF-1430-20230708-09_39_28	9873.98	239.948	313.425	0.234432	0.5	421.205	4.7684	49.372	0.013681	0.603605
stromal-SmNOX	2.12.1	2.12.1_6	400	8	0.00171607	1.71607	4.77734	397.81	307.489	31.0133	40.123	0.0967994	3.02287	0.0951098	0.0595929	78.4034	30.0026	29.368	4.10822	55.1205	2.34663	4.25727	1.76158	-75.6787	100.88	7.39668	111.001	0	0	1	0	52729.5	MPF-1422-20230707-16_25_36	9878.78	204.041	502.61	0.594037	-0.994091	MPF-1431-20230708-09_43_32	9894.46	238.884	331.972	0.280407	0.5	337.217	4.77734	47.2791	0.0171149	0.514015
stromal-SmNOX	2.12.1	2.12.1_6	300	9	0.00165375	1.65374	4.54098	397.926	309.866	31.2563	40.1389	0.0945245	3.02443	0.0929134	0.0582133	58.7972	29.9083	29.26	4.08267	55.0642	2.34451	4.25777	1.73817	-72.9301	118.876	8.70712	113.45	0	0	1	0	52777.1	MPF-1422-20230707-16_25_36	9878.78	204.041	502.61	0.594037	-0.994091	MPF-1432-20230708-09_47_36	9893.33	242.631	379.393	0.360474	0.5	252.893	4.54098	45.5808	0.021887	0.324775
stromal-SmNOX	2.12.1	2.12.1_6	200	10	0.0015068	1.5068	4.0511	398.132	311.923	31.463	40.1587	0.0862696	3.02232	0.0849246	0.053197	39.2003	29.8317	29.2379	4.07747	55.0754	2.34477	4.25738	1.7327	-66.4497	122.134	8.95097	103.836	0	0	1	0	52712.6	MPF-1422-20230707-16_25_36	9878.78	204.041	502.61	0.594037	-0.994091	MPF-1433-20230708-09_51_40	9880.06	250.051	462.113	0.458897	0.5	168.606	4.0511	38.6863	0.029923	0.087634
stromal-SmNOX	2.12.1	2.12.1_6	150	11	0.00132757	1.32757	3.49743	398.396	313.461	31.6243	40.1932	0.0756739	3.02619	0.0746381	0.0467407	29.4006	29.8248	29.2885	4.08939	55.2387	2.35222	4.25829	1.73717	-58.5457	114.648	8.39384	93.8967	0	0	1	0	52830.7	MPF-1422-20230707-16_25_36	9878.78	204.041	502.61	0.594037	-0.994091	MPF-1434-20230708-09_55_45	9883.28	250.714	514.848	0.513034	0.5	126.452	3.49743	32.4371	0.0355196	-0.023771
stromal-SmNOX	2.12.1	2.12.1_6	100	12	0.00117297	1.17297	2.65454	398.762	324.035	32.6943	40.2339	0.0666038	3.02567	0.0657999	0.0411964	19.6027	29.8067	29.2916	4.09013	55.1638	2.3489	4.25805	1.74123	-51.7279	113.954	8.34458	90.1739	0	0	1	0	52815.3	MPF-1422-20230707-16_25_36	9878.78	204.041	502.61	0.594037	-0.994091	MPF-1435-20230708-09_59_49	9876	244.908	554.473	0.558304	0.5	84.3138	2.65454	23.5364	0.0432744	-0.0935358
stromal-SmNOX	2.12.1	2.12.1_6	50	13	0.00101036	1.01036	1.45133	399.216	347.234	35.0333	40.2778	0.0567814	3.0246	0.0561958	0.0351745	9.79649	29.7904	29.3517	4.10436	55.1558	2.3484	4.25776	1.75596	-44.5567	103.915	7.61437	76.7696	0	0	1	0	52782.7	MPF-1422-20230707-16_25_36	9878.78	204.041	502.61	0.594037	-0.994091	MPF-1436-20230708-10_03_53	9874.81	236.53	603.705	0.608203	0.5	42.1385	1.45133	12.8144	0.0580328	-0.167457
stromal-SmNOX	2.12.1	2.12.1_6	0	14	0.00082944	0.82944	-0.331931	399.999	400.004	40.3465	40.346	0.0464991	3.02654	0.0461058	0.0288512	0.00493282	29.7785	29.3005	4.09224	54.8581	2.3355	4.25734	1.75674	-36.5783	112.062	8.20388	83.6924	0	0	1	0	52841.7	MPF-1437-20230708-10_07_57	9859.03	203.149	651.338	0.688105	-0.331931	-	-	0	0	#DIV/0!	0.5	0.0218082	-0.331931	#DIV/0!	1.78E-14	#DIV/0!
stromal-SmNOX	2.12.1	2.12.1_6	2200	15	0.00100771	1.00771	3.76683	398.347	250.552	25.2702	40.1765	0.0446293	3.02388	0.0442666	0.027699	420.377	32.1511	31.1823	4.55848	54.9383	2.34102	4.26118	2.21746	-44.4401	-192.253	-14.2198	169.464	0	0	1	0	52757.5	MPF-1437-20230708-10_07_57	9859.03	203.149	651.338	0.688105	-0.331931	MPF-1438-20230708-10_12_01	9877.53	301.973	310.513	0.0275033	0.5	1849.19	3.76683	25.4295	0.00221651	1.09762
stromal-SmNOX	2.6.10	2.6.10_6	2200	1	0.00229891	2.29891	4.2338	397.953	323.546	32.64	40.1464	0.110769	3.02291	0.108562	0.068046	420.378	31.8238	30.602	4.41	55.0453	2.34525	4.26057	2.06475	-101.382	-98.0196	-7.23139	213.745	0	0	1	0	52728.9	MPF-1437-20230708-10_07_57	9859.03	203.149	651.338	0.688105	-0.331931	MPF-1439-20230708-10_42_41	9827.46	271.732	278.85	0.0255256	0.5	1849.2	4.2338	23.6009	0.00246903	1.3358
stromal-SmNOX	2.6.10	2.6.10_6	2000	2	0.00227544	2.27544	4.23533	397.948	324.697	32.7579	40.1481	0.11242	3.02227	0.110148	0.0690427	382.404	31.6175	30.3967	4.3585	54.9917	2.34357	4.26169	2.01492	-100.347	-63.8101	-4.70391	213.543	0	0	1	0	52708.6	MPF-1437-20230708-10_07_57	9859.03	203.149	651.338	0.688105	-0.331931	MPF-1440-20230708-10_46_45	9848.94	261.142	270.639	0.035093	0.5	1681.22	4.23533	29.4995	0.00271664	1.40667
stromal-SmNOX	2.6.10	2.6.10_6	1650	3	0.00218814	2.18814	4.30761	397.928	323.607	32.6514	40.1504	0.111655	3.02216	0.109413	0.0685809	315.88	31.2422	30.1404	4.29493	55.043	2.34346	4.2575	1.95148	-96.497	-24.8398	-1.82871	192.715	0	0	1	0	52708.3	MPF-1437-20230708-10_07_57	9859.03	203.149	651.338	0.688105	-0.331931	MPF-1441-20230708-10_50_49	9863.27	253.737	264.98	0.0424292	0.5	1387.21	4.30761	29.429	0.00334452	1.45806
stromal-SmNOX	2.6.10	2.6.10_6	1300	4	0.0021206	2.1206	4.42522	397.89	322.032	32.4999	40.1556	0.11135	3.02628	0.109123	0.0683983	249.417	30.8765	29.9274	4.24272	55.0967	2.34553	4.25711	1.8972	-93.5184	9.60969	0.705756	166.214	0	0	1	0	52835.1	MPF-1437-20230708-10_07_57	9859.03	203.149	651.338	0.688105	-0.331931	MPF-1442-20230708-10_54_53	9865.47	248.502	267.268	0.0702147	0.5	1093.2	4.42522	38.3794	0.00435158	1.43702
stromal-SmNOX	2.6.10	2.6.10_6	1000	5	0.00210271	2.10271	4.52443	397.851	322.362	32.5376	40.1571	0.113948	3.02507	0.111617	0.0699659	192.403	30.5596	29.645	4.17433	54.8171	2.33415	4.25807	1.84018	-92.7296	56.3191	4.13215	160.125	0	0	1	0	52797.6	MPF-1437-20230708-10_07_57	9859.03	203.149	651.338	0.688105	-0.331931	MPF-1443-20230708-10_58_57	9888.03	244.34	270.513	0.0967534	0.5	841.215	4.52443	40.6952	0.00577303	1.40779
stromal-SmNOX	2.6.10	2.6.10_6	750	6	0.00206879	2.06879	4.53891	397.863	322.871	32.5867	40.1556	0.114777	3.02643	0.112412	0.0704661	144.882	30.2945	29.4782	4.13441	54.8794	2.33652	4.25756	1.79789	-91.2335	83.2068	6.09706	142.953	0	0	1	0	52839.5	MPF-1437-20230708-10_07_57	9859.03	203.149	651.338	0.688105	-0.331931	MPF-1444-20230708-11_03_01	9879.18	239.476	275.436	0.130557	0.5	631.181	4.53891	41.2025	0.00771702	1.36475
stromal-SmNOX	2.6.10	2.6.10_6	500	7	0.00197467	1.97467	4.49951	397.922	322.73	32.5668	40.1544	0.112851	3.02368	0.110562	0.0693032	97.3987	30.043	29.2969	4.09139	55.1292	2.3466	4.25655	1.74479	-87.0831	112.01	8.20756	130.533	0	0	1	0	52755.7	MPF-1437-20230708-10_07_57	9859.03	203.149	651.338	0.688105	-0.331931	MPF-1445-20230708-11_07_05	9891.59	231.077	288.972	0.200346	0.5	421.196	4.49951	42.1925	0.0114708	1.25398
stromal-SmNOX	2.6.10	2.6.10_6	400	8	0.00200809	2.00809	4.31276	397.95	326.785	32.9749	40.1559	0.115379	3.02361	0.112988	0.070828	78.3985	29.9374	29.2536	4.08117	55.0529	2.34489	4.25934	1.73628	-88.5567	120.932	8.86014	119.634	0	0	1	0	52751.5	MPF-1437-20230708-10_07_57	9859.03	203.149	651.338	0.688105	-0.331931	MPF-1446-20230708-11_11_09	9900.07	228.994	309.127	0.259223	0.5	337.199	4.31276	43.7048	0.0137743	1.10702
stromal-SmNOX	2.6.10	2.6.10_6	300	9	0.0019616	1.9616	4.15456	398.024	328.529	33.1528	40.1658	0.114066	3.02334	0.111728	0.0700362	58.8014	29.8274	29.1914	4.06654	55.2309	2.35116	4.25697	1.71538	-86.5065	129.471	9.48318	111.249	0	0	1	0	52745	MPF-1437-20230708-10_07_57	9859.03	203.149	651.338	0.688105	-0.331931	MPF-1447-20230708-11_15_14	9890.73	231.166	345.616	0.331147	0.5	252.91	4.15456	41.8752	0.0177395	0.884571
stromal-SmNOX	2.6.10	2.6.10_6	200	10	0.00195179	1.95179	3.65579	398.236	335.405	33.8517	40.193	0.113309	3.02526	0.111003	0.0695801	39.1985	29.7213	29.1944	4.06724	55.17	2.34901	4.25777	1.71823	-86.074	129.602	9.48712	92.2141	0	0	1	0	52803.6	MPF-1437-20230708-10_07_57	9859.03	203.149	651.338	0.688105	-0.331931	MPF-1448-20230708-11_19_18	9890.44	236.055	409.597	0.423689	0.5	168.598	3.65579	35.7164	0.0236523	0.590194
stromal-SmNOX	2.6.10	2.6.10_6	150	11	0.00180424	1.80424	3.08317	398.467	340.419	34.367	40.2272	0.105061	3.02446	0.103075	0.0645972	29.4012	29.7042	29.1553	4.05806	55.1169	2.34699	4.2582	1.71108	-79.5672	136.227	9.97283	96.0339	0	0	1	0	52779.4	MPF-1437-20230708-10_07_57	9859.03	203.149	651.338	0.688105	-0.331931	MPF-1449-20230708-11_23_22	9866.25	237.715	461.931	0.485388	0.5	126.454	3.08317	30.6897	0.0270066	0.410032
stromal-SmNOX	2.6.10	2.6.10_6	100	12	0.00167932	1.67932	2.15938	398.873	352.269	35.57	40.2758	0.0972518	3.0258	0.0955481	0.0598681	19.5997	29.6773	29.1456	4.05578	54.8966	2.33727	4.25759	1.71851	-74.0581	137.471	10.0588	93.0714	0	0	1	0	52821.2	MPF-1437-20230708-10_07_57	9859.03	203.149	651.338	0.688105	-0.331931	MPF-1450-20230708-11_27_26	9876.7	233.154	501.348	0.534947	0.5	84.3027	2.15938	22.5487	0.029552	0.299172
stromal-SmNOX	2.6.10	2.6.10_6	50	13	0.00148514	1.48514	0.992388	399.358	369.831	37.3419	40.3232	0.0858702	3.0236	0.084538	0.0529542	9.80018	29.6707	29.1534	4.0576	54.9581	2.33998	4.25775	1.71762	-65.4947	136.21	9.97421	90.4894	0	0	1	0	52753.8	MPF-1437-20230708-10_07_57	9859.03	203.149	651.338	0.688105	-0.331931	MPF-1451-20230708-11_31_30	9872.39	226.306	537.421	0.578904	0.5	42.1535	0.992388	12.2014	0.0314166	0.211969
stromal-SmNOX	2.6.10	2.6.10_6	0	14	0.00127035	1.27035	-0.741853	400.095	405.178	40.9115	40.3983	0.0733475	3.02619	0.072374	0.0453201	0.00493282	29.6592	29.1537	4.05768	55.0258	2.34153	4.25533	1.71615	-56.0223	134.658	9.85169	88.4924	0	0	1	0	52834.7	MPF-1452-20230708-11_35_34	9854.86	200.648	601.306	0.666313	-0.741853	-	-	0	0	#DIV/0!	0.5	0.0218082	-0.741853	#DIV/0!	2.04E-14	#DIV/0!
stromal-SmNOX	2.6.10	2.6.10_6	2200	15	0.00162178	1.62178	3.72887	398.249	304.027	30.6988	40.2128	0.0738381	3.02296	0.0728506	0.0456192	420.377	31.9789	30.9988	4.51108	54.9588	2.33947	4.25678	2.17161	-71.5206	-165.232	-12.2128	171.411	0	0	1	0	52735	MPF-1452-20230708-11_35_34	9854.86	200.648	601.306	0.666313	-0.741853	MPF-1453-20230708-11_39_38	9867.27	288.905	299.367	0.0349465	0.5	1849.19	3.72887	32.3114	0.00241766	1.00859
stromal-SmNOX	2.18.8	2.18.8_6	2200	1	0.00239667	2.39667	6.12654	397.173	298.555	30.1426	40.0993	0.114963	3.02469	0.11259	0.0705778	420.377	31.8	30.6358	4.41854	54.9476	2.34134	4.26103	2.0772	-105.693	-103.292	-7.61721	203.775	0	0	1	0	52784.7	MPF-1497-20230708-15_40_34	9886.28	205.666	723.61	0.715778	-1.22907	MPF-1499-20230708-16_09_40	9833.82	299.527	317.542	0.0567329	0.5	1849.19	6.12654	52.4551	0.00397774	1.27878
stromal-SmNOX	2.18.8	2.18.8_6	2000	2	0.00259191	2.59191	6.29096	397.075	305.305	30.8245	40.0898	0.128076	3.02665	0.12514	0.0784705	382.398	31.5262	30.4332	4.36761	55.0779	2.34598	4.25938	2.02163	-114.303	-71.3921	-5.25593	191.447	0	0	1	0	52845.8	MPF-1497-20230708-15_40_34	9886.28	205.666	723.61	0.715778	-1.22907	MPF-1500-20230708-16_13_44	9833.02	292.224	313.855	0.0689194	0.5	1681.19	6.29096	57.9334	0.00447303	1.30555
stromal-SmNOX	2.18.8	2.18.8_6	1650	3	0.00270839	2.70839	6.48225	397.021	309.151	31.213	40.0847	0.138391	3.0229	0.134965	0.0846539	315.873	31.1223	30.1423	4.2954	54.8281	2.33586	4.26034	1.95954	-119.44	-23.2681	-1.7127	171.453	0	0	1	0	52730.3	MPF-1497-20230708-15_40_34	9886.28	205.666	723.61	0.715778	-1.22907	MPF-1501-20230708-16_17_48	9859.53	285.8	314.383	0.0909195	0.5	1387.18	6.48225	63.0607	0.005559	1.30168
stromal-SmNOX	2.18.8	2.18.8_6	1300	4	0.00261374	2.61374	6.49779	396.987	308.988	31.2002	40.086	0.13784	3.02311	0.134441	0.084324	249.423	30.7625	29.8876	4.23303	54.7905	2.33374	4.2594	1.89929	-115.266	17.6133	1.29471	153.065	0	0	1	0	52737.8	MPF-1497-20230708-15_40_34	9886.28	205.666	723.61	0.715778	-1.22907	MPF-1502-20230708-16_21_52	9858.94	280.334	312.355	0.102516	0.5	1093.23	6.49779	56.0364	0.00706793	1.31663
stromal-SmNOX	2.18.8	2.18.8_6	1000	5	0.00252178	2.52178	6.44036	397.013	309.547	31.2559	40.0876	0.136996	3.02317	0.133638	0.0838189	192.4	30.4565	29.6816	4.18316	54.9315	2.33932	4.25862	1.84384	-111.211	50.6689	3.72065	135.579	0	0	1	0	52739.9	MPF-1497-20230708-15_40_34	9886.28	205.666	723.61	0.715778	-1.22907	MPF-1503-20230708-16_25_56	9878.02	273.833	316.255	0.134138	0.5	841.201	6.44036	56.4184	0.00911723	1.28806
stromal-SmNOX	2.18.8	2.18.8_6	750	6	0.00243916	2.43916	6.37412	397.062	309.776	31.2816	40.096	0.135462	3.02554	0.132181	0.0829011	144.884	30.2054	29.5293	4.14661	55.0198	2.34305	4.25855	1.80356	-107.567	75.5141	5.5365	118.368	0	0	1	0	52812.8	MPF-1497-20230708-15_40_34	9886.28	205.666	723.61	0.715778	-1.22907	MPF-1504-20230708-16_30_00	9875.72	265.866	327.854	0.189071	0.5	631.192	6.37412	59.6701	0.0120458	1.20711
stromal-SmNOX	2.18.8	2.18.8_6	500	7	0.00239422	2.39422	6.12684	397.174	312.973	31.6047	40.1075	0.135396	3.02413	0.132117	0.082861	97.4004	29.9412	29.3629	4.10701	54.8535	2.33538	4.2575	1.77162	-105.585	101.899	7.46815	101.183	0	0	1	0	52770.5	MPF-1497-20230708-15_40_34	9886.28	205.666	723.61	0.715778	-1.22907	MPF-1505-20230708-16_34_05	9882.03	254	350.745	0.275826	0.5	421.204	6.12684	58.0896	0.017464	1.06307
stromal-SmNOX	2.18.8	2.18.8_6	400	8	0.0023353	2.3353	5.9058	397.282	314.91	31.7999	40.1179	0.133613	3.02569	0.13042	0.0817929	78.398	29.8491	29.3185	4.09649	55.0978	2.346	4.25788	1.75049	-102.987	109.458	8.01632	92.8858	0	0	1	0	52817.8	MPF-1497-20230708-15_40_34	9886.28	205.666	723.61	0.715778	-1.22907	MPF-1506-20230708-16_38_09	9893.95	252.943	382.554	0.338803	0.5	337.191	5.9058	57.1208	0.0211597	0.891524
stromal-SmNOX	2.18.8	2.18.8_6	300	9	0.00225528	2.25528	5.50824	397.43	318.114	32.1216	40.1305	0.129992	3.02476	0.126966	0.0796199	58.8027	29.7512	29.2703	4.08511	55.1791	2.34865	4.25641	1.73646	-99.4578	116.301	8.5178	84.1639	0	0	1	0	52790.4	MPF-1497-20230708-15_40_34	9886.28	205.666	723.61	0.715778	-1.22907	MPF-1507-20230708-16_42_13	9889.45	260.09	453.834	0.426905	0.5	252.916	5.50824	53.9856	0.0266385	0.594436
stromal-SmNOX	2.18.8	2.18.8_6	200	10	0.00211401	2.11401	4.45316	397.881	328.052	33.1291	40.181	0.121906	3.02503	0.119241	0.0747604	39.1994	29.677	29.2375	4.07738	55.0611	2.34391	4.25693	1.73347	-93.228	122.003	8.93326	76.908	0	0	1	0	52798.6	MPF-1497-20230708-15_40_34	9886.28	205.666	723.61	0.715778	-1.22907	MPF-1508-20230708-16_46_17	9866.3	268.075	554.461	0.516513	0.5	168.601	4.45316	43.5424	0.0337021	0.305068
stromal-SmNOX	2.18.8	2.18.8_6	150	11	0.00193808	1.93808	3.54183	398.264	335.927	33.929	40.2251	0.111074	3.02413	0.108856	0.0682308	29.3976	29.668	29.2652	4.08392	55.0288	2.3429	4.2576	1.74101	-85.4693	117.89	8.63595	70.4542	0	0	1	0	52770.8	MPF-1497-20230708-15_40_34	9886.28	205.666	723.61	0.715778	-1.22907	MPF-1509-20230708-16_50_21	9875.07	267.242	613.726	0.564558	0.5	126.439	3.54183	35.691	0.0377329	0.179044
stromal-SmNOX	2.18.8	2.18.8_6	100	12	0.00172929	1.72929	2.34652	398.783	349.506	35.3026	40.2799	0.098704	3.02649	0.0969499	0.0607487	19.6055	29.6716	29.2748	4.08617	54.9825	2.34185	4.25926	1.74433	-76.2615	117.528	8.60343	69.4756	0	0	1	0	52842.1	MPF-1497-20230708-15_40_34	9886.28	205.666	723.61	0.715778	-1.22907	MPF-1510-20230708-16_54_25	9878.66	262.877	655.461	0.598944	0.5	84.3265	2.34652	25.2534	0.0424017	0.103971
stromal-SmNOX	2.18.8	2.18.8_6	50	13	0.00151387	1.51387	0.832514	399.431	372.778	37.655	40.3473	0.0862171	3.02633	0.0848754	0.0531659	9.79084	29.664	29.2947	4.09086	55.1122	2.34659	4.25784	1.74427	-66.7616	113.336	8.29757	64.6626	0	0	1	0	52838	MPF-1497-20230708-15_40_34	9886.28	205.666	723.61	0.715778	-1.22907	MPF-1511-20230708-16_58_29	9876.24	255.207	705.171	0.638091	0.5	42.112	0.832514	13.4357	0.0489547	0.0261487
stromal-SmNOX	2.18.8	2.18.8_6	0	14	0.00131509	1.31509	-1.14575	400.251	413.497	41.7651	40.4272	0.0746271	3.02609	0.0736196	0.0461016	0.00493282	29.6614	29.3188	4.09655	55.1787	2.34985	4.25862	1.7467	-57.9954	109.922	8.04938	59.9813	0	0	1	0	52830.1	MPF-1512-20230708-17_02_33	9867.08	218.134	791.052	0.724248	-1.14575	-	-	0	0	#DIV/0!	0.5	0.0218082	-1.14575	#DIV/0!	4.07E-14	#DIV/0!
stromal-SmNOX	2.18.8	2.18.8_6	2200	15	0.00150669	1.50668	4.88566	397.807	267.934	27.0646	40.1834	0.0670671	3.02804	0.0662527	0.0414803	420.377	32.0838	31.1971	4.56233	54.8081	2.34369	4.27617	2.21864	-66.4448	-184.953	-13.6663	155.312	0	0	1	0	52877.5	MPF-1512-20230708-17_02_33	9867.08	218.134	791.052	0.724248	-1.14575	MPF-1513-20230708-17_06_37	9860.57	319.726	337.921	0.0538437	0.5	1849.19	4.88566	49.7837	0.00326164	1.34094
stromal-SmNOX	2.6.10	2.6.10_7	2200	1	0.00197863	1.97863	4.74977	397.302	302.867	30.6701	40.2331	0.0935626	3.03264	0.0919881	0.0576318	420.375	31.8984	30.7739	4.45355	55.1234	2.34852	4.26048	2.10503	-87.2575	-126.515	-9.31161	197.291	0	0	1	0	53035.2	MPF-1512-20230708-17_02_33	9867.08	218.134	791.052	0.724248	-1.14575	MPF-1512-20230709-13_01_29	9832.42	289.902	304.11	0.0467194	0.5	1849.18	4.74977	43.1964	0.00318818	1.6012
stromal-SmNOX	2.6.10	2.6.10_7	2000	2	0.0021283	2.1283	4.99276	397.54	307.326	31.1213	40.2568	0.103507	3.02797	0.101581	0.063658	382.4	31.6436	30.5498	4.39685	55.0699	2.34581	4.2597	2.05104	-93.8578	-90.2432	-6.64474	191.654	0	0	1	0	52892.4	MPF-1512-20230708-17_02_33	9867.08	218.134	791.052	0.724248	-1.14575	MPF-1513-20230709-13_05_33	9832.04	280.977	297.462	0.0554217	0.5	1681.2	4.99276	46.5874	0.00365127	1.65933
stromal-SmNOX	2.6.10	2.6.10_7	1650	3	0.00228282	2.28281	5.3154	397.582	311.026	31.4948	40.2595	0.115252	3.03041	0.112871	0.0707543	315.879	31.221	30.2242	4.31563	54.8232	2.33489	4.25894	1.98074	-100.672	-37.6407	-2.7648	174.802	0	0	1	0	52968	MPF-1512-20230708-17_02_33	9867.08	218.134	791.052	0.724248	-1.14575	MPF-1514-20230709-13_09_37	9850.62	274.972	291.792	0.0576461	0.5	1387.2	5.3154	39.9834	0.00465768	1.71101
stromal-SmNOX	2.6.10	2.6.10_7	1300	4	0.00235775	2.35775	5.56322	397.41	312.869	31.6823	40.2433	0.12348	3.02886	0.12075	0.0757093	249.423	30.8261	29.9668	4.25232	54.9218	2.33942	4.25956	1.9129	-103.977	4.83038	0.354537	150.631	0	0	1	0	52919.9	MPF-1512-20230708-17_02_33	9867.08	218.134	791.052	0.724248	-1.14575	MPF-1515-20230709-13_13_41	9831.59	269.735	299.043	0.0980069	0.5	1093.23	5.56322	53.572	0.00613684	1.64528
stromal-SmNOX	2.6.10	2.6.10_7	1000	5	0.00226266	2.26266	5.77194	397.318	310.61	31.4532	40.2335	0.123638	3.02972	0.120902	0.0758045	192.401	30.513	29.6638	4.17887	55.0849	2.3448	4.2567	1.83407	-99.7831	52.4082	3.83954	148.866	0	0	1	0	52948.4	MPF-1512-20230708-17_02_33	9867.08	218.134	791.052	0.724248	-1.14575	MPF-1516-20230709-13_17_45	9848.91	264.244	299.481	0.11766	0.5	841.209	5.77194	49.4882	0.00822351	1.64141
stromal-SmNOX	2.6.10	2.6.10_7	750	6	0.00228432	2.28432	5.92652	397.27	311.447	31.539	40.2299	0.128101	3.02908	0.125166	0.0784868	144.88	30.2418	29.4678	4.13194	55.0232	2.34288	4.258	1.78905	-100.738	85.27	6.24251	135.654	0	0	1	0	52927.7	MPF-1512-20230708-17_02_33	9867.08	218.134	791.052	0.724248	-1.14575	MPF-1517-20230709-13_21_49	9876.6	256.721	311.954	0.177054	0.5	631.17	5.92652	55.8756	0.011205	1.5358
stromal-SmNOX	2.6.10	2.6.10_7	500	7	0.00228469	2.28469	5.98923	397.239	312.633	31.6551	40.2217	0.131244	3.03027	0.128166	0.080374	97.4001	29.9714	29.2785	4.08705	54.9393	2.33938	4.25812	1.74767	-100.755	116.311	8.50366	121.46	0	0	1	0	52963.8	MPF-1512-20230708-17_02_33	9867.08	218.134	791.052	0.724248	-1.14575	MPF-1518-20230709-13_25_53	9875.17	246.211	328.118	0.249627	0.5	421.204	5.98923	52.572	0.0169395	1.41087
stromal-SmNOX	2.6.10	2.6.10_7	400	8	0.00228905	2.28905	6.01554	397.241	313.216	31.7183	40.2272	0.132736	3.031	0.129589	0.0812695	78.3986	29.8569	29.2229	4.07395	55.013	2.34185	4.2569	1.7321	-100.947	124.606	9.10522	111.163	0	0	1	0	52987.5	MPF-1512-20230708-17_02_33	9867.08	218.134	791.052	0.724248	-1.14575	MPF-1519-20230709-13_29_58	9887.2	244.839	357.5	0.315136	0.5	337.196	6.01554	53.1313	0.0212378	1.21273
stromal-SmNOX	2.6.10	2.6.10_7	300	9	0.00227556	2.27556	5.80403	397.317	315.991	31.9942	40.2285	0.132865	3.03037	0.129712	0.0813468	58.7896	29.7512	29.1726	4.06211	55.0086	2.34203	4.25756	1.72008	-100.352	133.25	9.73659	101.424	0	0	1	0	52967.5	MPF-1512-20230708-17_02_33	9867.08	218.134	791.052	0.724248	-1.14575	MPF-1520-20230709-13_34_02	9862.93	249.957	415.788	0.398837	0.5	252.857	5.80403	50.4243	0.0274851	0.902534
stromal-SmNOX	2.6.10	2.6.10_7	200	10	0.00216019	2.16019	5.02417	397.653	323.11	32.7134	40.2606	0.127028	3.03182	0.124143	0.0778432	39.198	29.6715	29.1431	4.05519	55.1669	2.34916	4.25827	1.70603	-95.2642	138.612	10.1222	92.6679	0	0	1	0	53011.3	MPF-1512-20230708-17_02_33	9867.08	218.134	791.052	0.724248	-1.14575	MPF-1521-20230709-13_38_06	9863.7	257.499	508.002	0.493114	0.5	168.597	5.02417	41.5688	0.0365957	0.557181
stromal-SmNOX	2.6.10	2.6.10_7	150	11	0.00202498	2.02498	4.20102	398.004	329.993	33.4116	40.2976	0.118327	3.03095	0.115819	0.0726079	29.401	29.6457	29.176	4.06292	55.1693	2.34873	4.25732	1.71419	-89.3016	132.549	9.68359	82.3318	0	0	1	0	52985.5	MPF-1512-20230708-17_02_33	9867.08	218.134	791.052	0.724248	-1.14575	MPF-1522-20230709-13_42_10	9865.06	254.872	556.417	0.541941	0.5	126.452	4.20102	34.2648	0.0422829	0.421689
stromal-SmNOX	2.6.10	2.6.10_7	100	12	0.00183914	1.83914	3.06798	398.481	341.435	34.5699	40.3457	0.106895	3.02941	0.104843	0.0657082	19.5992	29.6388	29.1777	4.06332	55.0369	2.34342	4.25791	1.71989	-81.1063	132.604	9.69274	80.7897	0	0	1	0	52937.7	MPF-1512-20230708-17_02_33	9867.08	218.134	791.052	0.724248	-1.14575	MPF-1523-20230709-13_46_14	9861.51	248.243	599.284	0.585767	0.5	84.2983	3.06798	24.6896	0.049986	0.319996
stromal-SmNOX	2.6.10	2.6.10_7	50	13	0.00162413	1.62413	1.64227	399.084	359.899	36.4386	40.4059	0.0935768	3.02842	0.0919997	0.0576393	9.80065	29.633	29.2067	4.07013	54.9533	2.33934	4.25696	1.73079	-71.624	127.189	9.30113	74.667	0	0	1	0	52908	MPF-1512-20230708-17_02_33	9867.08	218.134	791.052	0.724248	-1.14575	MPF-1524-20230709-13_50_18	9864.09	241.731	638.273	0.621273	0.5	42.1528	1.64227	13.0942	0.0661409	0.239363
stromal-SmNOX	2.6.10	2.6.10_7	0	14	0.00136407	1.36407	-0.292228	399.911	394.662	39.9575	40.489	0.0770363	3.0299	0.0759644	0.0475728	0.00493282	29.6513	29.3137	4.09536	54.8258	2.33507	4.25907	1.76029	-60.1555	111.183	8.13131	59.1634	0	0	1	0	52951.6	MPF-1525-20230709-13_54_22	9848.22	209.572	702.498	0.701676	-0.292228	-	-	0	0	#DIV/0!	0.5	0.0218082	-0.292228	#DIV/0!	2.55E-15	#DIV/0!
stromal-SmNOX	2.6.10	2.6.10_7	2200	15	0.00171201	1.71201	5.13724	397.677	275.97	27.9392	40.2608	0.0760118	3.03155	0.0749687	0.046948	420.37	31.9715	31.2787	4.58356	55.1594	2.3508	4.26183	2.23277	-75.4995	-208.065	-15.358	121.448	0	0	1	0	53000.2	MPF-1525-20230709-13_54_22	9848.22	209.572	702.498	0.701676	-0.292228	MPF-1526-20230709-13_58_27	9852.93	308.818	326.882	0.0552592	0.5	1849.16	5.13724	51.0916	0.00293618	1.14909
stromal-SmNOX	2.12.1	2.12.1_7	2200	1	0.00156982	1.56981	4.22467	398.049	293.668	29.7283	40.2948	0.0739275	3.03135	0.0729403	0.0456753	420.37	32.0039	30.7388	4.44464	54.8924	2.33895	4.26098	2.10568	-69.2288	-120.396	-8.86356	221.882	0	0	1	0	52994.5	MPF-1525-20230709-13_54_22	9848.22	209.572	702.498	0.701676	-0.292228	MPF-1527-20230709-14_24_25	9856.78	259.648	268.951	0.0345878	0.5	1849.16	4.22467	31.9792	0.00244268	1.61199
stromal-SmNOX	2.12.1	2.12.1_7	2000	2	0.00160057	1.60057	4.29315	398.031	297.329	30.0991	40.2934	0.0779952	3.03126	0.0768973	0.0481582	382.398	31.782	30.4966	4.38349	55.0613	2.34645	4.26152	2.03704	-70.5852	-80.4339	-5.91469	225.464	0	0	1	0	52991.5	MPF-1525-20230709-13_54_22	9848.22	209.572	702.498	0.701676	-0.292228	MPF-1528-20230709-14_28_29	9836.4	250.57	264.645	0.0531835	0.5	1681.19	4.29315	44.7059	0.00272745	1.65449
stromal-SmNOX	2.12.1	2.12.1_7	1650	3	0.00162276	1.62276	4.2897	398.027	301.754	30.5475	40.2935	0.0817631	3.03123	0.0805573	0.0504552	315.874	31.3963	30.2018	4.31009	54.8611	2.33779	4.26129	1.9723	-71.5639	-32.4224	-2.38072	209.507	0	0	1	0	52990.7	MPF-1525-20230709-13_54_22	9848.22	209.572	702.498	0.701676	-0.292228	MPF-1529-20230709-14_32_33	9861.67	243.213	257.63	0.0559585	0.5	1387.18	4.2897	38.8123	0.00330305	1.72677
stromal-SmNOX	2.12.1	2.12.1_7	1300	4	0.00160439	1.60439	4.38833	397.988	302.451	30.6176	40.2891	0.0839956	3.02909	0.0827228	0.0518145	249.41	31.0156	29.9011	4.23631	54.8573	2.33668	4.25956	1.89963	-70.7536	15.5588	1.14152	195.357	0	0	1	0	52926.1	MPF-1525-20230709-13_54_22	9848.22	209.572	702.498	0.701676	-0.292228	MPF-1530-20230709-14_36_37	9851.88	238.588	264.984	0.0996149	0.5	1093.18	4.38833	54.4484	0.00428161	1.65109
stromal-SmNOX	2.12.1	2.12.1_7	1000	5	0.00160372	1.60372	4.54115	397.93	302.315	30.6049	40.2844	0.0865459	3.02945	0.0851955	0.0533667	192.401	30.6815	29.6701	4.18038	54.8709	2.33606	4.25738	1.84432	-70.7242	51.8298	3.79768	177.304	0	0	1	0	52939	MPF-1525-20230709-13_54_22	9848.22	209.572	702.498	0.701676	-0.292228	MPF-1531-20230709-14_40_41	9861.41	232.838	265.146	0.12185	0.5	841.205	4.54115	51.2505	0.00574578	1.64947
stromal-SmNOX	2.12.1	2.12.1_7	750	6	0.0016197	1.6197	4.57198	397.899	304.938	30.8687	40.2791	0.0897329	3.02951	0.088282	0.0553047	144.875	30.4046	29.4944	4.13828	54.9802	2.34047	4.25693	1.79781	-71.4287	80.2283	5.87321	159.548	0	0	1	0	52941	MPF-1525-20230709-13_54_22	9848.22	209.572	702.498	0.701676	-0.292228	MPF-1532-20230709-14_44_45	9876.11	228.451	272.803	0.162579	0.5	631.149	4.57198	51.3057	0.00770691	1.57511
stromal-SmNOX	2.12.1	2.12.1_7	500	7	0.00162243	1.62243	4.64407	397.884	305.914	30.9679	40.2782	0.0920338	3.03062	0.0905089	0.0567029	97.4014	30.1336	29.3157	4.09583	54.9408	2.33887	4.25707	1.75696	-71.5491	109.554	8.01003	143.416	0	0	1	0	52975.1	MPF-1525-20230709-13_54_22	9848.22	209.572	702.498	0.701676	-0.292228	MPF-1533-20230709-14_48_49	9893.55	220.56	292.393	0.24567	0.5	421.207	4.64407	51.739	0.0117194	1.40258
stromal-SmNOX	2.12.1	2.12.1_7	400	8	0.00165191	1.65191	4.57539	397.904	309.357	31.3139	40.2769	0.0946136	3.03098	0.0930029	0.0582692	78.3959	30.0196	29.2627	4.08331	55.0198	2.34247	4.25751	1.74084	-72.8492	118.518	8.66218	132.726	0	0	1	0	52985.6	MPF-1525-20230709-13_54_22	9848.22	209.572	702.498	0.701676	-0.292228	MPF-1534-20230709-14_52_53	9894.15	221.358	320.279	0.308859	0.5	337.187	4.57539	52.0716	0.014436	1.19339
stromal-SmNOX	2.12.1	2.12.1_7	300	9	0.00165638	1.65638	4.47451	397.952	311.934	31.5753	40.2824	0.0955764	3.02909	0.0939321	0.058853	58.793	29.9081	29.2094	4.07077	55.0122	2.34235	4.25787	1.72842	-73.0464	127.379	9.31322	122.438	0	0	1	0	52927.4	MPF-1525-20230709-13_54_22	9848.22	209.572	702.498	0.701676	-0.292228	MPF-1535-20230709-14_56_57	9896	227.588	378.121	0.398108	0.5	252.873	4.47451	50.3354	0.0188503	0.857862
stromal-SmNOX	2.12.1	2.12.1_7	200	10	0.00161976	1.61976	3.77882	398.227	322.839	32.6784	40.3093	0.0939585	3.0303	0.0923695	0.0578715	39.1996	29.8076	29.1688	4.06122	55.0067	2.34238	4.25835	1.71885	-71.4314	134.389	9.81998	111.977	0	0	1	0	52964	MPF-1525-20230709-13_54_22	9848.22	209.572	702.498	0.701676	-0.292228	MPF-1536-20230709-15_01_01	9880.46	236.622	477.334	0.504285	0.5	168.602	3.77882	42.5118	0.0241459	0.47171
stromal-SmNOX	2.12.1	2.12.1_7	150	11	0.00154466	1.54466	3.15971	398.479	331.036	33.5081	40.3348	0.0895669	3.02999	0.0881216	0.0552039	29.4007	29.7696	29.1945	4.06726	55.1703	2.34921	4.2581	1.71805	-68.1194	130.013	9.50241	100.797	0	0	1	0	52954.6	MPF-1525-20230709-13_54_22	9848.22	209.572	702.498	0.701676	-0.292228	MPF-1537-20230709-15_05_05	9876.17	235.793	523.662	0.549723	0.5	126.458	3.15971	34.7583	0.0272972	0.341508
stromal-SmNOX	2.12.1	2.12.1_7	100	12	0.00143314	1.43314	2.15466	398.908	346.519	35.0763	40.3795	0.0831887	3.03022	0.0819405	0.0513234	19.596	29.739	29.1696	4.06141	55.128	2.34704	4.25743	1.71438	-63.2013	133.642	9.76552	99.802	0	0	1	0	52962.2	MPF-1525-20230709-13_54_22	9848.22	209.572	702.498	0.701676	-0.292228	MPF-1538-20230709-15_09_09	9887.56	230.248	563.6	0.591469	0.5	84.2858	2.15466	24.9262	0.0290308	0.246448
stromal-SmNOX	2.12.1	2.12.1_7	50	13	0.00132277	1.32277	0.825695	399.455	371.002	37.5544	40.4346	0.0759815	3.02995	0.0749386	0.0469291	9.79774	29.719	29.2414	4.0783	55.1313	2.34828	4.25942	1.73003	-58.3339	123.229	9.00897	83.7015	0	0	1	0	52952.6	MPF-1525-20230709-13_54_22	9848.22	209.572	702.498	0.701676	-0.292228	MPF-1539-20230709-15_13_13	9870.99	223.409	605.586	0.631086	0.5	42.143	0.825695	13.2979	0.0265269	0.16003
stromal-SmNOX	2.12.1	2.12.1_7	0	14	0.00121467	1.21467	-0.968597	400.188	411.343	41.6367	40.5076	0.068977	3.0292	0.0681162	0.0426491	0.00493282	29.6766	29.2758	4.08642	54.9494	2.33869	4.25609	1.74772	-53.5669	115.349	8.43588	70.2234	0	0	1	0	52932	MPF-1540-20230709-15_17_18	9868.12	192.608	667.851	0.7116	-0.968597	-	-	0	0	#DIV/0!	0.5	0.0218082	-0.968597	#DIV/0!	-1.3e-11	#DIV/0!
stromal-SmNOX	2.12.1	2.12.1_7	2200	15	0.00145314	1.45314	4.18697	398.096	285.679	28.9173	40.2964	0.0673676	3.03075	0.0665466	0.0416646	420.376	32.0249	30.8675	4.47741	54.9803	2.34151	4.25882	2.1359	-64.0836	-142.837	-10.524	202.932	0	0	1	0	52977.6	MPF-1540-20230709-15_17_18	9868.12	192.608	667.851	0.7116	-0.968597	MPF-1541-20230709-15_21_22	9866.88	279.652	293.684	0.0477821	0.5	1849.19	4.18697	44.179	0.00278802	1.27404
stromal-SmNOX	2.18.8	2.18.8_7	2200	1	0.0021966	2.1966	5.29963	397.527	301.036	30.465	40.2299	0.102214	3.02775	0.100335	0.0628751	420.378	31.8441	30.8924	4.48378	55	2.34295	4.25992	2.14083	-96.87	-146.027	-10.7713	166.709	0	0	1	0	52884.2	MPF-1555-20230709-16_40_08	9882.99	204.932	651.065	0.685236	-1.00854	MPF-1557-20230709-17_11_23	9828.61	290.818	303.263	0.0410389	0.5	1849.2	5.29963	37.9445	0.0034113	1.14686
stromal-SmNOX	2.18.8	2.18.8_7	2000	2	0.00220532	2.20532	5.25058	397.557	306.218	30.9881	40.2312	0.107347	3.02881	0.105277	0.0659809	382.406	31.6205	30.5373	4.39371	55.0485	2.34446	4.2589	2.04925	-97.2545	-88.7662	-6.53364	189.851	0	0	1	0	52917.5	MPF-1555-20230709-16_40_08	9882.99	204.932	651.065	0.685236	-1.00854	MPF-1558-20230709-17_15_27	9858.52	282.203	297.607	0.0517613	0.5	1681.23	5.25058	43.5112	0.00372295	1.18766
stromal-SmNOX	2.18.8	2.18.8_7	1650	3	0.00216284	2.16284	5.19381	397.561	306.53	31.0204	40.2326	0.106418	3.03064	0.104385	0.06542	315.881	31.2501	30.3974	4.35867	54.7389	2.33116	4.25869	2.02752	-95.3813	-66.1098	-4.8597	149.531	0	0	1	0	52973.8	MPF-1555-20230709-16_40_08	9882.99	204.932	651.065	0.685236	-1.00854	MPF-1559-20230709-17_19_31	9849.59	275.846	293.162	0.0590682	0.5	1387.21	5.19381	40.97	0.00447109	1.22084
stromal-SmNOX	2.18.8	2.18.8_7	1300	4	0.00199953	1.99953	5.14396	397.621	304.14	30.7795	40.2399	0.101648	3.02777	0.0997894	0.0625325	249.417	30.9104	30.1465	4.29643	54.8383	2.33504	4.25804	1.96139	-88.1793	-25.5184	-1.87527	133.844	0	0	1	0	52886.1	MPF-1555-20230709-16_40_08	9882.99	204.932	651.065	0.685236	-1.00854	MPF-1560-20230709-17_23_35	9846.65	269.824	298.478	0.0959992	0.5	1093.21	5.14396	52.4734	0.00562794	1.18129
stromal-SmNOX	2.18.8	2.18.8_7	1000	5	0.00189413	1.89413	5.03455	397.687	305.263	30.892	40.2451	0.100232	3.03039	0.0984256	0.0616755	192.397	30.607	29.837	4.22073	54.8817	2.33635	4.25706	1.88438	-83.531	24.3622	1.78598	135.014	0	0	1	0	52967.3	MPF-1555-20230709-16_40_08	9882.99	204.932	651.065	0.685236	-1.00854	MPF-1561-20230709-17_27_39	9852.71	265.336	302.101	0.121696	0.5	841.191	5.03455	51.1849	0.00718398	1.15513
stromal-SmNOX	2.18.8	2.18.8_7	750	6	0.00182829	1.82829	5.00462	397.697	304.076	30.7691	40.2425	0.0979788	3.02596	0.0962498	0.0603089	144.884	30.3539	29.7509	4.19986	54.9615	2.33986	4.25728	1.86	-80.6278	38.5251	2.82719	105.608	0	0	1	0	52831.1	MPF-1555-20230709-16_40_08	9882.99	204.932	651.065	0.685236	-1.00854	MPF-1562-20230709-17_31_43	9873.01	258.724	307.274	0.158003	0.5	631.192	5.00462	49.8651	0.00952667	1.11884
stromal-SmNOX	2.18.8	2.18.8_7	500	7	0.00177216	1.77216	4.89496	397.765	305.522	30.9152	40.2492	0.097172	3.03112	0.095474	0.0598213	97.4026	30.1008	29.5729	4.15704	54.9312	2.33911	4.25825	1.81793	-78.1522	68.3252	5.00127	92.5769	0	0	1	0	52988.4	MPF-1555-20230709-16_40_08	9882.99	204.932	651.065	0.685236	-1.00854	MPF-1563-20230709-17_35_47	9878.21	250.532	330.734	0.242496	0.5	421.216	4.89496	51.0716	0.0140154	0.968548
stromal-SmNOX	2.18.8	2.18.8_7	400	8	0.00177857	1.77857	4.78721	397.796	308.321	31.1998	40.254	0.0983271	3.02974	0.0965881	0.0605213	78.404	29.9865	29.5091	4.14179	54.9211	2.3381	4.25719	1.8037	-78.435	78.0006	5.71015	83.6797	0	0	1	0	52947	MPF-1555-20230709-16_40_08	9882.99	204.932	651.065	0.685236	-1.00854	MPF-1564-20230709-17_39_51	9898.24	251.614	365.09	0.310817	0.5	337.22	4.78721	52.4068	0.0171868	0.7833
stromal-SmNOX	2.18.8	2.18.8_7	300	9	0.00175055	1.75055	4.51667	397.915	312.233	31.5958	40.2661	0.0974164	3.03	0.0957093	0.0599692	58.7977	29.8802	29.4424	4.12588	54.8323	2.33411	4.25682	1.79177	-77.1993	88.6662	6.48819	76.7528	0	0	1	0	52955.3	MPF-1555-20230709-16_40_08	9882.99	204.932	651.065	0.685236	-1.00854	MPF-1565-20230709-17_43_55	9884.24	259.765	425.146	0.388997	0.5	252.896	4.51667	49.1879	0.0218477	0.531393
stromal-SmNOX	2.18.8	2.18.8_7	200	10	0.00160489	1.60489	3.74418	398.242	319.989	32.3791	40.2974	0.089581	3.02874	0.0881347	0.0552122	39.1957	29.81	29.4089	4.11793	54.8158	2.33408	4.25805	1.78384	-70.7756	94.9126	6.94719	70.2799	0	0	1	0	52915.6	MPF-1555-20230709-16_40_08	9882.99	204.932	651.065	0.685236	-1.00854	MPF-1566-20230709-17_47_59	9869.02	265.462	505.04	0.474374	0.5	168.586	3.74418	39.9865	0.0281916	0.289137
stromal-SmNOX	2.18.8	2.18.8_7	150	11	0.00138056	1.38056	2.95976	398.594	325.669	32.9563	40.3359	0.0768224	3.0288	0.0757561	0.0474422	29.4012	29.8126	29.4465	4.12686	54.987	2.34164	4.25854	1.78522	-60.8825	89.1068	6.52336	64.1488	0	0	1	0	52917.5	MPF-1555-20230709-16_40_08	9882.99	204.932	651.065	0.685236	-1.00854	MPF-1567-20230709-17_52_03	9865.24	264.891	551.879	0.52002	0.5	126.456	2.95976	32.8798	0.0313809	0.179724
stromal-SmNOX	2.18.8	2.18.8_7	100	12	0.00118567	1.18567	1.9678	399.018	339.672	34.3728	40.3783	0.0655252	3.03059	0.0647482	0.0405367	19.5994	29.8048	29.4708	4.13265	54.9244	2.33884	4.25829	1.79381	-52.2879	85.0206	6.22127	58.5533	0	0	1	0	52972.4	MPF-1555-20230709-16_40_08	9882.99	204.932	651.065	0.685236	-1.00854	MPF-1568-20230709-17_56_08	9876.95	261.255	596.343	0.561904	0.5	84.2996	1.9678	23.6842	0.0353066	0.0917637
stromal-SmNOX	2.18.8	2.18.8_7	50	13	0.00092963	0.92963	0.738555	399.559	365.029	36.9439	40.4385	0.0510969	3.02738	0.0506226	0.0316814	9.79757	29.8133	29.5109	4.14221	55.0258	2.34318	4.25833	1.79903	-40.9967	78.4203	5.74554	52.9667	0	0	1	0	52874.1	MPF-1555-20230709-16_40_08	9882.99	204.932	651.065	0.685236	-1.00854	MPF-1569-20230709-18_00_12	9864.34	256.637	642.256	0.600413	0.5	42.1426	0.738555	12.6515	0.0414567	0.013716
stromal-SmNOX	2.18.8	2.18.8_7	0	14	0.000692234	0.692234	-1.1215	400.335	435.764	44.1034	40.5177	0.0378019	3.02652	0.0375415	0.0234867	0.00493282	29.8162	29.5544	4.15261	55.1021	2.34631	4.25811	1.8063	-30.5275	71.1505	5.21548	45.8434	0	0	1	0	52848.1	MPF-1570-20230709-18_04_17	9862.62	231.638	706.374	0.672074	-1.1215	-	-	0	0	#DIV/0!	0.5	0.0218082	-1.1215	#DIV/0!	0	#DIV/0!
stromal-SmNOX	2.18.8	2.18.8_7	2200	15	0.00085823	0.85823	3.28173	398.559	241.284	24.4202	40.338	0.0363858	3.02797	0.0361447	0.0226119	420.376	32.1843	31.585	4.66406	55.0159	2.34411	4.26078	2.31995	-37.848	-258.519	-19.1333	104.875	0	0	1	0	52890.7	MPF-1570-20230709-18_04_17	9862.62	231.638	706.374	0.672074	-1.1215	MPF-1571-20230709-18_08_21	9879.51	318.217	330.323	0.0366511	0.5	1849.19	3.28173	33.8874	0.00238117	1.13843
CIMS-SmNOX	4.6.9	4.6.9_1	2200	1	0.00196176	1.96176	4.61694	397.844	308.69	31.4311	40.5089	0.0967352	3.04169	0.095058	0.0595595	420.376	31.8929	30.4615	4.37471	55.0006	2.34269	4.25939	2.03202	-86.5138	-76.3944	-5.59718	251.87	0	0	1	0	53326.9	MPF-689-20230623-12_23_43	9873.91	195.066	536.399	0.636341	-0.761813	MPF-691-20230623-13_28_11	9850.06	240.27	254.088	0.0543826	0.5	1849.18	4.61694	50.2817	0.00290872	1.11107
CIMS-SmNOX	4.6.9	4.6.9_1	2000	2	0.00189905	1.89905	4.59446	397.845	305.043	31.0587	40.5075	0.0920271	3.0361	0.090505	0.0567003	382.4	31.698	30.6054	4.41088	55.0558	2.34534	4.25994	2.06553	-83.7483	-99.4411	-7.30442	191.906	0	0	1	0	53154.1	MPF-689-20230623-12_23_43	9873.91	195.066	536.399	0.636341	-0.761813	MPF-692-20230623-13_32_15	9880.75	233.23	246.617	0.054282	0.5	1681.2	4.59446	45.6295	0.00318598	1.17503
CIMS-SmNOX	4.6.9	4.6.9_1	1650	3	0.00183597	1.83597	4.54741	397.885	309.336	31.4976	40.5138	0.0952961	3.04277	0.0936686	0.0586868	315.879	31.3162	30.0114	4.26325	54.7957	2.33208	4.25596	1.93117	-80.9662	-4.88742	-0.357137	229.669	0	0	1	0	53362.8	MPF-689-20230623-12_23_43	9873.91	195.066	536.399	0.636341	-0.761813	MPF-693-20230623-13_36_19	9886.6	228.123	244.992	0.068856	0.5	1387.2	4.54741	47.7586	0.00382729	1.18946
CIMS-SmNOX	4.6.9	4.6.9_1	1300	4	0.00178417	1.78417	4.54127	397.86	310.859	31.6506	40.5088	0.0965809	3.03791	0.094907	0.0594648	249.412	30.9498	29.7378	4.19671	55.0887	2.34413	4.25518	1.85259	-78.6819	39.4106	2.88049	213.021	0	0	1	0	53213.3	MPF-689-20230623-12_23_43	9873.91	195.066	536.399	0.636341	-0.761813	MPF-694-20230623-13_40_23	9876.93	223.94	243.97	0.0821011	0.5	1093.18	4.54127	44.8758	0.00485105	1.19863
CIMS-SmNOX	4.6.9	4.6.9_1	1000	5	0.00172941	1.72941	4.65823	397.859	308.006	31.3584	40.5064	0.0952136	3.0392	0.093587	0.0586357	192.402	30.6473	29.5738	4.15726	54.8683	2.33587	4.25723	1.82139	-76.267	67.6738	4.94033	188.749	0	0	1	0	53251.4	MPF-689-20230623-12_23_43	9873.91	195.066	536.399	0.636341	-0.761813	MPF-695-20230623-13_44_27	9889.58	219.587	250.399	0.123052	0.5	841.209	4.65823	51.7564	0.00644316	1.14217
CIMS-SmNOX	4.6.9	4.6.9_1	750	6	0.00171173	1.71173	4.7514	397.831	308.599	31.4187	40.5034	0.0975009	3.04067	0.0957967	0.0600236	144.876	30.3622	29.3366	4.10077	55.0047	2.33911	4.25257	1.76166	-75.4873	103.472	7.54042	180.401	0	0	1	0	53300.1	MPF-689-20230623-12_23_43	9873.91	195.066	536.399	0.636341	-0.761813	MPF-696-20230623-13_48_32	9916.81	214.876	259.932	0.173337	0.5	631.155	4.7514	54.7013	0.00873513	1.06361
CIMS-SmNOX	4.6.9	4.6.9_1	500	7	0.00175509	1.75509	4.71633	397.833	310.303	31.5919	40.5033	0.0990836	3.0373	0.0973223	0.0609821	97.4023	30.095	29.4252	4.12181	55.0794	2.34409	4.25584	1.77772	-77.3996	91.0249	6.64408	117.672	0	0	1	0	53193.8	MPF-689-20230623-12_23_43	9873.91	195.066	536.399	0.636341	-0.761813	MPF-697-20230623-13_52_36	9920.37	210.209	285.909	0.264769	0.5	421.212	4.71633	55.762	0.0130057	0.876121
CIMS-SmNOX	4.6.9	4.6.9_1	400	8	0.00181544	1.81544	4.72816	397.821	313.181	31.8854	40.5027	0.103218	3.03947	0.10131	0.0634871	78.4005	29.9849	29.3814	4.11139	55.0547	2.34481	4.25906	1.76659	-80.061	100.43	7.32424	106.094	0	0	1	0	53258.4	MPF-689-20230623-12_23_43	9873.91	195.066	536.399	0.636341	-0.761813	MPF-698-20230623-13_56_40	9905.32	212.742	318.628	0.33232	0.5	337.203	4.72816	56.0296	0.0162809	0.683464
CIMS-SmNOX	4.6.9	4.6.9_1	300	9	0.00177824	1.77824	4.47167	397.929	318.262	32.4018	40.5126	0.104268	3.03931	0.10232	0.0641221	58.7991	29.8884	29.1718	4.06193	55.1184	2.34828	4.26043	1.71365	-78.4205	135.693	9.88643	125.958	0	0	1	0	53252.5	MPF-689-20230623-12_23_43	9873.91	195.066	536.399	0.636341	-0.761813	MPF-699-20230623-14_00_44	9903.29	220.712	373.789	0.409528	0.5	252.9	4.47167	51.7849	0.0206939	0.435032
CIMS-SmNOX	4.6.9	4.6.9_1	200	10	0.00175884	1.75884	3.77602	398.206	328.584	33.4521	40.5402	0.103099	3.042	0.101196	0.0634157	39.1989	29.7773	29.1478	4.05631	54.9962	2.34246	4.25931	1.71385	-77.5648	138.99	10.1163	110.74	0	0	1	0	53336.2	MPF-689-20230623-12_23_43	9873.91	195.066	536.399	0.636341	-0.761813	MPF-700-20230623-14_04_48	9909.05	226.301	454.209	0.50177	0.5	168.597	3.77602	42.2985	0.0269152	0.180952
CIMS-SmNOX	4.6.9	4.6.9_1	150	11	0.00160346	1.60346	3.04903	398.53	335.803	34.1845	40.5701	0.0941549	3.03959	0.0925642	0.0579933	29.4015	29.7465	29.1378	4.05396	55.1224	2.34595	4.2559	1.708	-70.7125	138.237	10.0683	106.994	0	0	1	0	53264.1	MPF-689-20230623-12_23_43	9873.91	195.066	536.399	0.636341	-0.761813	MPF-701-20230623-14_08_52	9888.52	224.191	489.861	0.542337	0.5	126.454	3.04903	34.2905	0.0301361	0.0950022
CIMS-SmNOX	4.6.9	4.6.9_1	100	12	0.00151481	1.51481	2.07054	398.925	349.725	35.6036	40.6123	0.0869408	3.04073	0.0855831	0.0536097	19.5988	29.7358	29.2916	4.09013	55.0315	2.34515	4.26147	1.74498	-66.8033	116.817	8.5124	78.1249	0	0	1	0	53295.5	MPF-689-20230623-12_23_43	9873.91	195.066	536.399	0.636341	-0.761813	MPF-702-20230623-14_12_56	9889.02	218.986	522.503	0.580891	0.5	84.2994	2.07054	24.4844	0.0335987	0.0265954
CIMS-SmNOX	4.6.9	4.6.9_1	50	13	0.00129157	1.29157	0.81409	399.471	371.027	37.7692	40.6647	0.0746431	3.03965	0.0736395	0.0461137	9.79743	29.7259	29.1895	4.0661	54.868	2.33682	4.259	1.72927	-56.9584	131.839	9.60517	94.2834	0	0	1	0	53263.6	MPF-689-20230623-12_23_43	9873.91	195.066	536.399	0.636341	-0.761813	MPF-703-20230623-14_17_00	9895.16	213.287	557.35	0.617319	0.5	42.1387	0.81409	13.0065	0.037398	-0.0375893
CIMS-SmNOX	4.6.9	4.6.9_1	0	14	0.00101187	1.01187	-1.05981	400.204	418.03	42.5535	40.739	0.0585013	3.03968	0.0578829	0.0362318	0.00493282	29.7406	29.2007	4.06872	55.0654	2.34526	4.25905	1.72346	-44.6235	130.045	9.4749	94.9016	0	0	1	0	53264.7	MPF-704-20230623-14_21_04	9893.46	191.825	610.74	0.685913	-1.05981	-	-	0	0	#DIV/0!	0.5	0.0218082	-1.05981	#DIV/0!	2.14E-13	#DIV/0!
CIMS-SmNOX	4.6.9	4.6.9_1	2200	15	0.00140901	1.40901	3.79362	398.171	294.651	29.9942	40.5321	0.06687	3.03985	0.0660634	0.0413613	420.376	32.0442	30.7128	4.43803	54.8817	2.33918	4.26223	2.09884	-62.1373	-115.625	-8.4876	234.126	0	0	1	0	53267.7	MPF-704-20230623-14_21_04	9893.46	191.825	610.74	0.685913	-1.05981	MPF-705-20230623-14_25_08	9906.27	259.508	271.906	0.0455946	0.5	1849.19	3.79362	42.1565	0.00262463	1.24615
CIMS-SmNOX	4.6.9	4.6.9_2	2200	1	0.00297088	2.97088	6.77401	396.781	312.815	31.8561	40.4069	0.152723	3.04176	0.148587	0.0932294	420.366	31.6451	30.201	4.30989	54.9265	2.34023	4.26065	1.96966	-131.016	-32.8272	-2.40205	254.121	0	0	1	0	53328.6	MPF-704-20230623-14_21_04	9893.46	191.825	610.74	0.685913	-1.05981	MPF-706-20230624-08_57_39	9870.18	276.611	295.226	0.063053	0.5	1849.15	6.77401	58.2971	0.00423645	1.06872
CIMS-SmNOX	4.6.9	4.6.9_2	2000	2	0.00289445	2.89445	6.77255	396.789	312.595	31.8351	40.4095	0.151724	3.04124	0.147641	0.0926335	382.405	31.4482	30.0668	4.27682	55.0441	2.34516	4.26052	1.93165	-127.645	-10.9002	-0.797201	243.062	0	0	1	0	53312.6	MPF-704-20230623-14_21_04	9893.46	191.825	610.74	0.685913	-1.05981	MPF-707-20230624-09_01_43	9858.21	271.813	292.719	0.0714195	0.5	1681.22	6.77255	60.036	0.00465873	1.08644
CIMS-SmNOX	4.6.9	4.6.9_2	1650	3	0.00281069	2.81069	6.7722	396.823	312.465	31.8231	40.4146	0.150824	3.03995	0.146787	0.0920954	315.875	31.0945	29.8293	4.21885	54.7118	2.3314	4.26125	1.88744	-123.952	28.5147	2.08393	222.522	0	0	1	0	53272.3	MPF-704-20230623-14_21_04	9893.46	191.825	610.74	0.685913	-1.05981	MPF-708-20230624-09_05_47	9881.01	267.165	291.998	0.0850458	0.5	1387.19	6.7722	58.9871	0.00564597	1.09159
CIMS-SmNOX	4.6.9	4.6.9_2	1300	4	0.00267516	2.67516	6.85179	396.806	310.673	31.6397	40.4117	0.148213	3.03769	0.144309	0.0905355	249.418	30.7337	29.6038	4.16444	54.8929	2.33678	4.25699	1.82766	-117.974	62.5695	4.57063	198.584	0	0	1	0	53205.6	MPF-704-20230623-14_21_04	9893.46	191.825	610.74	0.685913	-1.05981	MPF-709-20230624-09_09_51	9865.23	263.271	297.911	0.116277	0.5	1093.21	6.85179	63.5578	0.00723703	1.05008
CIMS-SmNOX	4.6.9	4.6.9_2	1000	5	0.00260632	2.60632	6.76547	396.882	312.171	31.7906	40.4173	0.148608	3.03981	0.144686	0.0907726	192.399	30.4288	29.4096	4.11809	55.0034	2.34182	4.2576	1.77627	-114.939	94.8439	6.91683	179.221	0	0	1	0	53270.7	MPF-704-20230623-14_21_04	9893.46	191.825	610.74	0.685913	-1.05981	MPF-710-20230624-09_13_55	9876.54	258.796	304.46	0.149984	0.5	841.194	6.76547	63.083	0.00930259	1.00597
CIMS-SmNOX	4.6.9	4.6.9_2	750	6	0.00259454	2.59454	6.64277	396.943	314.657	32.0449	40.4249	0.150575	3.04023	0.146551	0.0919471	144.883	30.1575	29.2517	4.08071	54.8443	2.33451	4.25662	1.7462	-114.419	120.089	8.74969	159.303	0	0	1	0	53284.5	MPF-704-20230623-14_21_04	9893.46	191.825	610.74	0.685913	-1.05981	MPF-711-20230624-09_17_59	9902.19	251.552	314.238	0.199486	0.5	631.182	6.64277	62.956	0.0122034	0.943559
CIMS-SmNOX	4.6.9	4.6.9_2	500	7	0.00255177	2.55177	6.42823	397.028	317.396	32.3245	40.4344	0.150951	3.03977	0.146907	0.0921713	97.3993	29.9028	29.1027	4.04574	54.7739	2.33212	4.25773	1.71361	-112.533	145.227	10.5753	140.668	0	0	1	0	53269.2	MPF-704-20230623-14_21_04	9893.46	191.825	610.74	0.685913	-1.05981	MPF-712-20230624-09_22_04	9900.65	246.254	363.321	0.322213	0.5	421.199	6.42823	67.8579	0.0177779	0.680993
CIMS-SmNOX	4.6.9	4.6.9_2	400	8	0.00245821	2.45821	6.19224	397.073	318.62	32.4469	40.4362	0.147551	3.03969	0.143685	0.0901419	78.3985	29.8142	29.0541	4.03437	55.1292	2.34671	4.25675	1.68766	-108.407	152.541	11.1053	133.637	0	0	1	0	53267.4	MPF-704-20230623-14_21_04	9893.46	191.825	610.74	0.685913	-1.05981	MPF-713-20230624-09_26_08	9912.25	252.905	407.859	0.379922	0.5	337.194	6.19224	64.0537	0.021507	0.497427
CIMS-SmNOX	4.6.9	4.6.9_2	300	9	0.00242687	2.42687	5.92095	397.266	321.415	32.7299	40.454	0.146571	3.04013	0.142756	0.0895568	58.7992	29.7028	28.9996	4.02168	55.1059	2.34466	4.25482	1.67703	-107.025	160.189	11.6568	123.62	0	0	1	0	53282.2	MPF-704-20230623-14_21_04	9893.46	191.825	610.74	0.685913	-1.05981	MPF-714-20230624-09_30_12	9902.7	266.089	504.187	0.472241	0.5	252.897	5.92095	59.714	0.0276032	0.211336
CIMS-SmNOX	4.6.9	4.6.9_2	200	10	0.00237365	2.37365	4.88018	397.673	330.859	33.6896	40.4929	0.140593	3.03914	0.137077	0.085982	39.2039	29.6251	29.0928	4.04343	54.8249	2.33545	4.25983	1.70798	-104.678	148.222	10.7956	93.5438	0	0	1	0	53248	MPF-704-20230623-14_21_04	9893.46	191.825	610.74	0.685913	-1.05981	MPF-715-20230624-09_34_17	9889.66	263.166	579.947	0.546224	0.5	168.62	4.88018	46.052	0.0352271	0.053095
CIMS-SmNOX	4.6.9	4.6.9_2	150	11	0.00218665	2.18665	3.90506	398.108	339.802	34.6018	40.5391	0.131965	3.0396	0.128863	0.0808121	29.3974	29.5993	28.9825	4.01771	55.0737	2.34376	4.25567	1.67395	-96.4315	163.535	11.9015	108.402	0	0	1	0	53265.3	MPF-704-20230623-14_21_04	9893.46	191.825	610.74	0.685913	-1.05981	MPF-716-20230624-09_38_20	9886.52	255.796	610.197	0.580797	0.5	126.442	3.90506	36.7186	0.0392659	0.000889218
CIMS-SmNOX	4.6.9	4.6.9_2	100	12	0.00185542	1.85543	2.64427	398.651	350.587	35.702	40.5966	0.113127	3.04118	0.11084	0.0694769	19.5991	29.6429	28.8946	3.99732	55.069	2.34573	4.25962	1.65159	-81.8242	180.675	13.1375	131.588	0	0	1	0	53311.3	MPF-704-20230623-14_21_04	9893.46	191.825	610.74	0.685913	-1.05981	MPF-717-20230624-09_42_24	9879.22	246.732	640.925	0.615038	0.5	84.3	2.64427	25.9239	0.0439392	-0.0470966
CIMS-SmNOX	4.6.9	4.6.9_2	50	13	0.00149482	1.49482	1.19226	399.255	367.618	37.4379	40.6597	0.0905482	3.04045	0.0890763	0.0558029	9.79728	29.6657	28.9179	4.00269	55.1359	2.34698	4.25672	1.65571	-65.9215	174.886	12.7203	131.482	0	0	1	0	53291	MPF-704-20230623-14_21_04	9893.46	191.825	610.74	0.685913	-1.05981	MPF-718-20230624-09_46_29	9883.12	237.658	675.063	0.647946	0.5	42.1402	1.19226	13.6523	0.0534422	-0.0952844
CIMS-SmNOX	4.6.9	4.6.9_2	0	14	0.00100446	1.00446	-0.905869	400.169	413.646	42.1277	40.7552	0.0595733	3.0403	0.0589324	0.0368897	0.00493282	29.7408	28.972	4.01526	54.7944	2.3335	4.25865	1.68176	-44.2965	167.292	12.1723	135.173	0	0	1	0	53285.1	MPF-719-20230624-09_50_33	9867.21	205.632	709.373	0.710122	-0.905869	-	-	0	0	#DIV/0!	0.5	0.0218082	-0.905869	#DIV/0!	5.09E-15	#DIV/0!
CIMS-SmNOX	4.6.9	4.6.9_2	2200	15	0.00146647	1.46647	5.13547	397.731	264.649	26.9523	40.5055	0.0683034	3.0382	0.0674617	0.0422383	420.371	32.0187	30.8669	4.47725	54.8807	2.33751	4.25926	2.13974	-64.6711	-142.787	-10.4945	202.419	0	0	1	0	53219.9	MPF-719-20230624-09_50_33	9867.21	205.632	709.373	0.710122	-0.905869	MPF-720-20230624-09_54_37	9884.88	307.401	322.624	0.0471846	0.5	1849.17	5.13547	43.6262	0.00326706	1.19876
CIMS-SmNOX	4.13.11	4.13.11_1	2200	1	0.00196263	1.96263	4.0904	398.133	315.564	32.1319	40.5393	0.0942023	3.03736	0.0926088	0.0580214	420.379	31.8989	30.6947	4.43345	55.0989	2.34738	4.2603	2.08607	-86.5522	-113.865	-8.36419	211.598	0	0	1	0	53192.7	MPF-719-20230624-09_50_33	9867.21	205.632	709.373	0.710122	-0.905869	MPF-721-20230624-10_21_23	9875.85	232.399	240.877	0.0351974	0.5	1849.2	4.0904	32.5436	0.00270185	1.94496
CIMS-SmNOX	4.13.11	4.13.11_1	2000	2	0.00195466	1.95466	4.13444	398.04	316.266	32.2041	40.5308	0.0959727	3.04072	0.0943211	0.0590967	382.398	31.6849	30.514	4.38786	55.0953	2.34747	4.26074	2.0404	-86.2005	-84.064	-6.16283	205.97	0	0	1	0	53296.1	MPF-719-20230624-09_50_33	9867.21	205.632	709.373	0.710122	-0.905869	MPF-722-20230624-10_25_27	9860.89	224.447	234.774	0.0439898	0.5	1681.19	4.13444	36.9776	0.00299806	2.02151
CIMS-SmNOX	4.13.11	4.13.11_1	1650	3	0.001922	1.922	4.15715	398.04	317.331	32.3129	40.5313	0.0975055	3.03884	0.0958002	0.0600258	315.874	31.3082	30.1883	4.30676	54.7188	2.33042	4.2589	1.97634	-84.7603	-31.8925	-2.33567	196.886	0	0	1	0	53239.4	MPF-719-20230624-09_50_33	9867.21	205.632	709.373	0.710122	-0.905869	MPF-723-20230624-10_29_31	9876.99	218.507	231.635	0.0566748	0.5	1387.18	4.15715	39.3091	0.00364986	2.06246
CIMS-SmNOX	4.13.11	4.13.11_1	1300	4	0.0018172	1.8172	4.25559	397.979	314.618	32.037	40.5254	0.0955137	3.03849	0.0938766	0.0588176	249.421	30.9618	29.9543	4.24929	54.9734	2.34196	4.26017	1.90733	-80.1387	7.29164	0.533465	177.107	0	0	1	0	53227.8	MPF-719-20230624-09_50_33	9867.21	205.632	709.373	0.710122	-0.905869	MPF-724-20230624-10_33_35	9898.6	215.244	233.36	0.0776315	0.5	1093.22	4.25559	42.4342	0.00472133	2.03982
CIMS-SmNOX	4.13.11	4.13.11_1	1000	5	0.00174308	1.74308	4.3904	397.97	312.389	31.8099	40.5244	0.0950486	3.03907	0.0934274	0.0585355	192.401	30.6438	29.675	4.18157	55.0274	2.34263	4.2572	1.83894	-76.8697	51.0676	3.73007	170.329	0	0	1	0	53247.7	MPF-719-20230624-09_50_33	9867.21	205.632	709.373	0.710122	-0.905869	MPF-725-20230624-10_37_39	9914.37	212.346	239.549	0.113559	0.5	841.209	4.3904	47.7636	0.00629602	1.96129
CIMS-SmNOX	4.13.11	4.13.11_1	750	6	0.00176003	1.76003	4.37266	397.974	313.822	31.9562	40.5253	0.0964807	3.04075	0.0948117	0.0594049	144.88	30.369	29.5994	4.16339	54.8109	2.3334	4.25718	1.82999	-77.6172	63.4851	4.63276	135.381	0	0	1	0	53299.8	MPF-719-20230624-09_50_33	9867.21	205.632	709.373	0.710122	-0.905869	MPF-726-20230624-10_41_43	9919.33	208.585	243.716	0.144149	0.5	631.172	4.37266	45.4913	0.00836306	1.91065
CIMS-SmNOX	4.13.11	4.13.11_1	500	7	0.00168752	1.68752	4.33369	398.003	315.027	32.0773	40.5263	0.0966015	3.04219	0.0949292	0.0594786	97.4008	30.115	29.2919	4.09021	54.9084	2.33725	4.25664	1.75296	-74.4196	113.578	8.27165	144.831	0	0	1	0	53344.5	MPF-719-20230624-09_50_33	9867.21	205.632	709.373	0.710122	-0.905869	MPF-727-20230624-10_45_47	9897.06	202.689	258.911	0.217149	0.5	421.204	4.33369	45.732	0.0124395	1.73983
CIMS-SmNOX	4.13.11	4.13.11_1	400	8	0.00162346	1.62346	4.23367	398.029	315.51	32.1251	40.5272	0.0947009	3.03852	0.0930913	0.0583244	78.3971	29.9806	29.1979	4.06806	55.3036	2.34834	4.24626	1.71973	-71.5946	121.88	8.88093	137.563	0	0	1	0	53238.5	MPF-719-20230624-09_50_33	9867.21	205.632	709.373	0.710122	-0.905869	MPF-728-20230624-10_49_51	9909.76	202.05	274.872	0.264929	0.5	337.191	4.23367	44.6659	0.0152422	1.58074
CIMS-SmNOX	4.13.11	4.13.11_1	300	9	0.00162161	1.62161	4.11676	398.094	317.564	32.3335	40.5329	0.0947038	3.03938	0.0930945	0.0583264	58.7965	29.9184	29.1818	4.06427	55.1069	2.34655	4.25818	1.71772	-71.5131	132.549	9.65717	129.489	0	0	1	0	53256.4	MPF-719-20230624-09_50_33	9867.21	205.632	709.373	0.710122	-0.905869	MPF-729-20230624-10_53_55	9900.17	207.311	321.729	0.355635	0.5	252.887	4.11676	44.9678	0.0198612	1.20488
CIMS-SmNOX	4.13.11	4.13.11_1	200	10	0.00159466	1.59466	3.60827	398.296	325.913	33.1811	40.5504	0.0938825	3.03889	0.0923005	0.0578277	39.1961	29.8111	29.12	4.04978	55.1042	2.34608	4.25754	1.7037	-70.3246	142.223	10.3604	121.455	0	0	1	0	53241.6	MPF-719-20230624-09_50_33	9867.21	205.632	709.373	0.710122	-0.905869	MPF-730-20230624-10_57_59	9908.26	218.169	404.442	0.460568	0.5	168.588	3.60827	38.8231	0.0267762	0.753957
CIMS-SmNOX	4.13.11	4.13.11_1	150	11	0.00151589	1.51589	3.09668	398.518	332.295	33.8296	40.5716	0.0894337	3.03893	0.0879968	0.0551252	29.398	29.7765	29.1021	4.0456	55.1187	2.34689	4.25789	1.69871	-66.8506	145.386	10.5898	118.523	0	0	1	0	53242.4	MPF-719-20230624-09_50_33	9867.21	205.632	709.373	0.710122	-0.905869	MPF-731-20230624-11_02_03	9906.65	218.843	455.463	0.519515	0.5	126.446	3.09668	32.8452	0.0316543	0.557476
CIMS-SmNOX	4.13.11	4.13.11_1	100	12	0.00141353	1.41353	2.26001	398.889	344.852	35.1079	40.6092	0.0835583	3.04047	0.0823032	0.0515507	19.5903	29.7366	29.0809	4.04063	55.1526	2.347	4.25547	1.69362	-62.3366	147.327	10.7241	115.305	0	0	1	0	53291.7	MPF-719-20230624-09_50_33	9867.21	205.632	709.373	0.710122	-0.905869	MPF-732-20230624-11_06_08	9901.44	215.574	494.599	0.564144	0.5	84.2612	2.26001	23.7677	0.0375722	0.43424
CIMS-SmNOX	4.13.11	4.13.11_1	50	13	0.00130283	1.30283	1.14196	399.336	364.253	37.0804	40.6517	0.0756499	3.04036	0.0746195	0.0467286	9.79344	29.7141	29.1943	4.06722	55.1081	2.34585	4.25681	1.72138	-57.4549	129.615	9.44074	91.3946	0	0	1	0	53287.2	MPF-719-20230624-09_50_33	9867.21	205.632	709.373	0.710122	-0.905869	MPF-733-20230624-11_10_12	9890.01	210.327	529.028	0.602427	0.5	42.122	1.14196	12.6877	0.0486165	0.3409
CIMS-SmNOX	4.13.11	4.13.11_1	0	14	0.000928249	0.928249	-0.524643	400.07	404.516	41.1796	40.727	0.0548907	3.03969	0.0543459	0.0340147	0.00493282	29.7419	29.0578	4.03525	55.2625	2.35101	4.25426	1.68424	-40.9358	150.254	10.9384	120.261	0	0	1	0	53268.5	MPF-734-20230624-11_14_16	9896.2	189.594	584.167	0.675445	-0.524643	-	-	0	0	#DIV/0!	0.5	0.0218082	-0.524643	#DIV/0!	-1.53e-14	#DIV/0!
CIMS-SmNOX	4.13.11	4.13.11_1	2200	15	0.0014035	1.4035	3.44265	398.322	299.594	30.4972	40.5473	0.0643705	3.03945	0.0636227	0.0398306	420.381	32.059	31.0062	4.51296	54.9299	2.34301	4.26546	2.16995	-61.8942	-161.52	-11.8762	185.09	0	0	1	0	53252.8	MPF-734-20230624-11_14_16	9896.2	189.594	584.167	0.675445	-0.524643	MPF-735-20230624-11_18_20	9911.57	255.677	262.94	0.0276238	0.5	1849.21	3.44265	25.5411	0.0021454	1.22167
CIMS-SmNOX	4.13.11	4.13.11_2	2200	1	0.00218193	2.18193	4.72669	397.761	314.039	31.9252	40.4365	0.10693	3.03757	0.104882	0.0657319	420.376	31.8452	30.5396	4.39431	55.1452	2.34955	4.26065	2.04476	-96.223	-88.2347	-6.47611	229.442	0	0	1	0	53195.4	MPF-764-20230624-14_06_12	9883.18	174.691	594.57	0.706189	-0.748689	MPF-766-20230624-14_37_10	9864.96	223.218	232.79	0.0411203	0.5	1849.18	4.72669	38.0195	0.00296097	1.5541
CIMS-SmNOX	4.13.11	4.13.11_2	2000	2	0.00220394	2.20394	4.70655	397.768	316.493	32.1722	40.434	0.11001	3.03732	0.107843	0.0675932	382.402	31.6201	30.3448	4.34555	54.8486	2.33641	4.25975	2.00914	-97.1936	-56.9209	-4.17402	224.113	0	0	1	0	53188.4	MPF-764-20230624-14_06_12	9883.18	174.691	594.57	0.706189	-0.748689	MPF-767-20230624-14_41_14	9890.4	216.656	227.482	0.0475871	0.5	1681.21	4.70655	40.002	0.00324483	1.61371
CIMS-SmNOX	4.13.11	4.13.11_2	1650	3	0.0021391	2.1391	4.75498	397.766	316.652	32.1876	40.4328	0.110752	3.03559	0.108556	0.068041	315.882	31.2532	30.054	4.27369	54.8504	2.33578	4.25846	1.9379	-94.3345	-10.1691	-0.745036	210.633	0	0	1	0	53135.8	MPF-764-20230624-14_06_12	9883.18	174.691	594.57	0.706189	-0.748689	MPF-768-20230624-14_45_18	9896.32	212.007	225	0.0577476	0.5	1387.21	4.75498	40.0541	0.00396743	1.64253
CIMS-SmNOX	4.13.11	4.13.11_2	1300	4	0.00204292	2.04292	4.78456	397.756	316.05	32.125	40.43	0.109827	3.03418	0.107666	0.0674818	249.421	30.8632	29.7902	4.20937	55.1311	2.34286	4.24961	1.86651	-90.0926	27.0713	1.98134	188.381	0	0	1	0	53098.6	MPF-764-20230624-14_06_12	9883.18	174.691	594.57	0.706189	-0.748689	MPF-769-20230624-14_49_22	9888.59	207.944	229.318	0.0932088	0.5	1093.22	4.78456	50.9489	0.00506142	1.59277
CIMS-SmNOX	4.13.11	4.13.11_2	1000	5	0.002002	2.002	4.77885	397.776	316.146	32.1334	40.4304	0.109523	3.03177	0.107371	0.0672969	192.403	30.5917	29.6627	4.17861	55.0294	2.34427	4.26003	1.83434	-88.2883	54.8442	4.01555	162.975	0	0	1	0	53016.8	MPF-764-20230624-14_06_12	9883.18	174.691	594.57	0.706189	-0.748689	MPF-770-20230624-14_53_26	9901.45	203.681	232.767	0.124957	0.5	841.214	4.77885	52.5577	0.0065709	1.55436
CIMS-SmNOX	4.13.11	4.13.11_2	750	6	0.00198877	1.98877	4.72229	397.794	317.792	32.3009	40.4325	0.110554	3.03551	0.108365	0.0679213	144.883	30.3065	29.4966	4.13881	54.8149	2.33281	4.2558	1.80599	-87.7048	79.268	5.79137	142.237	0	0	1	0	53135.2	MPF-764-20230624-14_06_12	9883.18	174.691	594.57	0.706189	-0.748689	MPF-771-20230624-14_57_30	9898.1	199.11	238.12	0.163826	0.5	631.186	4.72229	51.7025	0.00866778	1.49693
CIMS-SmNOX	4.13.11	4.13.11_2	500	7	0.00193486	1.93486	4.49706	397.877	320.866	32.6122	40.4396	0.109729	3.03724	0.107574	0.0674237	97.396	30.057	29.3571	4.10563	54.8539	2.33545	4.25759	1.77018	-85.3272	103.355	7.54195	122.966	0	0	1	0	53186.9	MPF-764-20230624-14_06_12	9883.18	174.691	594.57	0.706189	-0.748689	MPF-772-20230624-15_01_34	9907.36	193.155	254.665	0.241533	0.5	421.183	4.49706	50.8648	0.0124548	1.33471
CIMS-SmNOX	4.13.11	4.13.11_2	400	8	0.00189146	1.89146	4.42332	397.932	321.357	32.6606	40.4431	0.108444	3.04007	0.10634	0.0666481	78.4004	29.955	29.3105	4.09459	55.0726	2.34412	4.25642	1.75047	-83.4132	110.311	8.04003	113.339	0	0	1	0	53275	MPF-764-20230624-14_06_12	9883.18	174.691	594.57	0.706189	-0.748689	MPF-773-20230624-15_05_38	9925.93	193.749	276.458	0.299173	0.5	337.204	4.42332	50.4412	0.0153379	1.15067
CIMS-SmNOX	4.13.11	4.13.11_2	300	9	0.00186607	1.86607	4.1211	398.057	325.455	33.0765	40.4551	0.107476	3.037	0.105406	0.0660616	58.7936	29.852	29.2683	4.08463	55.0223	2.34228	4.25697	1.74235	-82.2936	117.474	8.56902	102.543	0	0	1	0	53179.9	MPF-764-20230624-14_06_12	9883.18	174.691	594.57	0.706189	-0.748689	MPF-774-20230624-15_09_42	9912.07	199.464	327.351	0.390673	0.5	252.876	4.1211	49.3958	0.0192577	0.816309
CIMS-SmNOX	4.13.11	4.13.11_2	200	10	0.00176224	1.76224	3.43638	398.336	334.382	33.983	40.4826	0.103782	3.0367	0.101851	0.0638272	39.1979	29.768	29.1138	4.04834	55.0873	2.34525	4.25733	1.7031	-77.7148	142.986	10.4231	114.893	0	0	1	0	53170.4	MPF-764-20230624-14_06_12	9883.18	174.691	594.57	0.706189	-0.748689	MPF-775-20230624-15_13_46	9910.74	207.496	402.744	0.484794	0.5	168.594	3.43638	40.8668	0.0248233	0.476297
CIMS-SmNOX	4.13.11	4.13.11_2	150	11	0.00169012	1.69012	2.81478	398.595	342.347	34.792	40.5083	0.099402	3.03582	0.0976287	0.0611746	29.3955	29.7348	29.1067	4.04667	55.0113	2.34263	4.25845	1.70405	-74.5344	144.861	10.5627	110.285	0	0	1	0	53142.5	MPF-764-20230624-14_06_12	9883.18	174.691	594.57	0.706189	-0.748689	MPF-776-20230624-15_17_51	9918.74	208.604	442.839	0.528938	0.5	126.432	2.81478	33.4374	0.0281848	0.342633
CIMS-SmNOX	4.13.11	4.13.11_2	100	12	0.00154846	1.54846	1.87165	399.006	355.422	36.1197	40.5489	0.0914421	3.03636	0.0899394	0.0563451	19.6	29.7103	29.0997	4.04503	55.2085	2.35044	4.25739	1.69459	-68.2871	145.329	10.5944	107.237	0	0	1	0	53159.7	MPF-764-20230624-14_06_12	9883.18	174.691	594.57	0.706189	-0.748689	MPF-777-20230624-15_21_55	9913.25	206.419	474.867	0.565312	0.5	84.3037	1.87165	23.8289	0.0310821	0.252076
CIMS-SmNOX	4.13.11	4.13.11_2	50	13	0.00143697	1.43697	0.720589	399.494	374.621	38.069	40.5966	0.0831995	3.03945	0.0819547	0.051332	9.80053	29.6872	29.2367	4.07718	55.2258	2.35176	4.25845	1.72542	-63.3704	123.741	9.01772	79.1884	0	0	1	0	53254.2	MPF-764-20230624-14_06_12	9883.18	174.691	594.57	0.706189	-0.748689	MPF-778-20230624-15_26_00	9906.11	203.352	512.528	0.603237	0.5	42.1517	0.720589	12.7137	0.0348569	0.160074
CIMS-SmNOX	4.13.11	4.13.11_2	0	14	0.00126593	1.26593	-1.05273	400.206	411.961	41.8617	40.6672	0.0741666	3.03461	0.0731741	0.0458219	0.00493282	29.6747	29.1238	4.05067	55.1359	2.34805	4.25865	1.70262	-55.8274	142.152	10.3702	96.6994	0	0	1	0	53104.8	MPF-779-20230624-15_30_04	9904.66	184.8	592.779	0.688249	-1.05273	-	-	0	0	#DIV/0!	0.5	0.0218082	-1.05273	#DIV/0!	-2.04e-13	#DIV/0!
CIMS-SmNOX	4.13.11	4.13.11_2	2200	15	0.00155636	1.55636	3.89986	398.182	297.71	30.2494	40.4582	0.0715196	3.03589	0.0705966	0.0442048	420.374	32.0028	30.9935	4.5097	55.046	2.34526	4.26054	2.16445	-68.6354	-162.548	-11.9638	177.227	0	0	1	0	53142.6	MPF-779-20230624-15_30_04	9904.66	184.8	592.779	0.688249	-1.05273	MPF-780-20230624-15_34_08	9897.53	241.401	253.608	0.0481352	0.5	1849.18	3.89986	44.5053	0.00267826	1.33738
CIMS-SmNOX	4.13.11	4.13.11_3	2200	1	0.00104703	1.04703	3.39782	398.464	269.804	27.1948	40.163	0.0469496	3.02343	0.0465483	0.0291284	420.382	32.1391	31.068	4.52889	54.8966	2.33893	4.26061	2.18997	-46.1739	-173.974	-12.8624	187.372	0	0	1	0	52742.8	MPF-779-20230624-15_30_04	9904.66	184.8	592.779	0.688249	-1.05273	MPF-779-20230625-09_32_26	9861.25	218.206	224.29	0.0271249	0.5	1849.21	3.39782	25.0799	0.00240673	1.64291
CIMS-SmNOX	4.13.11	4.13.11_3	2000	2	0.000823955	0.823955	3.07685	398.634	255.52	25.7543	40.179	0.0376334	3.02139	0.0373749	0.0233824	382.4	31.9737	30.8977	4.48514	54.901	2.33833	4.25918	2.14681	-36.3364	-147.078	-10.8717	188.113	0	0	1	0	52681.6	MPF-779-20230624-15_30_04	9904.66	184.8	592.779	0.688249	-1.05273	MPF-780-20230625-09_36_30	9846.04	208.062	215.113	0.0327777	0.5	1681.2	3.07685	27.553	0.00245633	1.75566
CIMS-SmNOX	4.13.11	4.13.11_3	1650	3	0.000709769	0.709769	2.70924	398.8	257.43	25.9461	40.1946	0.0334739	3.02254	0.0332693	0.0208116	315.875	31.6285	30.6228	4.41525	54.8489	2.33704	4.26088	2.07821	-31.3008	-101.199	-7.46767	175.907	0	0	1	0	52715.2	MPF-779-20230624-15_30_04	9904.66	184.8	592.779	0.688249	-1.05273	MPF-781-20230625-09_40_34	9864.71	200.083	209.677	0.0457564	0.5	1387.18	2.70924	31.7363	0.00271194	1.82711
CIMS-SmNOX	4.13.11	4.13.11_3	1300	4	0.000651156	0.651156	2.58611	398.866	255.672	25.7682	40.2002	0.0314321	3.02257	0.0312517	0.0195484	249.416	31.2528	30.4026	4.35998	54.7099	2.3297	4.25829	2.03028	-28.716	-67.05	-4.94206	148.708	0	0	1	0	52718	MPF-779-20230624-15_30_04	9904.66	184.8	592.779	0.688249	-1.05273	MPF-782-20230625-09_44_38	9879	195.079	210.971	0.0753289	0.5	1093.2	2.58611	41.175	0.0033286	1.80976
CIMS-SmNOX	4.13.11	4.13.11_3	1000	5	0.000569771	0.569771	2.51693	398.893	245.889	24.7819	40.2024	0.0283671	3.0238	0.02822	0.0176507	192.392	30.945	30.2116	4.3125	55.0712	2.34483	4.25781	1.96767	-25.1269	-36.2503	-2.66827	128.347	0	0	1	0	52755.8	MPF-779-20230624-15_30_04	9904.66	184.8	592.779	0.688249	-1.05273	MPF-783-20230625-09_48_43	9889.77	191.997	208.532	0.079292	0.5	841.165	2.51693	33.3488	0.00424371	1.84262
CIMS-SmNOX	4.13.11	4.13.11_3	750	6	0.000589696	0.589696	2.45596	398.924	259.145	26.1162	40.2029	0.0304789	3.02381	0.0303092	0.0189584	144.885	30.6659	29.8745	4.22985	54.8003	2.33294	4.25718	1.8969	-26.0056	18.2694	1.34249	138.491	0	0	1	0	52756.6	MPF-779-20230624-15_30_04	9904.66	184.8	592.779	0.688249	-1.05273	MPF-784-20230625-09_52_47	9890.86	188.342	214.896	0.123564	0.5	631.195	2.45596	38.9966	0.0055588	1.75845
CIMS-SmNOX	4.13.11	4.13.11_3	500	7	0.000570272	0.570272	2.45217	398.934	259.343	26.1352	40.2024	0.0304031	3.02114	0.0302342	0.0189115	97.3946	30.3918	29.6528	4.17622	54.9172	2.33685	4.25522	1.83937	-25.149	53.0669	3.89852	129.211	0	0	1	0	52676.2	MPF-779-20230624-15_30_04	9904.66	184.8	592.779	0.688249	-1.05273	MPF-785-20230625-09_56_51	9890.45	185.336	226.165	0.180527	0.5	421.179	2.45217	38.0172	0.00832162	1.62101
CIMS-SmNOX	4.13.11	4.13.11_3	400	8	0.000578131	0.578131	2.48561	398.908	261.327	26.3347	40.1992	0.031279	3.02318	0.0311003	0.0194536	78.3987	30.2913	29.5805	4.15887	55.1001	2.34603	4.25776	1.81284	-25.4956	66.5767	4.8862	124.366	0	0	1	0	52736.8	MPF-779-20230624-15_30_04	9904.66	184.8	592.779	0.688249	-1.05273	MPF-786-20230625-10_00_55	9902.03	186.617	241.046	0.225801	0.5	337.197	2.48561	38.0697	0.0104934	1.4592
CIMS-SmNOX	4.13.11	4.13.11_3	300	9	0.000601818	0.601818	2.47372	398.903	268.017	27.0083	40.1979	0.0328618	3.02225	0.0326646	0.020433	58.7984	30.1705	29.5087	4.1417	55.081	2.34483	4.25706	1.79687	-26.5402	77.7843	5.70841	115.751	0	0	1	0	52708.6	MPF-779-20230624-15_30_04	9904.66	184.8	592.779	0.688249	-1.05273	MPF-787-20230625-10_04_59	9898.59	191.85	272.852	0.29687	0.5	252.897	2.47372	37.5387	0.0139442	1.17253
CIMS-SmNOX	4.13.11	4.13.11_3	200	10	0.000604531	0.604531	2.38333	398.955	274.292	27.6409	40.2033	0.0333755	3.02234	0.033172	0.0207507	39.2025	30.0543	29.427	4.12222	55.0885	2.34468	4.2562	1.77754	-26.6598	90.5338	6.64105	109.718	0	0	1	0	52712.2	MPF-779-20230624-15_30_04	9904.66	184.8	592.779	0.688249	-1.05273	MPF-788-20230625-10_09_04	9892.05	200.716	332.893	0.397056	0.5	168.615	2.38333	33.4749	0.0203781	0.780688
CIMS-SmNOX	4.13.11	4.13.11_3	150	11	0.000620743	0.620743	2.16429	399.036	287.385	28.9603	40.2115	0.0342516	3.02182	0.0340374	0.0212925	29.3955	30.0015	29.3993	4.11564	54.8781	2.3367	4.25798	1.77894	-27.3748	96.216	7.05837	105.295	0	0	1	0	52694.9	MPF-779-20230624-15_30_04	9904.66	184.8	592.779	0.688249	-1.05273	MPF-789-20230625-10_13_08	9890.75	204.54	374.346	0.453606	0.5	126.431	2.16429	28.6749	0.0254449	0.583506
CIMS-SmNOX	4.13.11	4.13.11_3	100	12	0.000546218	0.546218	1.78806	399.202	294.822	29.7057	40.2228	0.0304593	3.01923	0.0302896	0.0189462	19.6029	29.9635	29.3746	4.10978	55.2175	2.35105	4.2578	1.75873	-24.0882	100.033	7.34375	102.892	0	0	1	0	52615.8	MPF-779-20230624-15_30_04	9904.66	184.8	592.779	0.688249	-1.05273	MPF-790-20230625-10_17_12	9887.36	202.378	401.318	0.495718	0.5	84.3145	1.78806	20.8981	0.0336927	0.477079
CIMS-SmNOX	4.13.11	4.13.11_3	50	13	0.000556143	0.556143	1.15393	399.454	329.171	33.1645	40.2456	0.0310325	3.02327	0.0308566	0.0193011	9.8057	29.8906	29.3223	4.0974	54.9922	2.33952	4.25427	1.75788	-24.5259	106.332	7.79317	99.4049	0	0	1	0	52741.4	MPF-779-20230624-15_30_04	9904.66	184.8	592.779	0.688249	-1.05273	MPF-791-20230625-10_21_16	9884.75	196.888	428.719	0.540754	0.5	42.1765	1.15393	11.4036	0.0523196	0.382674
CIMS-SmNOX	4.13.11	4.13.11_3	0	14	0.000434257	0.434257	-0.213566	400.022	402.616	40.5607	40.2993	0.0243214	3.02196	0.0242131	0.0151429	0.00493282	29.8834	29.3174	4.09624	55.116	2.34722	4.25869	1.74902	-19.1507	110.037	8.06875	98.9601	0	0	1	0	52698.1	MPF-792-20230625-10_25_20	9872.74	176.836	471.456	0.624915	-0.213566	-	-	0	0	#DIV/0!	0.5	0.0218082	-0.213566	#DIV/0!	-6.5e-12	#DIV/0!
CIMS-SmNOX	4.13.11	4.13.11_3	2200	15	0.00057889	0.57889	2.48203	398.926	231.185	23.2895	40.1877	0.0255165	3.02197	0.0253974	0.015884	420.367	32.261	31.2007	4.56326	55.0488	2.34581	4.26133	2.21745	-25.5291	-195.029	-14.4357	185.373	0	0	1	0	52696.5	MPF-792-20230625-10_25_20	9872.74	176.836	471.456	0.624915	-0.213566	MPF-793-20230625-10_29_24	9904.21	226.131	232.573	0.0276989	0.5	1849.15	2.48203	25.6097	0.00145775	1.02713
CIMS-SmNOX	4.13.11	4.13.11_4	2200	1	0.0024421	2.4421	5.51791	397.388	309.344	31.1614	40.0304	0.118111	3.02224	0.115605	0.0724737	420.377	31.7892	30.5661	4.40097	55.0186	2.34426	4.26085	2.05671	-107.697	-91.9777	-6.786	213.917	0	0	1	0	52704.9	MPF-792-20230625-10_25_20	9872.74	176.836	471.456	0.624915	-0.213566	MPF-794-20230625-10_55_39	9882.37	235.612	250.268	0.0585614	0.5	1849.19	5.51791	54.1456	0.00309945	0.883804
CIMS-SmNOX	4.13.11	4.13.11_4	2000	2	0.00258526	2.58526	5.51618	397.376	315.564	31.7862	40.027	0.128446	3.02051	0.125487	0.0786895	382.401	31.535	30.3715	4.35222	55.0657	2.34603	4.26042	2.00619	-114.01	-60.5211	-4.46339	203.406	0	0	1	0	52652.1	MPF-792-20230625-10_25_20	9872.74	176.836	471.456	0.624915	-0.213566	MPF-795-20230625-10_59_43	9871.1	230.467	242.599	0.0500089	0.5	1681.21	5.51618	42.0376	0.00340811	0.943353
CIMS-SmNOX	4.13.11	4.13.11_4	1650	3	0.00253453	2.53453	5.60777	397.364	315.449	31.774	40.0251	0.129773	3.02013	0.126753	0.0794859	315.877	31.1634	30.0868	4.28175	54.7908	2.33377	4.25943	1.94797	-111.773	-14.8198	-1.09152	188.193	0	0	1	0	52641.3	MPF-792-20230625-10_25_20	9872.74	176.836	471.456	0.624915	-0.213566	MPF-796-20230625-11_03_47	9881.91	226.056	244.606	0.0758346	0.5	1387.19	5.60777	52.5986	0.00419648	0.927414
CIMS-SmNOX	4.13.11	4.13.11_4	1300	4	0.0023941	2.3941	5.73742	397.326	313.381	31.5651	40.0204	0.128099	3.02255	0.125158	0.0784822	249.419	30.8048	29.783	4.20764	55.063	2.34358	4.25618	1.86406	-105.58	32.5089	2.38871	178.736	0	0	1	0	52717.6	MPF-792-20230625-10_25_20	9872.74	176.836	471.456	0.624915	-0.213566	MPF-797-20230625-11_07_51	9888.79	222.731	247.502	0.100084	0.5	1093.22	5.73742	54.7065	0.00544356	0.904855
CIMS-SmNOX	4.13.11	4.13.11_4	1000	5	0.00235329	2.35329	5.69125	397.349	314.689	31.6947	40.02	0.128943	3.01952	0.12596	0.0789871	192.402	30.498	29.5541	4.15253	54.7506	2.33141	4.25823	1.82113	-103.78	71.1162	5.22506	164.963	0	0	1	0	52623.5	MPF-792-20230625-10_25_20	9872.74	176.836	471.456	0.624915	-0.213566	MPF-798-20230625-11_11_55	9882.91	219.506	254.184	0.136427	0.5	841.21	5.69125	57.3817	0.00701943	0.854786
CIMS-SmNOX	4.13.11	4.13.11_4	750	6	0.00230329	2.30329	5.69997	397.353	315.278	31.7531	40.0194	0.129708	3.01979	0.126691	0.079447	144.884	30.2336	29.3618	4.10674	54.8338	2.33426	4.25697	1.77248	-101.575	101.587	7.45586	152.352	0	0	1	0	52632.6	MPF-792-20230625-10_25_20	9872.74	176.836	471.456	0.624915	-0.213566	MPF-799-20230625-11_15_59	9895.21	213.714	261.606	0.183066	0.5	631.191	5.69997	57.7749	0.00936886	0.802164
CIMS-SmNOX	4.13.11	4.13.11_4	500	7	0.00224223	2.24223	5.53415	397.426	317.951	32.0202	40.024	0.130169	3.02254	0.127133	0.0797247	97.3955	29.9864	29.168	4.06103	54.9708	2.34132	4.2592	1.71972	-98.8822	134.744	9.87137	143.129	0	0	1	0	52714.6	MPF-792-20230625-10_25_20	9872.74	176.836	471.456	0.624915	-0.213566	MPF-800-20230625-11_20_03	9897.76	209.654	288.958	0.274451	0.5	421.185	5.53415	57.7973	0.0136465	0.631571
CIMS-SmNOX	4.13.11	4.13.11_4	400	8	0.00220791	2.20791	5.32924	397.518	320.421	32.2658	40.0293	0.129637	3.01981	0.126623	0.0794043	78.4016	29.8735	29.1079	4.04695	55.1411	2.34684	4.25605	1.70011	-97.3686	142.313	10.4315	133.777	0	0	1	0	52633.3	MPF-792-20230625-10_25_20	9872.74	176.836	471.456	0.624915	-0.213566	MPF-801-20230625-11_24_07	9928.91	212.742	326.769	0.348953	0.5	337.212	5.32924	58.8356	0.0164372	0.442782
CIMS-SmNOX	4.13.11	4.13.11_4	300	9	0.00216411	2.16411	5.10411	397.631	322.837	32.5077	40.039	0.128405	3.02121	0.125448	0.0786653	58.7968	29.7791	29.0432	4.03184	55.1901	2.34981	4.25766	1.68203	-95.4374	153.986	11.2787	128.624	0	0	1	0	52675	MPF-792-20230625-10_25_20	9872.74	176.836	471.456	0.624915	-0.213566	MPF-802-20230625-11_28_11	9901.82	224.036	397.817	0.436837	0.5	252.888	5.10411	55.2354	0.0210278	0.185109
CIMS-SmNOX	4.13.11	4.13.11_4	200	10	0.00213649	2.13649	4.2461	397.974	332.198	33.4475	40.0702	0.124656	3.02208	0.121868	0.0764129	39.1985	29.6769	29.141	4.0547	55.0838	2.34567	4.25837	1.70903	-94.219	138.57	10.1516	93.701	0	0	1	0	52700.8	MPF-792-20230625-10_25_20	9872.74	176.836	471.456	0.624915	-0.213566	MPF-803-20230625-11_32_16	9910.5	233.285	496.158	0.529816	0.5	168.6	4.2461	44.6635	0.0264511	-0.0497858
CIMS-SmNOX	4.13.11	4.13.11_4	150	11	0.00193169	1.93169	3.52578	398.287	338.181	34.0492	40.1009	0.114827	3.02095	0.112456	0.0704938	29.4035	29.6722	28.9994	4.02164	55.1127	2.34686	4.2583	1.67478	-85.1876	161.528	11.8297	117.573	0	0	1	0	52666.1	MPF-792-20230625-10_25_20	9872.74	176.836	471.456	0.624915	-0.213566	MPF-804-20230625-11_36_20	9912.09	232.515	541.711	0.570776	0.5	126.47	3.52578	36.093	0.0295671	-0.12969
CIMS-SmNOX	4.13.11	4.13.11_4	100	12	0.00165824	1.65824	2.3705	398.763	349.217	35.1596	40.1478	0.0980691	3.02178	0.0963346	0.0603624	19.5961	29.6761	28.9993	4.02161	55.0584	2.34334	4.25609	1.67828	-73.1285	160.12	11.7228	118.31	0	0	1	0	52693.3	MPF-792-20230625-10_25_20	9872.74	176.836	471.456	0.624915	-0.213566	MPF-805-20230625-11_40_24	9899.11	227.146	581.736	0.609538	0.5	84.2871	2.3705	25.6881	0.0306578	-0.18957
CIMS-SmNOX	4.13.11	4.13.11_4	50	13	0.00146448	1.46448	0.97614	399.369	370.345	37.2838	40.2059	0.086028	3.02155	0.08469	0.0530497	9.80203	29.6738	29.0209	4.02663	54.9838	2.34082	4.25729	1.68582	-64.5836	157.394	11.5256	114.138	0	0	1	0	52685	MPF-792-20230625-10_25_20	9872.74	176.836	471.456	0.624915	-0.213566	MPF-806-20230625-11_44_28	9902.43	220.681	624.036	0.646365	0.5	42.159	0.97614	13.625	0.0282195	-0.244505
CIMS-SmNOX	4.13.11	4.13.11_4	0	14	0.0013445	1.3445	-0.955941	400.168	408.934	41.1698	40.2873	0.0761021	3.02155	0.075053	0.0470012	0.00493282	29.6665	29.2427	4.07861	54.7312	2.33253	4.26179	1.74608	-59.2923	124.252	9.10956	74.0744	0	0	1	0	52681.8	MPF-807-20230625-11_48_33	9892.36	187.493	683.67	0.725755	-0.955941	-	-	0	0	#DIV/0!	0.5	0.0218082	-0.955941	#DIV/0!	0	#DIV/0!
CIMS-SmNOX	4.13.11	4.13.11_4	2200	15	0.00155788	1.55788	4.63789	397.9	276.172	27.8026	40.0572	0.0685945	3.02065	0.0677407	0.0424138	420.374	32.0211	31.2776	4.58329	55.0755	2.34777	4.26282	2.23552	-68.7026	-206.483	-15.2964	129.892	0	0	1	0	52653.8	MPF-807-20230625-11_48_33	9892.36	187.493	683.67	0.725755	-0.955941	MPF-808-20230625-11_52_36	9900.77	263.65	278.608	0.0536894	0.5	1849.18	4.63789	49.6407	0.00302503	1.45388
CIMS-SmNOX	4.12.8	4.12.8_3	2200	1	0.00312491	3.12491	6.33293	396.968	319.293	32.3656	40.2392	0.157283	3.03184	0.152887	0.0959389	420.378	31.618	30.3685	4.35147	55.0898	2.34807	4.26226	2.0034	-137.808	-59.027	-4.33703	219.206	0	0	1	0	53011.6	MPF-867-20230626-09_31_41	9876.17	214.493	714.44	0.699774	-0.517368	MPF-869-20230626-10_03_26	9863.98	259.712	276.97	0.0623077	0.5	1849.2	6.33293	57.6097	0.00370447	1.57949
CIMS-SmNOX	4.12.8	4.12.8_3	2000	2	0.00304231	3.04231	6.33814	396.977	321.021	32.5433	40.2432	0.160451	3.03222	0.155879	0.0978245	382.399	31.4272	30.004	4.26142	55.0578	2.34738	4.26349	1.91404	-134.166	1.3793	0.101152	249.713	0	0	1	0	53022.5	MPF-867-20230626-09_31_41	9876.17	214.493	714.44	0.699774	-0.517368	MPF-870-20230626-10_07_30	9881.06	254.087	275.13	0.0764844	0.5	1681.2	6.33814	64.2926	0.00407776	1.59673
CIMS-SmNOX	4.12.8	4.12.8_3	1650	3	0.00293656	2.93656	6.43377	396.967	320.034	32.4435	40.2425	0.159591	3.03272	0.155068	0.0973131	315.874	31.0568	29.7091	4.18978	54.747	2.33177	4.25917	1.85801	-129.502	46.7038	3.41918	236.495	0	0	1	0	53041.2	MPF-867-20230626-09_31_41	9876.17	214.493	714.44	0.699774	-0.517368	MPF-871-20230626-10_11_34	9889.14	249.441	274.692	0.091923	0.5	1387.18	6.43377	63.7569	0.00501098	1.60088
CIMS-SmNOX	4.12.8	4.12.8_3	1300	4	0.00283803	2.83803	6.45124	396.959	317.759	32.2137	40.2429	0.154464	3.03274	0.150222	0.0942604	249.414	30.7053	29.6957	4.18654	54.7652	2.33287	4.25977	1.85366	-125.157	49.3068	3.60953	177.174	0	0	1	0	53041.4	MPF-867-20230626-09_31_41	9876.17	214.493	714.44	0.699774	-0.517368	MPF-872-20230626-10_15_38	9895.76	245.831	277.232	0.113266	0.5	1093.2	6.45124	61.9112	0.00637453	1.57705
CIMS-SmNOX	4.12.8	4.12.8_3	1000	5	0.00269951	2.69951	6.45907	396.982	318.157	32.2523	40.243	0.154341	3.0336	0.150107	0.0941878	192.397	30.4031	29.3297	4.09915	54.8278	2.33393	4.25684	1.76522	-119.048	107.208	7.83127	188.388	0	0	1	0	53069.9	MPF-867-20230626-09_31_41	9876.17	214.493	714.44	0.699774	-0.517368	MPF-873-20230626-10_19_42	9886.48	240.454	278.679	0.137164	0.5	841.187	6.45907	57.6905	0.00829357	1.56366
CIMS-SmNOX	4.12.8	4.12.8_3	750	6	0.00262183	2.62183	6.47047	396.994	317.561	32.1941	40.2469	0.15277	3.03243	0.14862	0.0932508	144.888	30.1556	29.1991	4.06834	54.8742	2.33639	4.25771	1.73195	-115.623	129.104	9.42852	167.798	0	0	1	0	53033.2	MPF-867-20230626-09_31_41	9876.17	214.493	714.44	0.699774	-0.517368	MPF-874-20230626-10_23_46	9908.91	235.303	292.008	0.194192	0.5	631.205	6.47047	61.2875	0.0110706	1.44664
CIMS-SmNOX	4.12.8	4.12.8_3	500	7	0.00258489	2.58489	6.25897	397.094	320.19	32.4621	40.259	0.15309	3.03196	0.148922	0.0934414	97.4	29.8933	29.1062	4.04655	55.0146	2.34224	4.25749	1.70431	-113.994	144.128	10.5224	138.057	0	0	1	0	53019.3	MPF-867-20230626-09_31_41	9876.17	214.493	714.44	0.699774	-0.517368	MPF-875-20230626-10_27_50	9900.15	231.525	328.947	0.296164	0.5	421.205	6.25897	62.3728	0.016088	1.1719
CIMS-SmNOX	4.12.8	4.12.8_3	400	8	0.00253994	2.53994	6.07031	397.166	322.049	32.6512	40.267	0.152302	3.03159	0.148176	0.0929712	78.402	29.792	29.0362	4.03021	55.1394	2.34697	4.25644	1.68324	-112.011	154.837	11.3015	132.529	0	0	1	0	53008.5	MPF-867-20230626-09_31_41	9876.17	214.493	714.44	0.699774	-0.517368	MPF-876-20230626-10_31_55	9898.6	237.767	379.718	0.373832	0.5	337.211	6.07031	63.0303	0.0195358	0.881504
CIMS-SmNOX	4.12.8	4.12.8_3	300	9	0.00248611	2.48611	5.69975	397.328	325.202	32.9694	40.2815	0.1498	3.0311	0.145805	0.0914782	58.7918	29.694	28.9986	4.02146	55.1416	2.34711	4.25651	1.67435	-109.637	161.002	11.7512	121.908	0	0	1	0	52993.4	MPF-867-20230626-09_31_41	9876.17	214.493	714.44	0.699774	-0.517368	MPF-877-20230626-10_35_59	9904.97	252.317	466.808	0.459484	0.5	252.868	5.69975	58.0945	0.0245864	0.530478
CIMS-SmNOX	4.12.8	4.12.8_3	200	10	0.00234886	2.34886	4.62171	397.762	334.58	33.9205	40.3261	0.141904	3.03238	0.138315	0.0867619	39.1974	29.6371	28.9931	4.02016	55.2068	2.35261	4.26145	1.66756	-103.585	165.278	12.0591	112.949	0	0	1	0	53029.1	MPF-867-20230626-09_31_41	9876.17	214.493	714.44	0.699774	-0.517368	MPF-878-20230626-10_40_03	9900.48	257.883	566.4	0.544699	0.5	168.592	4.62171	45.9158	0.0304824	0.26137
CIMS-SmNOX	4.12.8	4.12.8_3	150	11	0.00220278	2.20278	3.6616	398.187	343.157	34.7913	40.3707	0.13291	3.03256	0.129756	0.0813749	29.399	29.5934	28.9662	4.01391	55.147	2.34674	4.25542	1.66717	-97.1427	165.662	12.0833	110.001	0	0	1	0	53039.1	MPF-867-20230626-09_31_41	9876.17	214.493	714.44	0.699774	-0.517368	MPF-879-20230626-10_44_07	9901.37	254.405	606.009	0.580196	0.5	126.444	3.6616	36.6813	0.0330498	0.178927
CIMS-SmNOX	4.12.8	4.12.8_3	100	12	0.00199031	1.99031	2.46222	398.693	354.54	35.9477	40.4245	0.118552	3.0301	0.116034	0.072743	19.602	29.6048	29.0314	4.02908	55.0514	2.34457	4.25888	1.68451	-87.7728	157.186	11.4789	100.494	0	0	1	0	52961.1	MPF-867-20230626-09_31_41	9876.17	214.493	714.44	0.699774	-0.517368	MPF-880-20230626-10_48_11	9902.2	248.888	649.267	0.616663	0.5	84.3136	2.46222	25.9965	0.0353394	0.100379
CIMS-SmNOX	4.12.8	4.12.8_3	50	13	0.00171512	1.71512	0.929981	399.356	373.899	37.9117	40.4929	0.101724	3.03206	0.0998655	0.0625801	9.80138	29.6107	29.0348	4.02987	55.0433	2.3432	4.25701	1.68667	-75.637	155.481	11.3468	100.992	0	0	1	0	53022.8	MPF-867-20230626-09_31_41	9876.17	214.493	714.44	0.699774	-0.517368	MPF-881-20230626-10_52_15	9897.99	243.009	692.047	0.648854	0.5	42.1571	0.929981	13.6769	0.0343323	0.0323583
CIMS-SmNOX	4.12.8	4.12.8_3	0	14	0.00136233	1.36233	-1.10647	400.227	411.376	41.7118	40.5814	0.080456	3.03292	0.0792889	0.049659	0.00493282	29.6497	29.0388	4.03082	55.0291	2.34341	4.25848	1.68741	-60.0788	155.849	11.371	107.146	0	0	1	0	53048.2	MPF-882-20230626-10_56_19	9891.66	206.293	752.61	0.725897	-1.10647	-	-	0	0	#DIV/0!	0.5	0.0218082	-1.10647	#DIV/0!	-6.38e-12	#DIV/0!
CIMS-SmNOX	4.12.8	4.12.8_3	2200	15	0.00165772	1.65772	5.27291	397.627	279.856	28.3775	40.3195	0.0802621	3.03212	0.0791002	0.0495406	420.373	31.9813	30.5568	4.39862	55.0159	2.3442	4.26096	2.05441	-73.1055	-90.6736	-6.66767	249.926	0	0	1	0	53022	MPF-882-20230626-10_56_19	9891.66	206.293	752.61	0.725897	-1.10647	MPF-883-20230626-11_00_23	9912.78	288.289	305.88	0.0575075	0.5	1849.17	5.27291	53.1706	0.00344986	1.46048
CIMS-SmNOX	4.12.8	4.12.8_4	2200	1	0.00201468	2.01468	4.08456	398.047	320.627	32.5173	40.369	0.100948	3.03184	0.0991174	0.0621101	420.382	31.8923	30.3429	4.34509	55.1905	2.35171	4.26108	1.99338	-88.8474	-55.6311	-4.08689	271.817	0	0	1	0	53013.6	MPF-882-20230626-10_56_19	9891.66	206.293	752.61	0.725897	-1.10647	MPF-884-20230626-11_29_08	9865.64	233.542	243.275	0.0400095	0.5	1849.22	4.08456	36.9931	0.00280715	2.09365
CIMS-SmNOX	4.12.8	4.12.8_4	2000	2	0.00200357	2.00357	4.0217	398.072	321.962	32.6557	40.3753	0.10129	3.03367	0.0994477	0.0623175	382.399	31.6664	30.2099	4.31209	54.8479	2.33561	4.25833	1.97648	-88.3573	-35.7471	-2.62268	255.671	0	0	1	0	53071.9	MPF-882-20230626-10_56_19	9891.66	206.293	752.61	0.725897	-1.10647	MPF-885-20230626-11_33_12	9880.53	226.265	235.342	0.0385697	0.5	1681.19	4.0217	32.4215	0.00305031	2.19794
CIMS-SmNOX	4.12.8	4.12.8_4	1650	3	0.00186018	1.86018	4.05651	398.065	316.154	32.0654	40.3732	0.0935636	3.03452	0.09199	0.0576329	315.88	31.3306	30.2407	4.31971	54.8354	2.33607	4.26014	1.98364	-82.0338	-39.5833	-2.90386	191.359	0	0	1	0	53096.8	MPF-882-20230626-10_56_19	9891.66	206.293	752.61	0.725897	-1.10647	MPF-886-20230626-11_37_16	9890.19	221.746	235.646	0.0589853	0.5	1387.21	4.05651	40.9124	0.00372186	2.19382
CIMS-SmNOX	4.12.8	4.12.8_4	1300	4	0.00173687	1.73687	4.05819	398.083	316.533	32.1033	40.3742	0.0931371	3.03155	0.0915762	0.0573732	249.416	30.9708	29.7543	4.2007	54.9486	2.33912	4.25693	1.86158	-76.5958	37.7959	2.76859	213.385	0	0	1	0	53007.8	MPF-882-20230626-10_56_19	9891.66	206.293	752.61	0.725897	-1.10647	MPF-887-20230626-11_41_20	9896.79	218.517	239.367	0.0871026	0.5	1093.2	4.05819	47.6104	0.00472434	2.14417
CIMS-SmNOX	4.12.8	4.12.8_4	1000	5	0.00167193	1.67193	4.05558	398.114	315.691	32.0204	40.3806	0.0916053	3.03547	0.0900967	0.0564439	192.401	30.6597	29.5561	4.15301	54.7612	2.33093	4.25654	1.82208	-73.7322	70.0344	5.11841	193.821	0	0	1	0	53128.9	MPF-882-20230626-10_56_19	9891.66	206.293	752.61	0.725897	-1.10647	MPF-888-20230626-11_45_24	9899.12	215.289	241.001	0.106687	0.5	841.205	4.05558	44.8726	0.00613649	2.12285
CIMS-SmNOX	4.12.8	4.12.8_4	750	6	0.00158485	1.58485	4.0025	398.142	315.128	31.9638	40.384	0.0892681	3.03487	0.0878347	0.0550235	144.894	30.4047	29.3978	4.11527	55.0737	2.34337	4.25497	1.77191	-69.8918	94.8676	6.92906	176.799	0	0	1	0	53111.3	MPF-882-20230626-10_56_19	9891.66	206.293	752.61	0.725897	-1.10647	MPF-889-20230626-11_49_28	9901.74	211.438	243.65	0.132208	0.5	631.23	4.0025	41.7269	0.00809366	2.0889
CIMS-SmNOX	4.12.8	4.12.8_4	500	7	0.00157677	1.57677	3.95591	398.163	316.961	32.1529	40.39	0.0903166	3.03295	0.0888486	0.0556603	97.3961	30.1281	29.2189	4.07299	54.775	2.32956	4.25295	1.74343	-69.5356	122.715	8.96037	159.536	0	0	1	0	53053.9	MPF-882-20230626-10_56_19	9891.66	206.293	752.61	0.725897	-1.10647	MPF-890-20230626-11_53_32	9905.27	204.149	260.833	0.217317	0.5	421.185	3.95591	45.7654	0.0120194	1.88541
CIMS-SmNOX	4.12.8	4.12.8_4	400	8	0.00153648	1.53648	3.94021	398.186	316.153	32.0712	40.3928	0.0887735	3.03154	0.0873542	0.054722	78.3997	30.0521	29.2132	4.07165	55.0401	2.3438	4.25835	1.72785	-67.7588	127.194	9.29251	147.128	0	0	1	0	53006.7	MPF-882-20230626-10_56_19	9891.66	206.293	752.61	0.725897	-1.10647	MPF-891-20230626-11_57_36	9920.85	202.815	276.496	0.26648	0.5	337.204	3.94021	44.9291	0.0149662	1.72196
CIMS-SmNOX	4.12.8	4.12.8_4	300	9	0.00151257	1.51257	3.7393	398.276	319.428	32.4024	40.4006	0.0880933	3.03242	0.0866959	0.0543086	58.7973	29.9347	29.1493	4.05665	55.0509	2.34269	4.25549	1.71396	-66.7043	135.764	9.91201	137.769	0	0	1	0	53035.7	MPF-882-20230626-10_56_19	9891.66	206.293	752.61	0.725897	-1.10647	MPF-892-20230626-12_01_40	9899	205.936	319.262	0.354964	0.5	252.892	3.7393	44.8837	0.0191614	1.35734
CIMS-SmNOX	4.12.8	4.12.8_4	200	10	0.00143848	1.43848	3.27582	398.465	325.296	32.9972	40.4193	0.0841091	3.0343	0.0828351	0.0518848	39.1964	29.8471	29.12	4.04978	55.0591	2.34377	4.25683	1.70601	-63.4369	141.536	10.3258	127.621	0	0	1	0	53092.7	MPF-882-20230626-10_56_19	9891.66	206.293	752.61	0.725897	-1.10647	MPF-893-20230626-12_05_44	9909.51	213.227	397.041	0.462961	0.5	168.586	3.27582	39.0244	0.0259944	0.895546
CIMS-SmNOX	4.12.8	4.12.8_4	150	11	0.00133438	1.33438	2.8072	398.669	330.022	33.4772	40.4407	0.0776957	3.03319	0.0766067	0.0479758	29.3956	29.8201	29.1557	4.05815	55.1265	2.34701	4.25749	1.71114	-58.8461	136.086	9.93369	116.569	0	0	1	0	53058.1	MPF-882-20230626-10_56_19	9891.66	206.293	752.61	0.725897	-1.10647	MPF-894-20230626-12_09_48	9898.15	214.099	438.122	0.511325	0.5	126.435	2.8072	32.3247	0.030954	0.717808
CIMS-SmNOX	4.12.8	4.12.8_4	100	12	0.00117947	1.17947	1.94855	399.026	342.609	34.7546	40.4775	0.0683906	3.03387	0.0675455	0.042291	19.6027	29.803	29.1146	4.04852	54.7958	2.33289	4.25742	1.71563	-52.0147	142.791	10.4186	120.797	0	0	1	0	53079.2	MPF-882-20230626-10_56_19	9891.66	206.293	752.61	0.725897	-1.10647	MPF-895-20230626-12_13_52	9898.7	210.733	475.591	0.556904	0.5	84.3152	1.94855	23.4777	0.0362333	0.582472
CIMS-SmNOX	4.12.8	4.12.8_4	50	13	0.00101333	1.01333	0.833273	399.505	365.993	37.1286	40.5282	0.0588395	3.03428	0.0582129	0.0364388	9.80206	29.7956	29.1308	4.05231	54.9901	2.34206	4.25905	1.71025	-44.6878	141.256	10.3064	116.677	0	0	1	0	53090.8	MPF-882-20230626-10_56_19	9891.66	206.293	752.61	0.725897	-1.10647	MPF-896-20230626-12_17_57	9896.52	203.875	506.241	0.597276	0.5	42.1593	0.833273	12.5904	0.0460098	0.486664
CIMS-SmNOX	4.12.8	4.12.8_4	0	14	0.00076617	0.76617	-0.791579	400.191	417.514	42.3614	40.6038	0.0444877	3.0322	0.0441282	0.0276122	0.00493282	29.792	29.1306	4.05227	55.1187	2.34621	4.25666	1.70606	-33.7881	139.586	10.1911	115.993	0	0	1	0	53028.7	MPF-897-20230626-12_22_01	9892.39	185.718	551.573	0.663295	-0.791579	-	-	0	0	#DIV/0!	0.5	0.0218082	-0.791579	#DIV/0!	0	#DIV/0!
CIMS-SmNOX	4.12.8	4.12.8_4	2200	15	0.00106278	1.06278	3.10176	398.599	284.647	28.8781	40.4388	0.0490232	3.03392	0.0485873	0.0304059	420.376	32.1368	30.9124	4.48889	55.0004	2.3445	4.26269	2.14439	-46.8685	-147.733	-10.8766	214.899	0	0	1	0	53077.1	MPF-897-20230626-12_22_01	9892.39	185.718	551.573	0.663295	-0.791579	MPF-898-20230626-12_26_05	9901.45	253.857	262.882	0.0343311	0.5	1849.19	3.10176	31.7423	0.00210543	1.09818
CIMS-SmNOX	4.6.9	4.6.9_4	2200	1	0.00245685	2.45685	4.38024	397.866	327.14	33.1995	40.377	0.121509	3.0338	0.118869	0.0745254	420.373	31.7818	30.4375	4.3687	54.9221	2.34051	4.26151	2.02819	-108.347	-70.8566	-5.20455	235.965	0	0	1	0	53074.8	MPF-897-20230626-12_22_01	9892.39	185.718	551.573	0.663295	-0.791579	MPF-899-20230626-12_56_17	9885.81	214.772	222.561	0.034995	0.5	1849.18	4.38024	32.3559	0.00279682	1.4783
CIMS-SmNOX	4.6.9	4.6.9_4	2000	2	0.00228074	2.28074	4.3627	397.888	324.596	32.9439	40.3825	0.115267	3.03865	0.112891	0.0707665	382.401	31.5879	30.2788	4.32915	55.1157	2.34614	4.25675	1.98301	-100.581	-48.1456	-3.52762	230.147	0	0	1	0	53227.9	MPF-897-20230626-12_22_01	9892.39	185.718	551.573	0.663295	-0.791579	MPF-900-20230626-13_00_21	9870.95	208.472	217.5	0.0415062	0.5	1681.2	4.3627	34.8902	0.00306583	1.53597
CIMS-SmNOX	4.6.9	4.6.9_4	1650	3	0.00217602	2.17603	4.43527	397.881	322.644	32.7498	40.3866	0.112957	3.03309	0.110671	0.0693707	315.876	31.2472	30.0702	4.27765	55.1061	2.34699	4.25904	1.93067	-95.9627	-12.4203	-0.910807	206.582	0	0	1	0	53055.2	MPF-897-20230626-12_22_01	9892.39	185.718	551.573	0.663295	-0.791579	MPF-901-20230626-13_04_25	9882.87	203.648	218.748	0.0690284	0.5	1387.19	4.43527	47.8777	0.00376795	1.5215
CIMS-SmNOX	4.6.9	4.6.9_4	1300	4	0.00207444	2.07444	4.50469	397.882	320.175	32.4967	40.3837	0.109949	3.03317	0.107782	0.0675551	249.412	30.9	29.8789	4.23091	54.9392	2.34068	4.2605	1.89022	-91.4827	19.8345	1.45313	179.217	0	0	1	0	53056.6	MPF-897-20230626-12_22_01	9892.39	185.718	551.573	0.663295	-0.791579	MPF-902-20230626-13_08_31	9894.17	199.551	220.511	0.095052	0.5	1093.18	4.50469	51.9546	0.00484482	1.50134
CIMS-SmNOX	4.6.9	4.6.9_4	1000	5	0.00196319	1.96319	4.52613	397.881	318.35	32.3143	40.3871	0.106963	3.03286	0.104911	0.0657504	192.403	30.5897	29.6763	4.18188	55.0473	2.34347	4.2572	1.83841	-86.5765	50.7497	3.71446	160.29	0	0	1	0	53049.6	MPF-897-20230626-12_22_01	9892.39	185.718	551.573	0.663295	-0.791579	MPF-903-20230626-13_12_35	9902.99	196.829	224.512	0.123303	0.5	841.215	4.52613	51.8622	0.00632146	1.45676
CIMS-SmNOX	4.6.9	4.6.9_4	750	6	0.00192764	1.92764	4.48185	397.907	319.267	32.4069	40.3891	0.107015	3.03306	0.104961	0.065782	144.89	30.3291	29.5421	4.14967	55.0834	2.34517	4.25749	1.8045	-85.0087	72.8974	5.33163	138.11	0	0	1	0	53055.4	MPF-897-20230626-12_22_01	9892.39	185.718	551.573	0.663295	-0.791579	MPF-904-20230626-13_16_39	9921.03	192.186	227.843	0.156498	0.5	631.213	4.48185	49.3918	0.00835444	1.42085
CIMS-SmNOX	4.6.9	4.6.9_4	500	7	0.00193226	1.93226	4.37066	397.942	322.155	32.6993	40.3919	0.108781	3.03453	0.10666	0.0668497	97.4013	30.058	29.3896	4.11334	54.7935	2.33292	4.25765	1.78042	-85.2128	97.9869	7.15777	117.333	0	0	1	0	53100.7	MPF-897-20230626-12_22_01	9892.39	185.718	551.573	0.663295	-0.791579	MPF-905-20230626-13_20_43	9904.95	185.971	244.126	0.238217	0.5	421.206	4.37066	50.1693	0.0122559	1.25938
CIMS-SmNOX	4.6.9	4.6.9_4	400	8	0.00188802	1.88802	4.27568	397.993	323.212	32.8052	40.3954	0.107838	3.03392	0.105753	0.0662796	78.3986	29.9558	29.3281	4.09877	55.0756	2.34424	4.25641	1.75453	-83.2616	107.191	7.82913	110.157	0	0	1	0	53082.7	MPF-897-20230626-12_22_01	9892.39	185.718	551.573	0.663295	-0.791579	MPF-906-20230626-13_24_47	9921.03	185.958	267.611	0.305121	0.5	337.196	4.27568	51.4428	0.0150276	1.0611
CIMS-SmNOX	4.6.9	4.6.9_4	300	9	0.00187892	1.87892	3.97884	398.115	326.669	33.1541	40.4053	0.106085	3.03374	0.104067	0.06522	58.7947	29.853	29.4147	4.11929	55.078	2.34523	4.25802	1.77406	-82.8603	94.1086	6.87717	76.9202	0	0	1	0	53075.8	MPF-897-20230626-12_22_01	9892.39	185.718	551.573	0.663295	-0.791579	MPF-907-20230626-13_28_51	9908.76	191.75	312.05	0.385514	0.5	252.88	3.97884	48.7444	0.0188643	0.767583
CIMS-SmNOX	4.6.9	4.6.9_4	200	10	0.00174475	1.74475	3.31336	398.404	334.746	33.9738	40.4345	0.100926	3.03128	0.099096	0.0620967	39.1967	29.7686	29.2315	4.07596	55.1056	2.34556	4.25648	1.7304	-76.9436	122.944	8.98322	94.1801	0	0	1	0	53001.3	MPF-897-20230626-12_22_01	9892.39	185.718	551.573	0.663295	-0.791579	MPF-908-20230626-13_32_55	9923.41	198.785	382.844	0.480769	0.5	168.589	3.31336	40.5261	0.0243488	0.440725
CIMS-SmNOX	4.6.9	4.6.9_4	150	11	0.00152499	1.52499	2.69493	398.679	338.586	34.3672	40.4667	0.087917	3.03287	0.0865253	0.0542015	29.3909	29.7724	29.2329	4.0763	55.0534	2.34393	4.25756	1.73237	-67.2519	123.49	9.0187	94.6481	0	0	1	0	53049.5	MPF-897-20230626-12_22_01	9892.39	185.718	551.573	0.663295	-0.791579	MPF-909-20230626-13_36_59	9909.24	199.649	419.091	0.523614	0.5	126.412	2.69493	33.0956	0.0275805	0.316118
CIMS-SmNOX	4.6.9	4.6.9_4	100	12	0.00140154	1.40154	1.8146	399.051	352.145	35.7438	40.505	0.0808648	3.03478	0.0796866	0.0499085	19.5933	29.7443	29.2376	4.0774	55.1754	2.34865	4.2567	1.72875	-61.808	122.232	8.92121	88.9382	0	0	1	0	53108.9	MPF-897-20230626-12_22_01	9892.39	185.718	551.573	0.663295	-0.791579	MPF-910-20230626-13_41_03	9911.52	198.195	454.167	0.563607	0.5	84.2744	1.8146	23.7488	0.0309249	0.214473
CIMS-SmNOX	4.6.9	4.6.9_4	50	13	0.00119506	1.19506	0.699242	399.522	372.119	37.7691	40.5505	0.068474	3.03438	0.067627	0.0423421	9.79686	29.7438	29.2539	4.08123	55.0645	2.34441	4.25757	1.73683	-52.7023	120.13	8.76981	85.9944	0	0	1	0	53096	MPF-897-20230626-12_22_01	9892.39	185.718	551.573	0.663295	-0.791579	MPF-911-20230626-13_45_07	9906.07	195.611	488.48	0.599552	0.5	42.1361	0.699242	12.6314	0.0353811	0.129162
CIMS-SmNOX	4.6.9	4.6.9_4	0	14	0.00101745	1.01745	-0.852905	400.172	412.394	41.8572	40.6167	0.0580603	3.03466	0.0574502	0.0359607	0.00493282	29.7319	29.2799	4.08737	55.1235	2.3468	4.25736	1.74056	-44.8694	115.747	8.45014	79.333	0	0	1	0	53104.8	MPF-912-20230626-13_49_11	9903.34	173.964	555.65	0.686917	-0.852905	-	-	0	0	#DIV/0!	0.5	0.0218082	-0.852905	#DIV/0!	-1.02e-14	#DIV/0!
CIMS-SmNOX	4.6.9	4.6.9_4	2200	15	0.00130946	1.30946	3.55614	398.376	289.353	29.3671	40.4322	0.0593438	3.03383	0.0587064	0.0367482	420.37	32.0744	31.0733	4.53028	54.9692	2.34311	4.26259	2.18716	-57.7472	-174.124	-12.8301	175.669	0	0	1	0	53075.3	MPF-912-20230626-13_49_11	9903.34	173.964	555.65	0.686917	-0.852905	MPF-913-20230626-13_53_15	9905.56	235.651	245.583	0.0404418	0.5	1849.16	3.55614	37.3918	0.00238435	1.26258
CIMS-SmNOX	4.12.8	4.12.8_1	2200	1	0.00251347	2.51347	5.27982	397.478	320.666	32.4152	40.18	0.131433	3.02722	0.128343	0.0804858	420.38	31.785	30.0108	4.26309	55.0573	2.34813	4.26489	1.91496	-110.844	1.20118	0.0882398	310.825	0	0	1	0	52862.1	MPF-1062-20230628-15_55_04	9878.73	199.104	681.89	0.708012	-0.998564	MPF-1064-20230629-10_10_09	9873.87	258.18	272.061	0.0510228	0.5	1849.2	5.27982	47.1758	0.00339518	1.50639
CIMS-SmNOX	4.12.8	4.12.8_1	2000	2	0.00265875	2.65875	5.42329	397.407	319.813	32.3282	40.1717	0.134259	3.02668	0.131036	0.0821807	382.4	31.5186	30.2637	4.32542	54.956	2.34203	4.26165	1.98338	-117.251	-42.2346	-3.10684	219.808	0	0	1	0	52847.6	MPF-1062-20230628-15_55_04	9878.73	199.104	681.89	0.708012	-0.998564	MPF-1065-20230629-10_14_13	9876.61	251.292	263.07	0.0447698	0.5	1681.2	5.42329	37.6335	0.00381981	1.59205
CIMS-SmNOX	4.12.8	4.12.8_1	1650	3	0.00259657	2.59657	5.45619	397.396	323.676	32.7197	40.172	0.141824	3.02669	0.138233	0.0867105	315.877	31.152	29.6805	4.18288	55.0417	2.34535	4.26104	1.83753	-114.509	52.5332	3.85321	257.755	0	0	1	0	52848.7	MPF-1062-20230628-15_55_04	9878.73	199.104	681.89	0.708012	-0.998564	MPF-1066-20230629-10_18_17	9886.46	247.109	263.449	0.0620263	0.5	1387.19	5.45619	43.0211	0.00465311	1.58832
CIMS-SmNOX	4.12.8	4.12.8_1	1300	4	0.00258133	2.58133	5.55029	397.442	323.443	32.6981	40.1789	0.143274	3.02739	0.139611	0.0875779	249.415	30.7553	29.4996	4.13953	54.7511	2.33016	4.25592	1.80936	-113.837	78.6421	5.76115	219.981	0	0	1	0	52873.9	MPF-1062-20230628-15_55_04	9878.73	199.104	681.89	0.708012	-0.998564	MPF-1067-20230629-10_22_21	9877.81	242.906	268.633	0.0957678	0.5	1093.19	5.55029	52.3463	0.00599058	1.53837
CIMS-SmNOX	4.12.8	4.12.8_1	1000	5	0.00245621	2.45621	5.62412	397.348	321.406	32.4929	40.1704	0.140101	3.02863	0.136598	0.0856809	192.398	30.4554	29.3329	4.09989	54.9993	2.33994	4.25449	1.75995	-108.319	104.953	7.67893	196.711	0	0	1	0	52912.9	MPF-1062-20230628-15_55_04	9878.73	199.104	681.89	0.708012	-0.998564	MPF-1068-20230629-10_26_25	9878.43	239.381	274.498	0.127931	0.5	841.194	5.62412	53.8073	0.00787295	1.48414
CIMS-SmNOX	4.12.8	4.12.8_1	750	6	0.00238938	2.38938	5.65724	397.349	322.756	32.6286	40.1694	0.142934	3.02807	0.139289	0.0873752	144.885	30.2151	29.0135	4.02491	55.0828	2.34537	4.25791	1.67954	-105.372	159.353	11.6436	210.51	0	0	1	0	52893.2	MPF-1062-20230628-15_55_04	9878.73	199.104	681.89	0.708012	-0.998564	MPF-1069-20230629-10_30_30	9894.43	234.246	282.705	0.171413	0.5	631.197	5.65724	54.0976	0.0105447	1.41202
CIMS-SmNOX	4.12.8	4.12.8_1	500	7	0.00234809	2.34809	5.52688	397.409	324.334	32.7898	40.1776	0.142692	3.02628	0.139057	0.0872297	97.4004	29.9463	28.8433	3.98545	54.7864	2.33165	4.2559	1.6538	-103.551	185.68	13.5634	193.093	0	0	1	0	52839.8	MPF-1062-20230628-15_55_04	9878.73	199.104	681.89	0.708012	-0.998564	MPF-1070-20230629-10_34_34	9907.59	227.794	305.371	0.254042	0.5	421.201	5.52688	53.5015	0.0154925	1.23299
CIMS-SmNOX	4.12.8	4.12.8_1	400	8	0.00240793	2.40793	5.36518	397.48	328.163	33.1762	40.184	0.147333	3.02866	0.143464	0.0900043	78.3996	29.8341	28.811	3.97799	54.8092	2.33413	4.25865	1.64386	-106.19	192.947	14.0817	179.239	0	0	1	0	52910.9	MPF-1062-20230628-15_55_04	9878.73	199.104	681.89	0.708012	-0.998564	MPF-1071-20230629-10_38_38	9918.81	229.397	332.132	0.309321	0.5	337.203	5.36518	52.152	0.0188721	1.05307
CIMS-SmNOX	4.12.8	4.12.8_1	300	9	0.00231373	2.31373	5.16267	397.577	329.24	33.2864	40.1953	0.14373	3.029	0.140046	0.0878519	58.7962	29.7257	28.7484	3.96358	55.1376	2.34539	4.2537	1.61819	-102.035	199.886	14.5804	171.227	0	0	1	0	52925	MPF-1062-20230628-15_55_04	9878.73	199.104	681.89	0.708012	-0.998564	MPF-1072-20230629-10_42_42	9894.92	238.597	398.439	0.40117	0.5	252.889	5.16267	50.7257	0.0243634	0.711406
CIMS-SmNOX	4.12.8	4.12.8_1	200	10	0.00226313	2.26313	4.36505	397.913	336.062	33.9758	40.2289	0.137297	3.02882	0.133931	0.0840023	39.2	29.6204	28.861	3.98955	54.9039	2.33462	4.25219	1.65493	-99.8041	180.464	13.1714	133.031	0	0	1	0	52920.4	MPF-1062-20230628-15_55_04	9878.73	199.104	681.89	0.708012	-0.998564	MPF-1073-20230629-10_46_46	9894.29	247.945	502.475	0.506553	0.5	168.604	4.36505	42.7035	0.0318118	0.357062
CIMS-SmNOX	4.12.8	4.12.8_1	150	11	0.00212494	2.12494	3.63397	398.221	342.235	34.5988	40.2588	0.128892	3.02707	0.125919	0.0789607	29.4037	29.6241	28.7988	3.97518	54.535	2.32227	4.2583	1.65292	-93.71	194.598	14.2087	144.5	0	0	1	0	52862.2	MPF-1062-20230628-15_55_04	9878.73	199.104	681.89	0.708012	-0.998564	MPF-1074-20230629-10_50_50	9889.46	246.033	551.582	0.55395	0.5	126.466	3.63397	35.028	0.0366306	0.236245
CIMS-SmNOX	4.12.8	4.12.8_1	100	12	0.00191259	1.91259	2.55746	398.666	352.583	35.6446	40.3034	0.115804	3.02929	0.113399	0.0710865	19.6022	29.6067	28.7273	3.95874	54.2119	2.3065	4.2546	1.65224	-84.3453	203.948	14.874	154.079	0	0	1	0	52932.9	MPF-1062-20230628-15_55_04	9878.73	199.104	681.89	0.708012	-0.998564	MPF-1075-20230629-10_54_54	9898.06	240.532	590.042	0.592347	0.5	84.312	2.55746	24.971	0.042177	0.155664
CIMS-SmNOX	4.12.8	4.12.8_1	50	13	0.00168399	1.68399	1.21432	399.251	368.931	37.2984	40.3637	0.0997503	3.02799	0.0979601	0.0613832	9.79855	29.6372	28.7924	3.9737	53.7249	2.28959	4.2617	1.68411	-74.2641	197.973	14.4512	147.958	0	0	1	0	52888.2	MPF-1062-20230628-15_55_04	9878.73	199.104	681.89	0.708012	-0.998564	MPF-1076-20230629-10_58_58	9894.25	233.349	632.394	0.631008	0.5	42.1458	1.21432	13.2972	0.0525055	0.0782669
CIMS-SmNOX	4.12.8	4.12.8_1	0	14	0.00145824	1.45824	-0.701801	400.046	402.284	40.6711	40.4449	0.0846272	3.02633	0.0833342	0.0521984	0.00493282	29.6257	28.8561	3.9884	53.3981	2.27407	4.2587	1.71434	-64.3084	185.471	13.5495	134.717	0	0	1	0	52839.3	MPF-1077-20230629-11_03_02	9885.85	207.427	685.48	0.697398	-0.701801	-	-	0	0	#DIV/0!	0.5	0.0218082	-0.701801	#DIV/0!	1.30E-11	#DIV/0!
CIMS-SmNOX	4.12.8	4.12.8_1	2200	15	0.00165223	1.65223	4.40647	397.957	294.223	29.7455	40.2329	0.0777216	3.02818	0.0766301	0.0479906	420.375	32.0124	30.5047	4.38552	53.3677	2.27755	4.26766	2.10797	-72.8634	-77.583	-5.71179	264.216	0	0	1	0	52889.7	MPF-1077-20230629-11_03_02	9885.85	207.427	685.48	0.697398	-0.701801	MPF-1078-20230629-11_07_06	9900.73	288.355	298.41	0.0336959	0.5	1849.18	4.40647	31.1549	0.00276245	1.29711
CIMS-SmNOX	4.12.8	4.12.8_2	2200	1	0.00230601	2.30601	4.70123	397.762	319.063	32.2537	40.2092	0.1144	3.02786	0.112052	0.0702395	420.377	31.8125	30.1586	4.29942	53.6942	2.2868	4.25894	2.01261	-101.695	-26.8945	-1.97649	289.811	0	0	1	0	52886	MPF-1077-20230629-11_03_02	9885.85	207.427	685.48	0.697398	-0.701801	MPF-1079-20230629-11_31_34	9887.3	262.166	271.698	0.0350815	0.5	1849.19	4.70123	32.4362	0.00292184	1.52295
CIMS-SmNOX	4.12.8	4.12.8_2	2000	2	0.00216853	2.16853	4.57773	397.819	317.933	32.1387	40.2141	0.109064	3.02713	0.106927	0.0670177	382.403	31.6152	30.008	4.2624	53.5505	2.27864	4.25512	1.98376	-95.6322	-4.85516	-0.3566	281.559	0	0	1	0	52866.3	MPF-1077-20230629-11_03_02	9885.85	207.427	685.48	0.697398	-0.701801	MPF-1080-20230629-11_35_38	9867.18	253.796	268.889	0.0561328	0.5	1681.21	4.57773	47.1856	0.00314031	1.5493
CIMS-SmNOX	4.12.8	4.12.8_2	1650	3	0.00201702	2.01702	4.54306	397.886	315.459	31.89	40.2226	0.103814	3.02867	0.101877	0.0638441	315.874	31.2901	29.7791	4.20669	53.2793	2.26934	4.25933	1.93735	-88.9506	35.324	2.59043	264.838	0	0	1	0	52910.5	MPF-1077-20230629-11_03_02	9885.85	207.427	685.48	0.697398	-0.701801	MPF-1081-20230629-11_39_42	9878.88	246.795	263.652	0.0639362	0.5	1387.18	4.54306	44.3455	0.00378096	1.59995
CIMS-SmNOX	4.12.8	4.12.8_2	1300	4	0.00190153	1.90153	4.44325	397.914	315.167	31.8598	40.2247	0.100588	3.02611	0.0987665	0.06189	249.423	30.936	29.5259	4.14579	53.1036	2.26123	4.25814	1.88456	-83.8574	75.8129	5.55722	246.935	0	0	1	0	52833	MPF-1077-20230629-11_03_02	9885.85	207.427	685.48	0.697398	-0.701801	MPF-1082-20230629-11_43_46	9906.83	242.09	262.432	0.077512	0.5	1093.23	4.44325	42.3692	0.0047063	1.61203
CIMS-SmNOX	4.12.8	4.12.8_2	1000	5	0.00182825	1.82825	4.45314	397.937	314.101	31.7516	40.2263	0.0989227	3.02663	0.0971609	0.0608813	192.396	30.6385	29.3259	4.09824	52.9485	2.2559	4.26055	1.84235	-80.6259	110.057	8.05842	229.885	0	0	1	0	52847	MPF-1077-20230629-11_03_02	9885.85	207.427	685.48	0.697398	-0.701801	MPF-1083-20230629-11_47_50	9898.41	238.007	264.035	0.0985784	0.5	841.183	4.45314	41.4612	0.0061282	1.59617
CIMS-SmNOX	4.12.8	4.12.8_2	750	6	0.00179341	1.79341	4.41686	397.948	315.232	31.8659	40.2274	0.0993328	3.0263	0.0975564	0.0611297	144.892	30.3541	29.1431	4.05519	52.9913	2.25487	4.25517	1.80032	-79.0895	136.288	9.97	212.06	0	0	1	0	52840.9	MPF-1077-20230629-11_03_02	9885.85	207.427	685.48	0.697398	-0.701801	MPF-1084-20230629-11_51_55	9902.56	232.42	269.58	0.137845	0.5	631.223	4.41686	43.5054	0.00810912	1.54277
CIMS-SmNOX	4.12.8	4.12.8_2	500	7	0.00177765	1.77765	4.36871	397.967	316.92	32.0349	40.2273	0.100345	3.02683	0.098533	0.0617432	97.4	30.0983	28.9911	4.0197	52.904	2.25264	4.25797	1.76706	-78.3945	162.983	11.9124	193.9	0	0	1	0	52854.9	MPF-1077-20230629-11_03_02	9885.85	207.427	685.48	0.697398	-0.701801	MPF-1085-20230629-11_55_59	9915.45	223.137	287.464	0.223773	0.5	421.201	4.36871	47.1267	0.0120382	1.38458
CIMS-SmNOX	4.12.8	4.12.8_2	400	8	0.00181001	1.81001	4.37418	397.959	318.466	32.1925	40.2281	0.102722	3.02563	0.100823	0.0631821	78.398	29.986	28.9634	4.01327	52.9419	2.2548	4.25901	1.75847	-79.8213	168.125	12.2917	178.993	0	0	1	0	52817.6	MPF-1077-20230629-11_03_02	9885.85	207.427	685.48	0.697398	-0.701801	MPF-1086-20230629-12_00_03	9919.67	221.573	308.244	0.281175	0.5	337.196	4.37418	47.4056	0.0150535	1.22382
CIMS-SmNOX	4.12.8	4.12.8_2	300	9	0.00181493	1.81493	4.19718	398.045	322.33	32.5837	40.2375	0.104183	3.02944	0.102233	0.0640679	58.8049	29.8553	28.8776	3.99337	52.9824	2.25423	4.25469	1.73914	-80.0382	179.467	13.0977	171.331	0	0	1	0	52937.5	MPF-1077-20230629-11_03_02	9885.85	207.427	685.48	0.697398	-0.701801	MPF-1087-20230629-12_04_07	9914.48	225.003	351.632	0.360118	0.5	252.925	4.19718	45.5414	0.0193693	0.949424
CIMS-SmNOX	4.12.8	4.12.8_2	200	10	0.00182496	1.82496	3.69704	398.235	330.224	33.3799	40.2547	0.104292	3.02597	0.102336	0.0641324	39.1946	29.7309	28.9051	3.99973	52.9801	2.25287	4.2523	1.74686	-80.4807	173.181	12.6546	144.55	0	0	1	0	52832.7	MPF-1077-20230629-11_03_02	9885.85	207.427	685.48	0.697398	-0.701801	MPF-1088-20230629-12_08_11	9903.59	234.423	442.899	0.470708	0.5	168.579	3.69704	39.6757	0.0260936	0.547711
CIMS-SmNOX	4.12.8	4.12.8_2	150	11	0.00174676	1.74676	3.14461	398.455	337.196	34.0828	40.2747	0.100473	3.02836	0.0986569	0.061821	29.4002	29.7097	28.837	3.98399	52.8574	2.24957	4.25592	1.73443	-77.0322	186.855	13.6394	152.862	0	0	1	0	52903.1	MPF-1077-20230629-11_03_02	9885.85	207.427	685.48	0.697398	-0.701801	MPF-1089-20230629-12_12_15	9896.17	236.651	498.635	0.525403	0.5	126.45	3.14461	33.2186	0.0304183	0.374714
CIMS-SmNOX	4.12.8	4.12.8_2	100	12	0.0016619	1.6619	2.27882	398.832	348.366	35.2128	40.3138	0.0932816	3.02518	0.0917126	0.0574591	19.5964	29.6787	28.9973	4.02114	52.7685	2.24629	4.25688	1.77485	-73.2896	161.155	11.7854	119.247	0	0	1	0	52805.2	MPF-1077-20230629-11_03_02	9885.85	207.427	685.48	0.697398	-0.701801	MPF-1090-20230629-12_16_20	9904.24	233.751	538.571	0.56598	0.5	84.2912	2.27882	23.8536	0.035361	0.272775
CIMS-SmNOX	4.12.8	4.12.8_2	50	13	0.00148902	1.48902	1.0785	399.337	367.084	37.1058	40.366	0.0828733	3.02726	0.0816333	0.0511307	9.79203	29.6637	29.0182	4.02601	52.6143	2.23938	4.25621	1.78663	-65.6656	157.409	11.5045	113.04	0	0	1	0	52869.4	MPF-1077-20230629-11_03_02	9885.85	207.427	685.48	0.697398	-0.701801	MPF-1091-20230629-12_20_24	9901.7	228.368	580.929	0.606891	0.5	42.1164	1.0785	12.78	0.042271	0.179972
CIMS-SmNOX	4.12.8	4.12.8_2	0	14	0.00129408	1.29408	-0.803554	400.109	406.492	41.0903	40.445	0.0713904	3.02886	0.0704686	0.0441247	0.00493282	29.6644	29.0242	4.02741	52.3377	2.22854	4.25799	1.79887	-57.0688	157.701	11.5206	112.158	0	0	1	0	52917.3	MPF-1092-20230629-12_24_28	9890.41	206.06	656.91	0.686319	-0.803554	-	-	0	0	#DIV/0!	0.5	0.0218082	-0.803554	#DIV/0!	6.51E-12	#DIV/0!
CIMS-SmNOX	4.12.8	4.12.8_2	2200	15	0.00149287	1.49287	3.8223	398.233	294.08	29.728	40.2566	0.0673616	3.02822	0.0665401	0.0416605	420.374	32.0572	30.6677	4.4266	52.3178	2.23334	4.2688	2.19326	-65.8354	-103.438	-7.62149	243.479	0	0	1	0	52890	MPF-1092-20230629-12_24_28	9890.41	206.06	656.91	0.686319	-0.803554	MPF-1093-20230629-12_28_32	9894.79	276.281	286.788	0.0366375	0.5	1849.18	3.8223	33.8747	0.00250157	1.29058
CIMS-SmNOX	4.6.9	4.6.9_3	2200	1	0.00288209	2.88209	5.96723	397.148	315.568	31.9034	40.151	0.140195	3.02598	0.136684	0.0857356	420.376	31.6714	30.457	4.37357	54.2843	2.31232	4.25964	2.06125	-127.1	-75.0907	-5.53012	212.655	0	0	1	0	52828.1	MPF-1092-20230629-12_24_28	9890.41	206.06	656.91	0.686319	-0.803554	MPF-1094-20230629-13_01_07	9856.23	276.255	292.81	0.0565398	0.5	1849.19	5.96723	52.2764	0.00366149	1.24347
CIMS-SmNOX	4.6.9	4.6.9_3	2000	2	0.00276351	2.76351	5.97567	397.175	313.441	31.6858	40.1504	0.135776	3.02874	0.132483	0.0830913	382.402	31.487	30.3517	4.34727	54.1714	2.30802	4.26058	2.03925	-121.871	-57.3337	-4.21642	198.982	0	0	1	0	52911.8	MPF-1092-20230629-12_24_28	9890.41	206.06	656.91	0.686319	-0.803554	MPF-1095-20230629-13_05_11	9883.43	271.217	286.934	0.0547755	0.5	1681.21	5.97567	46.0446	0.00403234	1.28941
CIMS-SmNOX	4.6.9	4.6.9_3	1650	3	0.00260608	2.60608	5.99342	397.183	311.143	31.4554	40.1538	0.131266	3.02608	0.128183	0.0803854	315.875	31.1492	30.1233	4.29071	54.0344	2.30235	4.26089	1.98836	-114.928	-19.8146	-1.45684	179.676	0	0	1	0	52830.2	MPF-1092-20230629-12_24_28	9890.41	206.06	656.91	0.686319	-0.803554	MPF-1096-20230629-13_09_16	9885.06	267.577	287.856	0.070448	0.5	1387.19	5.99342	48.8623	0.00489983	1.28208
CIMS-SmNOX	4.6.9	4.6.9_3	1300	4	0.00248642	2.48642	5.97049	397.218	310.738	31.4137	40.1563	0.129319	3.02689	0.126326	0.0792168	249.422	30.7748	29.8439	4.22241	53.981	2.29678	4.25479	1.92563	-109.651	21.6894	1.59186	163.052	0	0	1	0	52859.4	MPF-1092-20230629-12_24_28	9890.41	206.06	656.91	0.686319	-0.803554	MPF-1097-20230629-13_13_20	9902.83	264.202	292.521	0.0968101	0.5	1093.23	5.97049	52.9178	0.00619637	1.24569
CIMS-SmNOX	4.6.9	4.6.9_3	1000	5	0.00245798	2.45798	6.01041	397.206	311.13	31.4541	40.156	0.130525	3.02586	0.127476	0.0799404	192.4	30.4866	29.6847	4.18389	53.894	2.29704	4.26214	1.88685	-108.397	52.5697	3.85712	140.43	0	0	1	0	52822.5	MPF-1092-20230629-12_24_28	9890.41	206.06	656.91	0.686319	-0.803554	MPF-1098-20230629-13_17_24	9881.42	260.348	299.13	0.129651	0.5	841.2	6.01041	54.5311	0.0081003	1.19607
CIMS-SmNOX	4.6.9	4.6.9_3	750	6	0.00240555	2.40555	5.80559	397.325	314.758	31.8203	40.1673	0.131767	3.0294	0.128664	0.0806875	144.875	30.2174	29.4583	4.12967	53.9892	2.29967	4.25949	1.83	-106.085	87.8301	6.42913	133.05	0	0	1	0	52933	MPF-1092-20230629-12_24_28	9890.41	206.06	656.91	0.686319	-0.803554	MPF-1099-20230629-13_21_28	9910.86	254.288	309.777	0.179127	0.5	631.151	5.80559	56.5281	0.0104716	1.12059
CIMS-SmNOX	4.6.9	4.6.9_3	500	7	0.00235784	2.35785	5.70623	397.327	316.964	32.0437	40.1681	0.133094	3.03025	0.12993	0.081484	97.3958	29.9521	29.2401	4.07799	54.0471	2.30128	4.25791	1.77671	-103.981	122.446	8.95057	124.812	0	0	1	0	52960	MPF-1092-20230629-12_24_28	9890.41	206.06	656.91	0.686319	-0.803554	MPF-1100-20230629-13_25_32	9919.58	244.684	332.391	0.263868	0.5	421.186	5.70623	55.5688	0.0154558	0.976317
CIMS-SmNOX	4.6.9	4.6.9_3	400	8	0.00233608	2.33608	5.61091	397.385	318.515	32.2007	40.1742	0.133531	3.02547	0.130341	0.0817434	78.3991	29.8429	29.1436	4.0553	54.0438	2.30032	4.25641	1.75498	-103.021	136.998	10.0249	122.4	0	0	1	0	52814.8	MPF-1092-20230629-12_24_28	9890.41	206.06	656.91	0.686319	-0.803554	MPF-1101-20230629-13_29_36	9908.26	245.99	362.518	0.321441	0.5	337.199	5.61091	54.1948	0.0190228	0.812073
CIMS-SmNOX	4.6.9	4.6.9_3	300	9	0.00228201	2.28201	5.27513	397.53	321.878	32.5391	40.1869	0.131588	3.02749	0.128491	0.0805792	58.8017	29.7452	29.0676	4.03754	53.9974	2.29842	4.25653	1.73912	-100.636	149.568	10.9334	118.666	0	0	1	0	52876.2	MPF-1092-20230629-12_24_28	9890.41	206.06	656.91	0.686319	-0.803554	MPF-1102-20230629-13_33_41	9898.99	254.082	429.826	0.408872	0.5	252.911	5.27513	51.7041	0.0240348	0.528317
CIMS-SmNOX	4.6.9	4.6.9_3	200	10	0.00214962	2.14962	4.41029	397.898	329.635	33.3229	40.2236	0.124069	3.02728	0.121311	0.0760622	39.2011	29.6802	29.0287	4.02845	53.8317	2.29316	4.25986	1.7353	-94.7982	158.133	11.5589	114.095	0	0	1	0	52867.6	MPF-1092-20230629-12_24_28	9890.41	206.06	656.91	0.686319	-0.803554	MPF-1103-20230629-13_37_45	9902.74	262.597	525.487	0.50028	0.5	168.609	4.41029	42.1757	0.0309227	0.250098
CIMS-SmNOX	4.6.9	4.6.9_3	150	11	0.00195944	1.95944	3.58198	398.26	335.939	33.9594	40.2593	0.112376	3.0278	0.11011	0.0690184	29.4004	29.6672	29.0306	4.02889	53.6835	2.28618	4.25863	1.74271	-86.4113	157.031	11.4761	111.496	0	0	1	0	52884.2	MPF-1092-20230629-12_24_28	9890.41	206.06	656.91	0.686319	-0.803554	MPF-1104-20230629-13_41_49	9895.74	262.068	578.603	0.547067	0.5	126.453	3.58198	34.5891	0.0346812	0.135339
CIMS-SmNOX	4.6.9	4.6.9_3	100	12	0.00173262	1.73262	2.47316	398.746	347.268	35.1052	40.3091	0.0984549	3.02677	0.0967097	0.0605978	19.5977	29.6669	29.0426	4.0317	53.4747	2.27712	4.25831	1.75458	-76.4086	154.804	11.3179	109.311	0	0	1	0	52852.9	MPF-1092-20230629-12_24_28	9890.41	206.06	656.91	0.686319	-0.803554	MPF-1105-20230629-13_45_53	9887.63	257.52	620.965	0.585291	0.5	84.2962	2.47316	24.6689	0.0388714	0.0578852
CIMS-SmNOX	4.6.9	4.6.9_3	50	13	0.00149544	1.49544	1.05562	399.35	367.948	37.1967	40.3711	0.0841161	3.02688	0.0828388	0.0518874	9.80014	29.6667	29.0639	4.03666	53.2874	2.26861	4.25732	1.76805	-65.949	150.674	11.0164	105.541	0	0	1	0	52857	MPF-1092-20230629-12_24_28	9890.41	206.06	656.91	0.686319	-0.803554	MPF-1106-20230629-13_49_57	9894.5	251.056	659.259	0.619185	0.5	42.1518	1.05562	13.0499	0.0441066	-0.00356262
CIMS-SmNOX	4.6.9	4.6.9_3	0	14	0.00125437	1.25437	-0.939325	400.183	410.209	41.4699	40.4563	0.0695449	3.02842	0.0686697	0.0429963	0.00493282	29.6662	29.1125	4.04803	53.0772	2.25897	4.25601	1.78906	-55.3176	141.935	10.3745	96.9967	0	0	1	0	52905.2	MPF-1107-20230629-13_54_01	9887.25	223.122	734.265	0.696129	-0.939325	-	-	0	0	#DIV/0!	0.5	0.0218082	-0.939325	#DIV/0!	2.04E-14	#DIV/0!
CIMS-SmNOX	4.6.9	4.6.9_3	2200	15	0.00151458	1.51458	4.60744	397.915	270.004	27.2939	40.2241	0.0646086	3.02745	0.0638523	0.0399749	420.377	32.0375	31.2825	4.58455	53.1754	2.26804	4.2652	2.31652	-66.7928	-206.157	-15.2391	132.189	0	0	1	0	52868.8	MPF-1107-20230629-13_54_01	9887.25	223.122	734.265	0.696129	-0.939325	MPF-1108-20230629-13_58_05	9897.69	309.294	325.797	0.0506548	0.5	1849.19	4.60744	46.8352	0.00299956	1.25375
CIMS-SmNOX	4.12.8	4.12.8_5	2200	1	0.00166021	1.66021	3.50176	398.349	316.049	31.9459	40.2646	0.0806147	3.02671	0.0794406	0.0497544	420.379	32.0003	30.2353	4.31837	53.3379	2.27484	4.26496	2.04353	-73.2151	-35.3842	-2.60269	309.177	0	0	1	0	52846.3	MPF-1107-20230629-13_54_01	9887.25	223.122	734.265	0.696129	-0.939325	MPF-1109-20230629-14_25_59	9891.11	206.054	211.249	0.0245908	0.5	1849.2	3.50176	22.7367	0.00240163	2.47583
CIMS-SmNOX	4.12.8	4.12.8_5	2000	2	0.00162868	1.62868	3.46566	398.367	317.341	32.0763	40.2663	0.0809602	3.02843	0.0797768	0.0499654	382.396	31.7584	30.0547	4.27385	53.4908	2.27715	4.2571	1.9967	-71.825	-11.1665	-0.820029	298.584	0	0	1	0	52904.3	MPF-1107-20230629-13_54_01	9887.25	223.122	734.265	0.696129	-0.939325	MPF-1110-20230629-14_30_03	9900	197.873	206.2	0.0403843	0.5	1681.18	3.46566	33.9467	0.00262017	2.56093
CIMS-SmNOX	4.12.8	4.12.8_5	1650	3	0.00160369	1.60369	3.46679	398.359	318.883	32.2314	40.2645	0.0824247	3.02496	0.081197	0.0508569	315.882	31.3866	29.7888	4.20905	53.4824	2.27679	4.25708	1.93226	-70.7226	32.1923	2.36368	279.716	0	0	1	0	52798.2	MPF-1107-20230629-13_54_01	9887.25	223.122	734.265	0.696129	-0.939325	MPF-1111-20230629-14_34_07	9904.35	192.28	201.05	0.04362	0.5	1387.22	3.46679	30.2552	0.00317623	2.65215
CIMS-SmNOX	4.12.8	4.12.8_5	1300	4	0.00159093	1.59093	3.58312	398.336	316.726	32.0132	40.262	0.0824532	3.0282	0.0812259	0.0508749	249.421	31.0062	29.7341	4.19582	53.5559	2.27953	4.25635	1.9163	-70.16	40.6682	2.98196	222.911	0	0	1	0	52897.9	MPF-1107-20230629-13_54_01	9887.25	223.122	734.265	0.696129	-0.939325	MPF-1112-20230629-14_38_11	9922.02	188.141	200.57	0.0619674	0.5	1093.22	3.58312	33.8721	0.0041368	2.66089
CIMS-SmNOX	4.12.8	4.12.8_5	1000	5	0.00157442	1.57442	3.5566	398.325	320.69	32.4141	40.2612	0.0861123	3.02656	0.084774	0.0531023	192.406	30.6745	29.3222	4.09736	53.5861	2.27939	4.2537	1.81797	-69.4319	106.098	7.76747	236.839	0	0	1	0	52849.6	MPF-1107-20230629-13_54_01	9887.25	223.122	734.265	0.696129	-0.939325	MPF-1113-20230629-14_42_15	9917.85	185.264	203.553	0.0898472	0.5	841.227	3.5566	37.7909	0.00534449	2.60725
CIMS-SmNOX	4.12.8	4.12.8_5	750	6	0.00157641	1.57641	3.62714	398.299	320.73	32.4201	40.261	0.0876973	3.02613	0.0863095	0.0540663	144.884	30.4145	29.1902	4.06624	53.5161	2.27795	4.25658	1.78829	-69.5196	129.537	9.47915	214.38	0	0	1	0	52834.4	MPF-1107-20230629-13_54_01	9887.25	223.122	734.265	0.696129	-0.939325	MPF-1114-20230629-14_46_19	9913.09	181.57	209.501	0.13332	0.5	631.186	3.62714	42.075	0.00723474	2.50483
CIMS-SmNOX	4.12.8	4.12.8_5	500	7	0.00158941	1.58941	3.53491	398.333	324.268	32.7783	40.2651	0.0900228	3.02669	0.0885613	0.0554802	97.3999	30.1289	29.057	4.03507	53.5413	2.27756	4.25384	1.75751	-70.0929	149.457	10.927	187.691	0	0	1	0	52853.7	MPF-1107-20230629-13_54_01	9887.25	223.122	734.265	0.696129	-0.939325	MPF-1115-20230629-14_50_23	9926.59	174.653	214.98	0.187585	0.5	421.202	3.53491	39.5055	0.0106225	2.41551
CIMS-SmNOX	4.12.8	4.12.8_5	400	8	0.00165304	1.65304	3.63055	398.274	323.786	32.7287	40.2579	0.0921168	3.02731	0.0905875	0.0567525	78.4025	30.0327	29.1774	4.06323	53.4302	2.27654	4.26078	1.78669	-72.8993	134.482	9.83737	149.822	0	0	1	0	52867.7	MPF-1107-20230629-13_54_01	9887.25	223.122	734.265	0.696129	-0.939325	MPF-1116-20230629-14_54_28	9929.75	171.613	226.032	0.240756	0.5	337.212	3.63055	40.5928	0.0135519	2.24851
CIMS-SmNOX	4.12.8	4.12.8_5	300	9	0.00162945	1.62945	3.30704	398.412	330.337	33.3896	40.2705	0.0930208	3.02619	0.091461	0.0573011	58.7992	29.9229	28.9959	4.02081	53.4322	2.27613	4.25984	1.74468	-71.8588	163.416	11.9474	162.304	0	0	1	0	52833.9	MPF-1107-20230629-13_54_01	9887.25	223.122	734.265	0.696129	-0.939325	MPF-1117-20230629-14_58_32	9919.96	171.972	248.972	0.309272	0.5	252.899	3.30704	39.1073	0.0167908	1.94918
CIMS-SmNOX	4.12.8	4.12.8_5	200	10	0.00160042	1.60042	2.8675	398.598	337.69	34.1339	40.2906	0.0921157	3.02817	0.0905869	0.056752	39.1979	29.792	28.9235	4.004	53.4549	2.27364	4.25338	1.73036	-70.5784	171.025	12.4894	152.134	0	0	1	0	52899.3	MPF-1107-20230629-13_54_01	9887.25	223.122	734.265	0.696129	-0.939325	MPF-1118-20230629-15_02_36	9920.63	176.142	295.622	0.404165	0.5	168.593	2.8675	34.0698	0.0225799	1.4838
CIMS-SmNOX	4.12.8	4.12.8_5	150	11	0.0015555	1.5555	2.36982	398.805	345.178	34.888	40.3082	0.0892027	3.02656	0.0877675	0.0549817	29.4012	29.7782	28.9304	4.00561	53.2728	2.26992	4.26093	1.73569	-68.5975	174.842	12.7774	148.423	0	0	1	0	52844.2	MPF-1107-20230629-13_54_01	9887.25	223.122	734.265	0.696129	-0.939325	MPF-1119-20230629-15_06_40	9918.61	180.362	334.033	0.460047	0.5	126.46	2.36982	29.0887	0.0261675	1.19818
CIMS-SmNOX	4.12.8	4.12.8_5	100	12	0.00148526	1.48526	1.63838	399.091	357.23	36.106	40.337	0.0852133	3.02784	0.0839031	0.0525555	19.6009	29.7302	28.8958	3.99758	53.1593	2.26381	4.25854	1.73377	-65.5	178.976	13.071	146.148	0	0	1	0	52885.1	MPF-1107-20230629-13_54_01	9887.25	223.122	734.265	0.696129	-0.939325	MPF-1120-20230629-15_10_44	9917.05	181.778	367.289	0.505082	0.5	84.3061	1.63838	21.2908	0.0305755	0.999148
CIMS-SmNOX	4.12.8	4.12.8_5	50	13	0.00139394	1.39394	0.630741	399.522	375.18	37.9222	40.3826	0.077891	3.02767	0.0767947	0.0480939	9.79881	29.7082	29.0481	4.03298	52.9274	2.25535	4.26121	1.77763	-61.4728	155.882	11.3943	115.603	0	0	1	0	52878.2	MPF-1107-20230629-13_54_01	9887.25	223.122	734.265	0.696129	-0.939325	MPF-1121-20230629-15_14_48	9921.63	182.335	397.397	0.541176	0.5	42.146	0.630741	11.4042	0.037253	0.847689
CIMS-SmNOX	4.12.8	4.12.8_5	0	14	0.00120932	1.20932	-0.684754	400.073	404.757	40.9123	40.4389	0.0683989	3.02663	0.0675516	0.042295	0.00493282	29.7055	28.8994	3.99843	52.6588	2.24479	4.26289	1.75364	-53.3309	181.211	13.241	141.126	0	0	1	0	52845.1	MPF-1122-20230629-15_18_53	9915.76	179.581	491.111	0.634338	-0.684754	-	-	0	0	#DIV/0!	0.5	0.0218082	-0.684754	#DIV/0!	6.52E-12	#DIV/0!
CIMS-SmNOX	4.12.8	4.12.8_5	2200	15	0.00137349	1.37349	3.0746	398.591	306.512	30.9798	40.2863	0.0624464	3.02524	0.0617391	0.0386498	420.365	32.0782	30.6546	4.42329	52.717	2.24898	4.26614	2.1743	-60.5711	-102.968	-7.59344	249.233	0	0	1	0	52800.1	MPF-1122-20230629-15_18_53	9915.76	179.581	491.111	0.634338	-0.684754	MPF-1123-20230629-15_22_57	9914.42	221.909	232.351	0.044939	0.5	1849.14	3.0746	41.5493	0.00203302	1.11366
CIMS-SmNOX	4.13.11	4.13.11_5	2200	1	0.0022361	2.2361	5.03104	397.63	309.903	31.3281	40.1963	0.107986	3.0269	0.10589	0.0663663	420.378	31.8459	30.3958	4.35826	53.8105	2.29376	4.26267	2.0645	-98.6122	-63.101	-4.6446	254.02	0	0	1	0	52853.8	MPF-1122-20230629-15_18_53	9915.76	179.581	491.111	0.634338	-0.684754	MPF-1124-20230629-15_50_08	9886.96	251.233	262.004	0.0411101	0.5	1849.19	5.03104	38.0103	0.00309097	0.874444
CIMS-SmNOX	4.13.11	4.13.11_5	2000	2	0.00223442	2.23442	5.08064	397.659	310.845	31.4228	40.1987	0.110097	3.02528	0.107919	0.0676414	382.398	31.619	30.2775	4.32883	54.0973	2.3045	4.25991	2.02433	-98.538	-45.6158	-3.35722	234.886	0	0	1	0	52806.3	MPF-1122-20230629-15_18_53	9915.76	179.581	491.111	0.634338	-0.684754	MPF-1125-20230629-15_54_12	9885.61	243.577	256.445	0.0501799	0.5	1681.19	5.08064	42.1809	0.00342936	0.915072
CIMS-SmNOX	4.13.11	4.13.11_5	1650	3	0.00215209	2.15209	5.0948	397.622	311.922	31.5282	40.1905	0.111284	3.02624	0.10906	0.0683584	315.879	31.2552	29.9396	4.2457	54.3776	2.31587	4.25887	1.92983	-94.9072	8.79281	0.645832	230.41	0	0	1	0	52836.1	MPF-1122-20230629-15_18_53	9915.76	179.581	491.111	0.634338	-0.684754	MPF-1126-20230629-15_58_16	9894.12	237.852	253.066	0.0601224	0.5	1387.2	5.0948	41.7009	0.00416634	0.94064
CIMS-SmNOX	4.13.11	4.13.11_5	1300	4	0.00206865	2.06865	5.21143	397.597	309.347	31.2694	40.1899	0.109594	3.02711	0.107437	0.0673384	249.42	30.9027	29.7899	4.20929	54.5941	2.32592	4.26039	1.88337	-91.2276	34.2531	2.51338	194.959	0	0	1	0	52861.7	MPF-1122-20230629-15_18_53	9915.76	179.581	491.111	0.634338	-0.684754	MPF-1127-20230629-16_02_20	9885.28	233.441	256.186	0.0887814	0.5	1093.22	5.21143	48.5287	0.00539343	0.91701
CIMS-SmNOX	4.13.11	4.13.11_5	1000	5	0.00199598	1.99598	5.19063	397.603	309.849	31.3195	40.1896	0.109359	3.02609	0.10721	0.0671961	192.405	30.5807	29.5756	4.15769	54.8853	2.3363	4.25669	1.82139	-88.0229	66.7283	4.8924	176.003	0	0	1	0	52833	MPF-1122-20230629-15_18_53	9915.76	179.581	491.111	0.634338	-0.684754	MPF-1128-20230629-16_06_24	9905.2	228.556	260.951	0.124145	0.5	841.223	5.19063	52.2167	0.00698433	0.882002
CIMS-SmNOX	4.13.11	4.13.11_5	750	6	0.00193805	1.93805	5.15708	397.627	311.519	31.486	40.1891	0.110477	3.02741	0.108285	0.0678716	144.883	30.3296	29.3258	4.09823	55.117	2.34695	4.25813	1.75128	-85.468	108.482	7.94064	175.838	0	0	1	0	52872.3	MPF-1122-20230629-15_18_53	9915.76	179.581	491.111	0.634338	-0.684754	MPF-1129-20230629-16_10_28	9918.52	223.654	263.36	0.150767	0.5	631.184	5.15708	47.5809	0.00925536	0.86479
CIMS-SmNOX	4.13.11	4.13.11_5	500	7	0.00190783	1.90783	5.00909	397.702	314.075	31.7431	40.1952	0.110719	3.02601	0.108517	0.0680174	97.4046	30.0616	29.1616	4.05953	54.9423	2.33889	4.25699	1.72063	-84.1353	134.475	9.83957	157.584	0	0	1	0	52830.1	MPF-1122-20230629-15_18_53	9915.76	179.581	491.111	0.634338	-0.684754	MPF-1130-20230629-16_14_32	9925.46	214.142	279.173	0.232942	0.5	421.221	5.00909	49.06	0.0135175	0.759162
CIMS-SmNOX	4.13.11	4.13.11_5	400	8	0.00197998	1.97998	4.8704	397.73	318.971	32.2369	40.1966	0.115411	3.02639	0.11302	0.0708485	78.3979	29.9521	29.1596	4.05906	55.0226	2.34462	4.26119	1.71444	-87.317	137.616	10.0689	138.766	0	0	1	0	52838.9	MPF-1122-20230629-15_18_53	9915.76	179.581	491.111	0.634338	-0.684754	MPF-1131-20230629-16_18_36	9914.02	211.963	301.03	0.295874	0.5	337.193	4.8704	49.8834	0.0164747	0.631437
CIMS-SmNOX	4.13.11	4.13.11_5	300	9	0.00188515	1.88515	4.61675	397.857	320.194	32.361	40.2101	0.110957	3.02602	0.108746	0.068161	58.7996	29.834	29.0851	4.04161	55.1253	2.34494	4.25383	1.69668	-83.135	144.845	10.5936	131.103	0	0	1	0	52832.6	MPF-1122-20230629-15_18_53	9915.76	179.581	491.111	0.634338	-0.684754	MPF-1132-20230629-16_22_40	9910.03	215.813	343.306	0.37137	0.5	252.901	4.61675	46.96	0.0209627	0.430533
CIMS-SmNOX	4.13.11	4.13.11_5	200	10	0.00185673	1.85673	3.79083	398.202	332.219	33.576	40.2447	0.11024	3.02603	0.108057	0.0677282	39.1988	29.7491	29.043	4.03178	55.1812	2.35	4.2587	1.68178	-81.8819	154.966	11.3326	123.615	0	0	1	0	52829.4	MPF-1122-20230629-15_18_53	9915.76	179.581	491.111	0.634338	-0.684754	MPF-1133-20230629-16_26_44	9900.61	224.553	417.38	0.461994	0.5	168.598	3.79083	38.9457	0.0265458	0.176652
CIMS-SmNOX	4.13.11	4.13.11_5	150	11	0.0017369	1.7369	3.09178	398.486	339.629	34.3245	40.2729	0.103116	3.02676	0.101204	0.0634213	29.4006	29.7189	29.041	4.03132	55.2326	2.35158	4.2576	1.67974	-76.5974	154.585	11.3016	118.69	0	0	1	0	52852.5	MPF-1122-20230629-15_18_53	9915.76	179.581	491.111	0.634338	-0.684754	MPF-1134-20230629-16_30_48	9914.23	228.578	461.874	0.505108	0.5	126.452	3.09178	31.9361	0.0298653	0.0633019
CIMS-SmNOX	4.13.11	4.13.11_5	100	12	0.00164183	1.64184	2.17337	398.872	351.923	35.566	40.3107	0.0965113	3.02761	0.0948342	0.0594196	19.5998	29.6896	29.037	4.03039	54.8544	2.33584	4.25825	1.69455	-72.4049	155.724	11.3817	114.301	0	0	1	0	52878.2	MPF-1122-20230629-15_18_53	9915.76	179.581	491.111	0.634338	-0.684754	MPF-1135-20230629-16_34_53	9902.12	228.877	501.725	0.54382	0.5	84.3014	2.17337	22.9224	0.0339036	-0.0211549
CIMS-SmNOX	4.13.11	4.13.11_5	50	13	0.00146069	1.46069	0.882343	399.413	372.231	37.6158	40.3627	0.086261	3.02674	0.0849181	0.0531927	9.79748	29.6778	29.0471	4.03275	55.1768	2.34938	4.25791	1.68337	-64.4165	153.796	11.2444	110.421	0	0	1	0	52851.6	MPF-1122-20230629-15_18_53	9915.76	179.581	491.111	0.634338	-0.684754	MPF-1136-20230629-16_38_57	9904	227.791	538.019	0.576612	0.5	42.1423	0.882343	12.1499	0.0371859	-0.0871871
CIMS-SmNOX	4.13.11	4.13.11_5	0	14	0.00128415	1.28416	-0.826498	400.139	406.76	41.1028	40.4338	0.0754053	3.02868	0.0743777	0.0465772	0.00493282	29.6681	29.0775	4.03985	55.195	2.35037	4.2583	1.68949	-56.6312	149.187	10.9022	103.463	0	0	1	0	52910.6	MPF-1137-20230629-16_43_01	9896.37	210.305	643.526	0.673199	-0.826498	-	-	0	0	#DIV/0!	0.5	0.0218082	-0.826498	#DIV/0!	6.51E-12	#DIV/0!
CIMS-SmNOX	4.13.11	4.13.11_5	2200	15	0.00167619	1.67619	4.25844	397.976	297.717	30.0829	40.2136	0.0782119	3.02824	0.0771068	0.0482897	420.377	31.9928	30.8148	4.46396	54.9055	2.34135	4.26433	2.1226	-73.9198	-130.435	-9.61678	206.405	0	0	1	0	52892.9	MPF-1137-20230629-16_43_01	9896.37	210.305	643.526	0.673199	-0.826498	MPF-1138-20230629-16_47_05	9888.62	267.99	278.335	0.0371693	0.5	1849.19	4.25844	34.3665	0.00274982	1.31205
CIMS-SmNOX	4.6.9	4.6.9_5	2200	1	0.00335646	3.35646	6.71308	396.782	318.115	31.9768	39.8844	0.165119	3.01816	0.160259	0.100587	420.365	31.5696	30.4661	4.37584	54.9112	2.34091	4.26308	2.03494	-148.02	-74.0917	-5.47131	192.782	0	0	1	0	52574.2	MPF-1242-20230705-10_04_43	9865.16	202.287	736.287	0.725261	-0.830304	MPF-1244-20230705-10_33_46	9842.27	316.95	332.925	0.0479858	0.5	1849.14	6.71308	44.3662	0.00407941	1.21157
CIMS-SmNOX	4.6.9	4.6.9_5	2000	2	0.00332459	3.32459	6.70506	396.788	319.377	32.1053	39.8869	0.167493	3.01785	0.162494	0.101996	382.404	31.341	30.2747	4.32814	54.943	2.33964	4.25831	1.9885	-146.615	-46.122	-3.40268	186.265	0	0	1	0	52568.4	MPF-1242-20230705-10_04_43	9865.16	202.287	736.287	0.725261	-0.830304	MPF-1245-20230705-10_37_50	9866.25	307.422	329.783	0.0678045	0.5	1681.22	6.70506	56.997	0.00448209	1.23264
CIMS-SmNOX	4.6.9	4.6.9_5	1650	3	0.00315495	3.15495	6.82237	396.773	317.685	31.9383	39.8894	0.164994	3.01874	0.160143	0.100513	315.88	31.007	29.9983	4.26003	55.0429	2.34447	4.25935	1.91556	-139.133	-0.451621	-0.033264	176.262	0	0	1	0	52594.9	MPF-1242-20230705-10_04_43	9865.16	202.287	736.287	0.725261	-0.830304	MPF-1246-20230705-10_41_54	9840.86	301.451	325.151	0.0728892	0.5	1387.2	6.82237	50.5561	0.00551662	1.26445
CIMS-SmNOX	4.6.9	4.6.9_5	1300	4	0.00301505	3.01505	6.83842	396.786	316.819	31.8527	39.8925	0.16239	3.02096	0.157692	0.098968	249.403	30.6611	29.7632	4.20285	55.0124	2.34313	4.25928	1.85972	-132.964	37.7839	2.77767	157.001	0	0	1	0	52662.9	MPF-1242-20230705-10_04_43	9865.16	202.287	736.287	0.725261	-0.830304	MPF-1247-20230705-10_45_58	9875.77	295.434	333.154	0.113222	0.5	1093.14	6.83842	61.8838	0.00701531	1.21005
CIMS-SmNOX	4.6.9	4.6.9_5	1000	5	0.00292452	2.92452	6.87981	396.784	316.227	31.7953	39.8951	0.161346	3.0174	0.156701	0.0983444	192.402	30.3661	29.5392	4.14897	54.7495	2.33296	4.26116	1.81601	-128.971	75.437	5.54634	144.414	0	0	1	0	52553	MPF-1242-20230705-10_04_43	9865.16	202.287	736.287	0.725261	-0.830304	MPF-1248-20230705-10_50_02	9874.99	289.162	336.549	0.140802	0.5	841.209	6.87981	59.2219	0.00916552	1.18776
CIMS-SmNOX	4.6.9	4.6.9_5	750	6	0.00279559	2.79559	6.86086	396.812	315.958	31.7682	39.8977	0.159382	3.01852	0.15485	0.0971774	144.886	30.1084	29.3467	4.10317	55.1168	2.34618	4.25673	1.75699	-123.286	103.844	7.62411	133.069	0	0	1	0	52590.2	MPF-1242-20230705-10_04_43	9865.16	202.287	736.287	0.725261	-0.830304	MPF-1249-20230705-10_54_07	9876.72	281.917	350.465	0.195593	0.5	631.2	6.86086	61.7291	0.012185	1.10088
CIMS-SmNOX	4.6.9	4.6.9_5	500	7	0.00273873	2.73873	6.62321	396.907	318.715	32.0452	39.907	0.159484	3.01707	0.154944	0.0972372	97.3983	29.8487	29.1738	4.0624	55.0212	2.3418	4.25619	1.7206	-120.778	131.548	9.65438	117.823	0	0	1	0	52546.5	MPF-1242-20230705-10_04_43	9865.16	202.287	736.287	0.725261	-0.830304	MPF-1250-20230705-10_58_11	9885.65	273.961	383.908	0.28639	0.5	421.197	6.62321	60.3133	0.017696	0.917873
CIMS-SmNOX	4.6.9	4.6.9_5	400	8	0.00273562	2.73562	6.53001	396.964	319.736	32.1486	39.9136	0.159503	3.01792	0.154963	0.0972493	78.3955	29.7447	29.1639	4.06007	55.0036	2.34159	4.25716	1.71848	-120.641	133.846	9.81995	101.421	0	0	1	0	52571.7	MPF-1242-20230705-10_04_43	9865.16	202.287	736.287	0.725261	-0.830304	MPF-1251-20230705-11_02_15	9893.33	277.02	433.534	0.361018	0.5	337.183	6.53001	60.8645	0.0218289	0.698337
CIMS-SmNOX	4.6.9	4.6.9_5	300	9	0.00264407	2.64407	6.10711	397.137	322.901	32.4689	39.9337	0.155871	3.01868	0.151534	0.0950883	58.8023	29.6595	29.0937	4.04362	55.0675	2.34482	4.25809	1.6988	-116.604	145.928	10.7001	98.8264	0	0	1	0	52594.3	MPF-1242-20230705-10_04_43	9865.16	202.287	736.287	0.725261	-0.830304	MPF-1252-20230705-11_06_19	9894.97	288.983	521.964	0.446354	0.5	252.91	6.10711	56.4437	0.0274303	0.410609
CIMS-SmNOX	4.6.9	4.6.9_5	200	10	0.00252838	2.52838	5.09111	397.519	331.278	33.3122	39.9731	0.148622	3.01756	0.144672	0.0907662	39.2009	29.5695	29.0721	4.03858	54.9032	2.3369	4.2564	1.70168	-111.501	148.265	10.874	86.8384	0	0	1	0	52561.5	MPF-1242-20230705-10_04_43	9865.16	202.287	736.287	0.725261	-0.830304	MPF-1253-20230705-11_10_23	9890.05	293.195	634.023	0.537564	0.5	168.607	5.09111	45.3185	0.0351196	0.161294
CIMS-SmNOX	4.6.9	4.6.9_5	150	11	0.00224181	2.24181	4.10284	398.002	337.006	33.888	40.0216	0.131917	3.01661	0.128794	0.0807706	29.3954	29.5898	29.0645	4.03682	55.0105	2.34203	4.25742	1.69478	-98.8639	150.125	11.0137	91.6703	0	0	1	0	52531.7	MPF-1242-20230705-10_04_43	9865.16	202.287	736.287	0.725261	-0.830304	MPF-1254-20230705-11_14_27	9881.96	285.372	685.788	0.583878	0.5	126.431	4.10284	36.9101	0.0390184	0.0736366
CIMS-SmNOX	4.6.9	4.6.9_5	100	12	0.0019489	1.9489	2.86769	398.62	347.227	34.9162	40.0841	0.113911	3.01913	0.111577	0.0699411	19.5991	29.5998	29.0964	4.04426	55.0737	2.34362	4.25543	1.70064	-85.9464	143.738	10.5376	87.928	0	0	1	0	52610.1	MPF-1242-20230705-10_04_43	9865.16	202.287	736.287	0.725261	-0.830304	MPF-1255-20230705-11_18_31	9875.36	273.579	716.484	0.618165	0.5	84.3011	2.86769	26.056	0.0438665	0.027639
CIMS-SmNOX	4.6.9	4.6.9_5	50	13	0.00167848	1.67848	1.07933	399.287	370.46	37.2541	40.153	0.0972274	3.02026	0.0955215	0.0598517	9.80158	29.6269	29.1342	4.0531	54.9943	2.34224	4.25906	1.71086	-74.0212	140.055	10.2664	86.1016	0	0	1	0	52642.2	MPF-1242-20230705-10_04_43	9865.16	202.287	736.287	0.725261	-0.830304	MPF-1256-20230705-11_22_35	9878.54	263.746	761.532	0.653664	0.5	42.1554	1.07933	13.7777	0.0453	-0.0331505
CIMS-SmNOX	4.6.9	4.6.9_5	0	14	0.00140445	1.40445	-1.14942	400.208	411.818	41.4145	40.247	0.0808402	3.02009	0.0796571	0.0498905	0.00493282	29.6324	29.1538	4.0577	54.9895	2.34101	4.2572	1.71668	-61.9364	135.622	9.94264	83.6335	0	0	1	0	52638.4	MPF-1257-20230705-11_26_39	9866.5	230.773	809.445	0.7149	-1.14942	-	-	0	0	#DIV/0!	0.5	0.0218082	-1.14942	#DIV/0!	-6.73e-12	#DIV/0!
CIMS-SmNOX	4.6.9	4.6.9_5	2200	15	0.00176891	1.7689	5.3194	397.581	279.729	28.1315	39.9835	0.0813809	3.01714	0.0801808	0.0502194	420.374	31.9608	30.9086	4.48792	55.0311	2.34464	4.26057	2.14329	-78.0087	-147.716	-10.9351	183.714	0	0	1	0	52546	MPF-1257-20230705-11_26_39	9866.5	230.773	809.445	0.7149	-1.14942	MPF-1258-20230705-11_30_43	9872.03	343.049	363.344	0.0558579	0.5	1849.18	5.3194	51.6456	0.00349821	1.22776
CIMS-SmNOX	4.6.9	4.6.9_6	2200	1	0.00264253	2.64253	5.78346	397.271	312.424	31.5498	40.118	0.129317	3.02579	0.126323	0.0792152	420.377	31.7377	30.521	4.38963	55.0948	2.34764	4.26109	2.042	-116.536	-84.5699	-6.23077	213.041	0	0	1	0	52818.8	MPF-1452-20230708-11_35_34	9854.86	200.648	601.306	0.666313	-0.741853	MPF-1454-20230708-12_04_12	9849.6	326.37	345.159	0.0544361	0.5	1849.19	5.78346	50.3314	0.00352874	0.742114
CIMS-SmNOX	4.6.9	4.6.9_6	2000	2	0.00266655	2.66654	5.75745	397.276	315.001	31.8088	40.1168	0.13316	3.02599	0.129989	0.0815216	382.405	31.5016	30.3019	4.33488	54.7643	2.3318	4.25788	2.00309	-117.595	-50.961	-3.75004	210.099	0	0	1	0	52827.1	MPF-1452-20230708-11_35_34	9854.86	200.648	601.306	0.666313	-0.741853	MPF-1455-20230708-12_08_17	9865.51	316.588	333.193	0.0498344	0.5	1681.22	5.75745	41.8912	0.00386583	0.80468
CIMS-SmNOX	4.6.9	4.6.9_6	1650	3	0.00255659	2.55659	5.8693	397.23	312.458	31.5536	40.1143	0.130521	3.02643	0.127472	0.0799382	315.881	31.1612	30.1682	4.30179	54.9912	2.34306	4.26079	1.95873	-112.746	-27.2183	-2.0014	173.916	0	0	1	0	52838.6	MPF-1452-20230708-11_35_34	9854.86	200.648	601.306	0.666313	-0.741853	MPF-1456-20230708-12_12_21	9860.84	309.165	331.857	0.0683804	0.5	1387.21	5.8693	47.4289	0.0047658	0.811941
CIMS-SmNOX	4.6.9	4.6.9_6	1300	4	0.00243557	2.43557	5.91091	397.254	311.82	31.4878	40.1149	0.12945	3.02486	0.126449	0.0792946	249.419	30.8013	29.859	4.22608	55.0568	2.34434	4.25803	1.88174	-107.409	21.3773	1.57022	164.958	0	0	1	0	52792.4	MPF-1452-20230708-11_35_34	9854.86	200.648	601.306	0.666313	-0.741853	MPF-1457-20230708-12_16_25	9871.42	303.04	332.015	0.0872709	0.5	1093.21	5.91091	47.7028	0.00608553	0.811078
CIMS-SmNOX	4.6.9	4.6.9_6	1000	5	0.00236273	2.36273	5.97341	397.231	311.109	31.4128	40.1086	0.129088	3.02384	0.126102	0.0790765	192.394	30.4935	29.6486	4.17521	55.0611	2.34445	4.2579	1.83077	-104.196	55.5841	4.07993	147.862	0	0	1	0	52761	MPF-1452-20230708-11_35_34	9854.86	200.648	601.306	0.666313	-0.741853	MPF-1458-20230708-12_20_29	9866.47	298.241	338.827	0.119786	0.5	841.175	5.97341	50.3806	0.0079832	0.774667
CIMS-SmNOX	4.6.9	4.6.9_6	750	6	0.00234174	2.34174	5.96114	397.245	312.146	31.5144	40.1061	0.130308	3.02577	0.127269	0.07981	144.884	30.2197	29.4823	4.13539	54.9162	2.33727	4.25607	1.79812	-103.271	81.5281	5.97528	129.117	0	0	1	0	52821.3	MPF-1452-20230708-11_35_34	9854.86	200.648	601.306	0.666313	-0.741853	MPF-1459-20230708-12_24_33	9862.08	291.62	348.068	0.162176	0.5	631.188	5.96114	51.1819	0.0106196	0.727551
CIMS-SmNOX	4.6.9	4.6.9_6	500	7	0.00232789	2.32788	5.76468	397.318	315.474	31.8483	40.1107	0.13158	3.0235	0.128479	0.080572	97.4066	29.962	29.3563	4.10544	54.8228	2.33463	4.25849	1.77081	-102.66	103.623	7.59598	105.966	0	0	1	0	52749.8	MPF-1452-20230708-11_35_34	9854.86	200.648	601.306	0.666313	-0.741853	MPF-1460-20230708-12_28_37	9884.17	281.976	371.485	0.24095	0.5	421.231	5.76468	50.7479	0.0154465	0.618652
CIMS-SmNOX	4.6.9	4.6.9_6	400	8	0.00223692	2.23692	5.69697	397.37	315.122	31.8105	40.1131	0.128883	3.02656	0.125909	0.0789548	78.3995	29.8661	29.2767	4.08663	55.2255	2.35038	4.25598	1.73625	-98.648	115.027	8.41966	103.198	0	0	1	0	52845	MPF-1452-20230708-11_35_34	9854.86	200.648	601.306	0.666313	-0.741853	MPF-1461-20230708-12_32_41	9880.75	282.188	404.917	0.303097	0.5	337.197	5.69697	51.1017	0.0190951	0.485009
CIMS-SmNOX	4.6.9	4.6.9_6	300	9	0.00222573	2.22573	5.41968	397.486	318.426	32.1409	40.121	0.12834	3.02547	0.125391	0.0786285	58.8036	29.7629	29.2276	4.07505	54.9701	2.34032	4.25744	1.73473	-98.1548	123.976	9.07605	93.701	0	0	1	0	52810.5	MPF-1452-20230708-11_35_34	9854.86	200.648	601.306	0.666313	-0.741853	MPF-1462-20230708-12_36_45	9873.75	288.299	469.901	0.386469	0.5	252.919	5.41968	48.8727	0.0243617	0.279644
CIMS-SmNOX	4.6.9	4.6.9_6	200	10	0.0020932	2.0932	4.6661	397.795	324.431	32.7414	40.1453	0.120486	3.02431	0.117881	0.0739051	39.1974	29.6866	29.2156	4.07223	54.8875	2.33712	4.25802	1.73511	-92.3101	126.27	9.24712	82.4049	0	0	1	0	52774.2	MPF-1452-20230708-11_35_34	9854.86	200.648	601.306	0.666313	-0.741853	MPF-1463-20230708-12_40_49	9874.94	296.071	573.107	0.483393	0.5	168.59	4.6661	40.7475	0.0320776	0.0492037
CIMS-SmNOX	4.6.9	4.6.9_6	150	11	0.00185621	1.85621	3.92871	398.137	327.818	33.0854	40.1824	0.106472	3.02752	0.104434	0.0654513	29.4061	29.6914	29.2233	4.07404	54.8863	2.33716	4.25819	1.73687	-81.8587	125.264	9.16406	81.9754	0	0	1	0	52872.6	MPF-1452-20230708-11_35_34	9854.86	200.648	601.306	0.666313	-0.741853	MPF-1464-20230708-12_44_53	9866.48	293.487	618.984	0.525858	0.5	126.478	3.92871	33.2548	0.0369279	-0.0285604
CIMS-SmNOX	4.6.9	4.6.9_6	100	12	0.00157132	1.57132	2.77405	398.646	338.092	34.1192	40.2302	0.089842	3.02415	0.0883852	0.0553697	19.6048	29.7036	29.2462	4.07941	55.019	2.34238	4.2574	1.73703	-69.2953	120.876	8.85379	80.0397	0	0	1	0	52769.7	MPF-1452-20230708-11_35_34	9854.86	200.648	601.306	0.666313	-0.741853	MPF-1465-20230708-12_48_57	9869.49	283.955	663.894	0.572288	0.5	84.325	2.77405	24.1291	0.0416946	-0.0942736
CIMS-SmNOX	4.6.9	4.6.9_6	50	13	0.00126799	1.26799	1.33109	399.266	358.574	36.1827	40.2888	0.0720361	3.02533	0.0710966	0.0445187	9.80546	29.7286	29.2844	4.08843	55.0937	2.34615	4.25848	1.74227	-55.9182	115.409	8.45178	77.7478	0	0	1	0	52804.9	MPF-1452-20230708-11_35_34	9854.86	200.648	601.306	0.666313	-0.741853	MPF-1466-20230708-12_53_01	9866.95	274.111	711.976	0.614999	0.5	42.1778	1.33109	12.9697	0.0491477	-0.155441
CIMS-SmNOX	4.6.9	4.6.9_6	0	14	0.00102032	1.02032	-0.769221	400.152	410.079	41.3811	40.3794	0.0578811	3.0227	0.0572723	0.0358494	0.00493282	29.7198	29.2936	4.09061	55.2372	2.35024	4.25481	1.74037	-44.9962	111.36	8.16212	74.5306	0	0	1	0	52727.2	MPF-1467-20230708-12_57_05	9859.46	244.52	766.552	0.681013	-0.769221	-	-	0	0	#DIV/0!	0.5	0.0218082	-0.769221	#DIV/0!	-6.5e-12	#DIV/0!
CIMS-SmNOX	4.6.9	4.6.9_6	2200	15	0.00129867	1.29867	4.33869	398.055	267.076	26.9476	40.1632	0.0588141	3.0259	0.0581863	0.0364223	420.381	32.0737	31.0248	4.51776	54.9782	2.34235	4.2605	2.17541	-57.2711	-167.139	-12.3443	183.627	0	0	1	0	52820.7	MPF-1467-20230708-12_57_05	9859.46	244.52	766.552	0.681013	-0.769221	MPF-1468-20230708-13_01_10	9880.18	351.242	366.886	0.042641	0.5	1849.21	4.33869	39.4261	0.00276221	1.08935
CIMS-SmNOX	4.12.8	4.12.8_6	2200	1	0.00234155	2.34155	4.90546	397.672	321.044	32.4093	40.145	0.1223	3.02483	0.119618	0.0749971	420.383	31.8171	29.9848	4.25673	55.0284	2.34522	4.26184	1.9115	-103.262	3.40724	0.25045	320.778	0	0	1	0	52788.2	MPF-1467-20230708-12_57_05	9859.46	244.52	766.552	0.681013	-0.769221	MPF-1469-20230708-13_27_25	9850.49	257.948	271.189	0.0488286	0.5	1849.22	4.90546	45.1473	0.00306869	1.82663
CIMS-SmNOX	4.12.8	4.12.8_6	2000	2	0.00229254	2.29254	4.83371	397.703	322.261	32.5377	40.155	0.122322	3.02486	0.119639	0.0750104	382.4	31.6066	29.8249	4.2178	55.0638	2.34593	4.26038	1.87187	-101.101	28.5026	2.09335	311.894	0	0	1	0	52790.3	MPF-1467-20230708-12_57_05	9859.46	244.52	766.552	0.681013	-0.769221	MPF-1470-20230708-13_31_29	9876.42	249.549	260.6	0.0424068	0.5	1681.2	4.83371	35.6472	0.00333269	1.94149
CIMS-SmNOX	4.12.8	4.12.8_6	1650	3	0.00216648	2.16648	4.92032	397.694	318.953	32.2086	40.16	0.117898	3.02392	0.115402	0.0723461	315.871	31.255	29.6636	4.17881	55.0365	2.34427	4.25949	1.83454	-95.5416	54.2081	3.97925	278.517	0	0	1	0	52762.7	MPF-1467-20230708-12_57_05	9859.46	244.52	766.552	0.681013	-0.769221	MPF-1471-20230708-13_35_33	9870.82	242.693	262.613	0.075853	0.5	1387.17	4.92032	52.6105	0.00410155	1.91894
CIMS-SmNOX	4.12.8	4.12.8_6	1300	4	0.0020668	2.0668	4.91643	397.707	317.757	32.0929	40.1677	0.115233	3.02787	0.112851	0.0707415	249.422	30.8921	29.4783	4.13443	55.0535	2.34403	4.25772	1.79041	-91.146	83.3425	6.10411	247.723	0	0	1	0	52885.2	MPF-1467-20230708-12_57_05	9859.46	244.52	766.552	0.681013	-0.769221	MPF-1472-20230708-13_39_37	9883.16	237.701	260.782	0.0885095	0.5	1093.23	4.91643	48.3806	0.00520078	1.93943
CIMS-SmNOX	4.12.8	4.12.8_6	1000	5	0.00200858	2.00858	4.98875	397.682	315.569	31.876	40.1703	0.113138	3.02879	0.110841	0.0694782	192.4	30.579	29.402	4.11628	55.0684	2.34437	4.25719	1.77191	-88.5783	95.4736	6.98777	206.283	0	0	1	0	52914.1	MPF-1467-20230708-12_57_05	9859.46	244.52	766.552	0.681013	-0.769221	MPF-1473-20230708-13_43_41	9885.39	234.008	263.358	0.111442	0.5	841.2	4.98875	46.8726	0.00684495	1.91069
CIMS-SmNOX	4.12.8	4.12.8_6	750	6	0.00199103	1.99103	4.93111	397.704	317.097	32.0273	40.1687	0.11401	3.02579	0.111676	0.0700031	144.887	30.3139	29.2354	4.07688	54.8048	2.33331	4.25749	1.74358	-87.8043	122.752	8.98581	188.82	0	0	1	0	52821.7	MPF-1467-20230708-12_57_05	9859.46	244.52	766.552	0.681013	-0.769221	MPF-1474-20230708-13_47_45	9872.89	228.375	273.887	0.166173	0.5	631.202	4.93111	52.4445	0.00903091	1.79879
CIMS-SmNOX	4.12.8	4.12.8_6	500	7	0.00196598	1.96598	4.82147	397.763	318.245	32.148	40.1806	0.113151	3.02588	0.110852	0.069485	97.3979	30.0422	29.1975	4.06797	54.8235	2.33319	4.25582	1.73479	-86.6996	127.82	9.35444	147.872	0	0	1	0	52826.1	MPF-1467-20230708-12_57_05	9859.46	244.52	766.552	0.681013	-0.769221	MPF-1475-20230708-13_51_49	9896.88	218.788	290.208	0.246098	0.5	421.191	4.82147	51.8271	0.0132735	1.64139
CIMS-SmNOX	4.12.8	4.12.8_6	400	8	0.00189923	1.89923	4.68595	397.824	319.205	32.2501	40.1932	0.111128	3.0258	0.108909	0.068264	78.3953	29.952	29.1243	4.05079	55.0887	2.34468	4.25619	1.70611	-83.756	140.009	10.2432	144.892	0	0	1	0	52823.4	MPF-1467-20230708-12_57_05	9859.46	244.52	766.552	0.681013	-0.769221	MPF-1476-20230708-13_55_54	9893.09	216.266	311.707	0.306187	0.5	337.184	4.68595	51.6208	0.0161786	1.45921
CIMS-SmNOX	4.12.8	4.12.8_6	300	9	0.00184176	1.84176	4.46281	397.92	320.816	32.4183	40.2097	0.108147	3.02938	0.106047	0.0664645	58.7964	29.856	29.105	4.04627	55.1345	2.34681	4.25651	1.69946	-81.2217	143.548	10.4887	131.612	0	0	1	0	52933.6	MPF-1467-20230708-12_57_05	9859.46	244.52	766.552	0.681013	-0.769221	MPF-1477-20230708-13_59_58	9893.33	219.667	353.489	0.378574	0.5	252.889	4.46281	47.8685	0.0206891	1.16853
CIMS-SmNOX	4.12.8	4.12.8_6	200	10	0.00173835	1.73835	3.78954	398.201	327.294	33.0741	40.2395	0.101325	3.02763	0.0994781	0.062337	39.2007	29.7713	29.1412	4.05474	55.0833	2.34479	4.2568	1.70996	-76.6612	137.749	10.0727	110.361	0	0	1	0	52879.7	MPF-1467-20230708-12_57_05	9859.46	244.52	766.552	0.681013	-0.769221	MPF-1478-20230708-14_04_02	9895.68	229.119	443.563	0.483456	0.5	168.606	3.78954	40.7569	0.0270379	0.728171
CIMS-SmNOX	4.12.8	4.12.8_6	150	11	0.00155799	1.55799	3.10279	398.511	333.031	33.6557	40.273	0.0910239	3.02561	0.0895295	0.0560882	29.4023	29.765	29.1279	4.05163	55.1611	2.3487	4.25788	1.70293	-68.7072	140.548	10.2838	111.527	0	0	1	0	52817	MPF-1467-20230708-12_57_05	9859.46	244.52	766.552	0.681013	-0.769221	MPF-1479-20230708-14_08_06	9894.48	232.037	497.647	0.533732	0.5	126.463	3.10279	33.7486	0.0306178	0.540354
CIMS-SmNOX	4.12.8	4.12.8_6	100	12	0.00139864	1.39864	2.13644	398.927	345.872	34.952	40.3135	0.0811577	3.02676	0.0799679	0.0500854	19.6015	29.7505	29.1685	4.06115	55.1822	2.34976	4.25818	1.71139	-61.6802	134.174	9.81568	101.911	0	0	1	0	52852.1	MPF-1467-20230708-12_57_05	9859.46	244.52	766.552	0.681013	-0.769221	MPF-1480-20230708-14_12_11	9887.47	229.049	532.673	0.570001	0.5	84.3092	2.13644	24.0282	0.0344644	0.439067
CIMS-SmNOX	4.12.8	4.12.8_6	50	13	0.00125814	1.25814	0.869197	399.425	369.088	37.3008	40.3667	0.0721478	3.02558	0.0712055	0.0445871	9.80044	29.7215	29.2117	4.07129	55.0331	2.34228	4.25613	1.72901	-55.4838	125.712	9.20181	89.2301	0	0	1	0	52817.5	MPF-1467-20230708-12_57_05	9859.46	244.52	766.552	0.681013	-0.769221	MPF-1481-20230708-14_16_15	9888.38	225.099	568.975	0.604379	0.5	42.154	0.869197	12.7385	0.0388674	0.34725
CIMS-SmNOX	4.12.8	4.12.8_6	0	14	0.00110587	1.10587	-0.940225	400.19	412.788	41.7204	40.4471	0.062937	3.02564	0.0622186	0.0389505	0.00493282	29.705	29.2313	4.07592	54.8936	2.3365	4.25642	1.73942	-48.7688	122.703	8.98232	82.9216	0	0	1	0	52819.4	MPF-1482-20230708-14_20_19	9880.82	209.625	651.83	0.678406	-0.940225	-	-	0	0	#DIV/0!	0.5	0.0218082	-0.940225	#DIV/0!	-3.26e-11	#DIV/0!
CIMS-SmNOX	4.12.8	4.12.8_6	2200	15	0.00134337	1.34337	3.49919	398.393	299.423	30.2649	40.2686	0.0647998	3.02642	0.0640388	0.0400919	420.378	32.0621	30.5318	4.39234	54.9849	2.34263	4.2605	2.04971	-59.2426	-86.7401	-6.3896	268.006	0	0	1	0	52840.4	MPF-1482-20230708-14_20_19	9880.82	209.625	651.83	0.678406	-0.940225	MPF-1483-20230708-14_24_23	9870.24	271.377	280.279	0.0317632	0.5	1849.2	3.49919	29.3682	0.00240073	1.32565
CIMS-SmNOX	4.13.11	4.13.11_6	2200	1	0.00191192	1.91192	5.42126	397.526	290.25	29.3335	40.175	0.0919731	3.02615	0.090448	0.0566649	420.377	31.9263	30.5944	4.40808	54.974	2.34314	4.26226	2.06494	-84.3157	-95.7584	-7.05698	233.246	0	0	1	0	52830.5	MPF-1482-20230708-14_20_19	9880.82	209.625	651.83	0.678406	-0.940225	MPF-1484-20230708-14_47_41	9878.75	260.88	272.453	0.0424791	0.5	1849.19	5.42126	39.276	0.00344015	1.39245
CIMS-SmNOX	4.13.11	4.13.11_6	2000	2	0.00197185	1.97185	5.39507	397.529	296.373	29.9491	40.1712	0.0976292	3.02625	0.0959126	0.0600971	382.4	31.6805	30.3879	4.35629	55.1247	2.34769	4.25888	2.0086	-86.9587	-64.3295	-4.73548	226.376	0	0	1	0	52835.8	MPF-1482-20230708-14_20_19	9880.82	209.625	651.83	0.678406	-0.940225	MPF-1485-20230708-14_51_45	9875.17	253.535	267.08	0.0507159	0.5	1681.2	5.39507	42.6318	0.00376831	1.44058
CIMS-SmNOX	4.13.11	4.13.11_6	1650	3	0.00192891	1.92891	5.36313	397.552	298.358	30.1472	40.1702	0.0988415	3.02972	0.0970844	0.060833	315.881	31.3149	30.1001	4.28501	55.0058	2.34328	4.26007	1.94173	-85.065	-16.6105	-1.21964	212.986	0	0	1	0	52941.1	MPF-1482-20230708-14_20_19	9880.82	209.625	651.83	0.678406	-0.940225	MPF-1486-20230708-14_55_49	9877.21	247.737	268.806	0.0783803	0.5	1387.21	5.36313	54.365	0.0045439	1.42491
CIMS-SmNOX	4.13.11	4.13.11_6	1300	4	0.00186108	1.86107	5.41387	397.543	298.267	30.1445	40.1778	0.0992094	3.02802	0.0974384	0.0610555	249.414	30.9513	29.8129	4.21488	55.1044	2.3472	4.25955	1.86768	-82.0734	29.9404	2.19649	199.478	0	0	1	0	52889.9	MPF-1482-20230708-14_20_19	9880.82	209.625	651.83	0.678406	-0.940225	MPF-1487-20230708-14_59_53	9868.77	241.652	270.139	0.105456	0.5	1093.19	5.41387	57.642	0.00581241	1.41294
CIMS-SmNOX	4.13.11	4.13.11_6	1000	5	0.00189519	1.89519	5.36783	397.548	302.408	30.5616	40.1765	0.103067	3.02745	0.101157	0.0633918	192.391	30.6167	29.595	4.16234	54.697	2.32976	4.25939	1.83258	-83.578	65.3945	4.79317	179.001	0	0	1	0	52872.5	MPF-1482-20230708-14_20_19	9880.82	209.625	651.83	0.678406	-0.940225	MPF-1488-20230708-15_03_57	9870.73	235.986	271.326	0.130249	0.5	841.161	5.36783	54.7802	0.00749922	1.40239
CIMS-SmNOX	4.13.11	4.13.11_6	750	6	0.00183727	1.83727	5.34877	397.565	302.592	30.5801	40.1782	0.10257	3.02878	0.100679	0.0630911	144.887	30.3478	29.4108	4.11837	54.8116	2.333	4.2564	1.78538	-81.0236	93.5017	6.84364	164.209	0	0	1	0	52915.5	MPF-1482-20230708-14_20_19	9880.82	209.625	651.83	0.678406	-0.940225	MPF-1489-20230708-15_08_01	9892.26	229.017	278.649	0.178115	0.5	631.201	5.34877	56.213	0.00996354	1.33925
CIMS-SmNOX	4.13.11	4.13.11_6	500	7	0.00178107	1.78106	5.20162	397.627	305.171	30.8428	40.1871	0.102469	3.02693	0.10058	0.0630295	97.3991	30.0853	29.2203	4.07332	55.004	2.34041	4.25499	1.7329	-78.545	123.6	9.04341	151.498	0	0	1	0	52859.7	MPF-1482-20230708-14_20_19	9880.82	209.625	651.83	0.678406	-0.940225	MPF-1490-20230708-15_12_05	9890.54	218.593	296.897	0.263742	0.5	421.196	5.20162	55.5435	0.0145819	1.19548
CIMS-SmNOX	4.13.11	4.13.11_6	400	8	0.00178677	1.78677	5.08836	397.681	308.149	31.1411	40.1891	0.103869	3.0248	0.101927	0.0638759	78.4054	29.9836	29.1799	4.06383	55.168	2.34849	4.25698	1.71534	-78.7965	131.426	9.62121	140.656	0	0	1	0	52792.9	MPF-1482-20230708-14_20_19	9880.82	209.625	651.83	0.678406	-0.940225	MPF-1491-20230708-15_16_09	9903.6	218.591	324.186	0.325724	0.5	337.228	5.08836	54.9215	0.0178769	1.01067
CIMS-SmNOX	4.13.11	4.13.11_6	300	9	0.0017642	1.7642	4.75024	397.807	313.125	31.6385	40.195	0.103246	3.0282	0.101329	0.0635001	58.7949	29.8798	29.1258	4.05113	55.1406	2.34765	4.25757	1.70348	-77.8013	140.804	10.2935	132.091	0	0	1	0	52896.4	MPF-1482-20230708-14_20_19	9880.82	209.625	651.83	0.678406	-0.940225	MPF-1492-20230708-15_20_13	9890.07	227.647	394.18	0.422479	0.5	252.88	4.75024	53.4183	0.0225026	0.653635
CIMS-SmNOX	4.13.11	4.13.11_6	200	10	0.00171766	1.71766	3.88611	398.18	325.506	32.8854	40.2275	0.100811	3.02634	0.098982	0.0620253	39.1991	29.7809	29.0813	4.04073	55.0257	2.34294	4.2579	1.69779	-75.7489	148.195	10.8382	122.483	0	0	1	0	52838.8	MPF-1482-20230708-14_20_19	9880.82	209.625	651.83	0.678406	-0.940225	MPF-1493-20230708-15_24_17	9895.44	242.457	495.249	0.510435	0.5	168.6	3.88611	43.0297	0.0286259	0.316165
CIMS-SmNOX	4.13.11	4.13.11_6	150	11	0.00158258	1.58258	3.14038	398.486	333.454	33.6824	40.2514	0.0928477	3.0259	0.0912935	0.0571959	29.3982	29.7586	29.0761	4.03952	55.0472	2.34382	4.25783	1.69571	-69.7919	148.968	10.896	119.471	0	0	1	0	52825	MPF-1482-20230708-14_20_19	9880.82	209.625	651.83	0.678406	-0.940225	MPF-1494-20230708-15_28_21	9897.25	245.73	548.681	0.552145	0.5	126.444	3.14038	34.9078	0.032272	0.187994
CIMS-SmNOX	4.13.11	4.13.11_6	100	12	0.00151296	1.51296	2.06208	398.949	350.838	35.4403	40.3003	0.0886584	3.02556	0.08724	0.0546506	19.6015	29.7125	29.0825	4.04102	55.0883	2.34453	4.25594	1.6965	-66.7213	146.642	10.7271	110.25	0	0	1	0	52815.9	MPF-1482-20230708-14_20_19	9880.82	209.625	651.83	0.678406	-0.940225	MPF-1495-20230708-15_32_25	9891.55	245.275	585.863	0.581344	0.5	84.3092	2.06208	24.5064	0.0356107	0.112598
CIMS-SmNOX	4.13.11	4.13.11_6	50	13	0.00133137	1.33137	0.693107	399.507	374.471	37.825	40.3539	0.0781695	3.0246	0.0770643	0.0482632	9.79599	29.7147	29.0797	4.04036	55.1894	2.35052	4.25902	1.68984	-58.7135	149.107	10.9113	111.101	0	0	1	0	52784.2	MPF-1482-20230708-14_20_19	9880.82	209.625	651.83	0.678406	-0.940225	MPF-1496-20230708-15_36_29	9887.37	242.278	631.164	0.616142	0.5	42.1344	0.693107	12.9804	0.0387648	0.0327425
CIMS-SmNOX	4.13.11	4.13.11_6	0	14	0.00118307	1.18307	-1.22907	400.312	417.749	42.1933	40.4321	0.069118	3.02681	0.068253	0.0427349	0.00493282	29.6903	29.0877	4.04222	55.1228	2.34688	4.25755	1.69534	-52.1733	146.936	10.7447	105.512	0	0	1	0	52852.9	MPF-1497-20230708-15_40_34	9886.28	205.666	723.61	0.715778	-1.22907	-	-	0	0	#DIV/0!	0.5	0.0218082	-1.22907	#DIV/0!	-4.07e-14	#DIV/0!
CIMS-SmNOX	4.13.11	4.13.11_6	2200	15	0.00143493	1.43493	4.36991	398.016	278.291	28.1056	40.1971	0.0655516	3.02662	0.064773	0.0405523	420.386	32.027	30.9738	4.50464	55.035	2.34315	4.25757	2.16148	-63.2803	-160.811	-11.8704	184.424	0	0	1	0	52846.9	MPF-1497-20230708-15_40_34	9886.28	205.666	723.61	0.715778	-1.22907	MPF-1498-20230708-15_44_38	9875.08	279.796	295.006	0.0515578	0.5	1849.23	4.36991	47.6711	0.00302773	1.45286
CIMS-SmNOX	4.13.11	4.13.11_7	2200	1	0.00187559	1.87559	4.83388	397.761	300.583	30.4217	40.257	0.0916705	3.02839	0.0901563	0.0564817	420.377	31.9299	30.5021	4.38487	55.1342	2.3494	4.26123	2.03547	-82.7133	-81.4484	-5.99508	250.22	0	0	1	0	52903.2	MPF-1540-20230709-15_17_18	9868.12	192.608	667.851	0.7116	-0.968597	MPF-1542-20230709-15_47_15	9860.89	247.306	259.923	0.0485399	0.5	1849.19	4.83388	44.8798	0.00313785	1.56942
CIMS-SmNOX	4.13.11	4.13.11_7	2000	2	0.00196018	1.96018	4.92368	397.716	303.378	30.7052	40.2532	0.0966035	3.02789	0.0949233	0.0594756	382.401	31.6836	30.429	4.36657	55.0783	2.34586	4.25913	2.02071	-86.4439	-70.9134	-5.2184	219.825	0	0	1	0	52889.4	MPF-1540-20230709-15_17_18	9868.12	192.608	667.851	0.7116	-0.968597	MPF-1543-20230709-15_51_19	9860.43	238.877	251.12	0.0487513	0.5	1681.21	4.92368	40.9805	0.00350479	1.65949
CIMS-SmNOX	4.13.11	4.13.11_7	1650	3	0.00197746	1.97746	4.98094	397.694	306.114	30.9802	40.2487	0.100746	3.03043	0.0989212	0.0619869	315.877	31.2986	30.1287	4.29205	54.8272	2.33517	4.25915	1.95688	-87.2061	-21.8986	-1.60774	205.164	0	0	1	0	52967.2	MPF-1540-20230709-15_17_18	9868.12	192.608	667.851	0.7116	-0.968597	MPF-1544-20230709-15_55_23	9867	231.884	249.918	0.0721606	0.5	1387.19	4.98094	50.0502	0.00428891	1.67228
CIMS-SmNOX	4.13.11	4.13.11_7	1300	4	0.00205402	2.05402	5.01549	397.677	311.158	31.4911	40.2473	0.108014	3.02825	0.105919	0.066384	249.421	30.904	29.8958	4.23502	54.8398	2.3361	4.25986	1.89892	-90.5824	16.6177	1.21952	176.676	0	0	1	0	52899.8	MPF-1540-20230709-15_17_18	9868.12	192.608	667.851	0.7116	-0.968597	MPF-1545-20230709-15_59_27	9878.95	227.998	247.58	0.0790936	0.5	1093.22	5.01549	43.2334	0.00547381	1.69752
CIMS-SmNOX	4.13.11	4.13.11_7	1000	5	0.00195357	1.95357	5.02905	397.676	310.092	31.3822	40.2459	0.106243	3.02931	0.104215	0.0653134	192.405	30.5938	29.6317	4.17114	54.8457	2.33502	4.25743	1.83613	-86.1526	58.1355	4.2591	168.647	0	0	1	0	52933.9	MPF-1540-20230709-15_17_18	9868.12	192.608	667.851	0.7116	-0.968597	MPF-1546-20230709-16_03_31	9883.4	222.817	250.786	0.111527	0.5	841.227	5.02905	46.9097	0.00712964	1.66303
CIMS-SmNOX	4.13.11	4.13.11_7	750	6	0.00191335	1.91335	5.04157	397.697	310.77	31.4516	40.2491	0.107039	3.02861	0.104981	0.0657948	144.883	30.337	29.4548	4.12883	55.0265	2.34327	4.25845	1.78556	-84.3787	87.6855	6.41999	154.61	0	0	1	0	52911.7	MPF-1540-20230709-15_17_18	9868.12	192.608	667.851	0.7116	-0.968597	MPF-1547-20230709-16_07_35	9877.5	216.729	257.412	0.158049	0.5	631.188	5.04157	49.8794	0.009522	1.59448
CIMS-SmNOX	4.13.11	4.13.11_7	500	7	0.00193281	1.93281	4.87852	397.759	315.307	31.9104	40.255	0.109902	3.02957	0.107734	0.0675251	97.3975	30.0538	29.2879	4.08926	54.7658	2.33119	4.25665	1.75807	-85.2369	113.774	8.32023	134.255	0	0	1	0	52942.5	MPF-1540-20230709-15_17_18	9868.12	192.608	667.851	0.7116	-0.968597	MPF-1548-20230709-16_11_40	9901.27	206.175	271.656	0.241044	0.5	421.194	4.87852	50.7632	0.0138823	1.45844
CIMS-SmNOX	4.13.11	4.13.11_7	400	8	0.00189378	1.89378	4.69505	397.828	317.558	32.1383	40.262	0.108915	3.03208	0.106787	0.0669296	78.3991	29.9573	29.2508	4.08052	55.0298	2.34269	4.25713	1.73782	-83.5157	120.249	8.78498	123.918	0	0	1	0	53019.1	MPF-1540-20230709-15_17_18	9868.12	192.608	667.851	0.7116	-0.968597	MPF-1549-20230709-16_15_44	9888.4	204.7	292.721	0.3007	0.5	337.198	4.69505	50.6978	0.0167962	1.28152
CIMS-SmNOX	4.13.11	4.13.11_7	300	9	0.00187633	1.87632	4.36598	397.962	322.505	32.637	40.2732	0.108732	3.02891	0.106609	0.0668177	58.799	29.8534	29.1957	4.06754	55.0223	2.34285	4.258	1.72469	-82.7459	129.703	9.48312	115.239	0	0	1	0	52921	MPF-1540-20230709-15_17_18	9868.12	192.608	667.851	0.7116	-0.968597	MPF-1550-20230709-16_19_48	9896	208.344	334.427	0.377013	0.5	252.898	4.36598	47.6729	0.0210938	0.996999
CIMS-SmNOX	4.13.11	4.13.11_7	200	10	0.00186849	1.86849	3.52787	398.289	335.199	33.9209	40.3054	0.108668	3.02993	0.106548	0.0667795	39.1989	29.7441	29.1495	4.05668	54.9098	2.33812	4.25811	1.71856	-82.4002	137.377	10.0385	104.214	0	0	1	0	52952.2	MPF-1540-20230709-15_17_18	9868.12	192.608	667.851	0.7116	-0.968597	MPF-1551-20230709-16_23_52	9890.62	218.756	411.51	0.468408	0.5	168.597	3.52787	39.4861	0.0266699	0.622926
CIMS-SmNOX	4.13.11	4.13.11_7	150	11	0.0018149	1.8149	2.84423	398.551	344.399	34.851	40.3308	0.105681	3.02841	0.103674	0.0649736	29.3969	29.6969	29.1406	4.0546	54.947	2.33909	4.25699	1.71551	-80.0372	138.011	10.0893	97.4603	0	0	1	0	52906.4	MPF-1540-20230709-15_17_18	9868.12	192.608	667.851	0.7116	-0.968597	MPF-1552-20230709-16_27_56	9890.31	223.77	454.775	0.507955	0.5	126.437	2.84423	32.112	0.030156	0.468531
CIMS-SmNOX	4.13.11	4.13.11_7	100	12	0.00174094	1.74094	1.84416	398.987	358.985	36.3293	40.3775	0.101751	3.03089	0.0998904	0.0625958	19.5981	29.6611	29.1282	4.0517	55.0506	2.34367	4.2573	1.70804	-76.7756	140.349	10.2512	93.4224	0	0	1	0	52982.6	MPF-1540-20230709-15_17_18	9868.12	192.608	667.851	0.7116	-0.968597	MPF-1553-20230709-16_32_00	9892.88	226.041	494.323	0.542725	0.5	84.2948	1.84416	22.8745	0.0333681	0.351042
CIMS-SmNOX	4.13.11	4.13.11_7	50	13	0.00158086	1.58086	0.727137	399.447	375.883	38.0407	40.4255	0.092301	3.03121	0.0907675	0.0568654	9.79512	29.651	29.1287	4.05181	55.0619	2.34489	4.25865	1.70692	-69.7161	141.191	10.3119	91.5817	0	0	1	0	52991.5	MPF-1540-20230709-15_17_18	9868.12	192.608	667.851	0.7116	-0.968597	MPF-1554-20230709-16_36_04	9892.35	227.185	527.828	0.569585	0.5	42.1287	0.727137	11.998	0.0402512	0.265282
CIMS-SmNOX	4.13.11	4.13.11_7	0	14	0.00149144	1.49144	-1.00854	400.165	407.727	41.2642	40.4989	0.0871001	3.0299	0.0857327	0.053704	0.00493282	29.6165	29.1319	4.05257	55.1295	2.34763	4.2584	1.70494	-65.7725	140.432	10.2611	84.9258	0	0	1	0	52951.4	MPF-1555-20230709-16_40_08	9882.99	204.932	651.065	0.685236	-1.00854	-	-	0	0	#DIV/0!	0.5	0.0218082	-1.00854	#DIV/0!	-1.02e-14	#DIV/0!
CIMS-SmNOX	4.13.11	4.13.11_7	2200	15	0.00185498	1.85498	4.37291	397.959	304.952	30.862	40.2745	0.0876306	3.03022	0.0862467	0.0540267	420.379	31.9382	30.7522	4.44803	55.0045	2.34443	4.26225	2.10361	-81.8046	-121.688	-8.96281	207.924	0	0	1	0	52958.3	MPF-1555-20230709-16_40_08	9882.99	204.932	651.065	0.685236	-1.00854	MPF-1556-20230709-16_44_12	9891.1	263.391	273.665	0.0375417	0.5	1849.2	4.37291	34.7111	0.00291015	1.37906
CIMS-SmNOX	4.12.8	4.12.8_7	2200	1	0.0030296	3.0296	6.10897	397.057	318.338	32.2761	40.2575	0.149617	3.03273	0.145634	0.0913705	420.383	31.6339	30.4765	4.37847	54.9048	2.33915	4.26038	2.03931	-133.606	-77.9613	-5.7294	203.087	0	0	1	0	53040.7	MPF-1570-20230709-18_04_17	9862.62	231.638	706.374	0.672074	-1.1215	MPF-1572-20230710-09_32_08	9855.19	280.633	294.46	0.0469582	0.5	1849.22	6.10897	43.418	0.00391001	1.39888
CIMS-SmNOX	4.12.8	4.12.8_7	2000	2	0.00274818	2.74818	5.97392	397.167	314.682	31.9037	40.2664	0.137765	3.02953	0.134377	0.0842829	382.397	31.4856	30.3401	4.34438	54.9206	2.33928	4.25939	2.0051	-121.195	-56.2482	-4.13517	200.819	0	0	1	0	52943.2	MPF-1570-20230709-18_04_17	9862.62	231.638	706.374	0.672074	-1.1215	MPF-1573-20230710-09_36_12	9865.76	273.636	296.213	0.076218	0.5	1681.19	5.97392	64.0683	0.00422049	1.38468
CIMS-SmNOX	4.12.8	4.12.8_7	1650	3	0.00247307	2.47307	5.9124	397.218	310.703	31.4992	40.2702	0.128049	3.03294	0.125119	0.0784573	315.877	31.1686	30.0984	4.28458	55.102	2.34626	4.25803	1.93832	-109.062	-17.6991	-1.29813	187.818	0	0	1	0	53048.8	MPF-1570-20230709-18_04_17	9862.62	231.638	706.374	0.672074	-1.1215	MPF-1574-20230710-09_40_16	9840.02	267.787	289.432	0.0747845	0.5	1387.19	5.9124	51.8702	0.00507061	1.44056
CIMS-SmNOX	4.12.8	4.12.8_7	1300	4	0.00240234	2.40234	5.9498	397.219	310.305	31.4576	40.2686	0.127679	3.0313	0.124764	0.0782341	249.413	30.808	29.8607	4.22648	54.9004	2.33768	4.25803	1.88881	-105.943	21.149	1.55017	166.169	0	0	1	0	52998.2	MPF-1570-20230709-18_04_17	9862.62	231.638	706.374	0.672074	-1.1215	MPF-1575-20230710-09_44_20	9881.3	262.857	297.581	0.116687	0.5	1093.19	5.9498	63.7804	0.00646851	1.37372
CIMS-SmNOX	4.12.8	4.12.8_7	1000	5	0.00237914	2.37914	6.05908	397.193	310.441	31.4706	40.2651	0.129865	3.03074	0.126851	0.0795466	192.404	30.4961	29.6414	4.17348	54.7723	2.33318	4.25978	1.8403	-104.92	58.1455	4.25824	149.887	0	0	1	0	52979.7	MPF-1570-20230709-18_04_17	9862.62	231.638	706.374	0.672074	-1.1215	MPF-1576-20230710-09_48_24	9859	258.4	300.23	0.139326	0.5	841.216	6.05908	58.6018	0.00853594	1.35278
CIMS-SmNOX	4.12.8	4.12.8_7	750	6	0.002363	2.363	6.16122	397.165	311.025	31.5336	40.2669	0.132683	3.03367	0.129541	0.0812392	144.888	30.2234	29.4611	4.13034	54.9488	2.33994	4.2584	1.7904	-104.208	86.7681	6.3424	133.79	0	0	1	0	53071.2	MPF-1570-20230709-18_04_17	9862.62	231.638	706.374	0.672074	-1.1215	MPF-1577-20230710-09_52_28	9896.13	250.967	307.964	0.185076	0.5	631.206	6.16122	58.4107	0.0115378	1.29369
CIMS-SmNOX	4.12.8	4.12.8_7	500	7	0.00232466	2.32466	6.13395	397.168	312.223	31.6574	40.2703	0.133816	3.03202	0.13062	0.0819182	97.4	29.9586	29.2794	4.08727	54.961	2.33994	4.25746	1.74732	-102.518	115.784	8.46021	119.127	0	0	1	0	53021.1	MPF-1570-20230709-18_04_17	9862.62	231.638	706.374	0.672074	-1.1215	MPF-1578-20230710-09_56_33	9873.06	243.243	340.972	0.286621	0.5	421.202	6.13395	60.3626	0.0172256	1.07165
CIMS-SmNOX	4.12.8	4.12.8_7	400	8	0.00232326	2.32326	5.88088	397.235	315.994	32.0387	40.2757	0.134931	3.03173	0.131681	0.0825863	78.4008	29.8467	29.2312	4.07589	55.0616	2.34369	4.25648	1.7322	-102.456	123.013	8.98693	107.945	0	0	1	0	53012.9	MPF-1570-20230709-18_04_17	9862.62	231.638	706.374	0.672074	-1.1215	MPF-1579-20230710-10_00_37	9908.84	245.539	380.421	0.35456	0.5	337.209	5.88088	59.7804	0.0207657	0.856821
CIMS-SmNOX	4.12.8	4.12.8_7	300	9	0.00216905	2.16905	5.60888	397.399	314.814	31.9188	40.2919	0.126074	3.03171	0.123233	0.0772704	58.7982	29.7766	29.1846	4.06493	54.888	2.33669	4.2572	1.72824	-95.655	131.107	9.57623	103.826	0	0	1	0	53011.8	MPF-1570-20230709-18_04_17	9862.62	231.638	706.374	0.672074	-1.1215	MPF-1580-20230710-10_04_41	9876.83	256.258	458.66	0.44129	0.5	252.896	5.60888	55.8003	0.0266133	0.540082
CIMS-SmNOX	4.12.8	4.12.8_7	200	10	0.00188462	1.88462	4.58399	397.869	319.389	32.3809	40.3375	0.109067	3.03227	0.106934	0.0670218	39.1948	29.7431	29.1871	4.06551	54.8298	2.33511	4.25883	1.7304	-83.1117	131.814	9.62651	97.5232	0	0	1	0	53027.7	MPF-1570-20230709-18_04_17	9862.62	231.638	706.374	0.672074	-1.1215	MPF-1581-20230710-10_08_45	9890.61	263.454	557.179	0.527164	0.5	168.581	4.58399	44.435	0.0338441	0.26777
CIMS-SmNOX	4.12.8	4.12.8_7	150	11	0.00166126	1.66126	3.65883	398.271	326.548	33.1024	40.373	0.0964896	3.0317	0.0948154	0.0594076	29.4007	29.7416	29.19	4.06621	55.0975	2.34627	4.25839	1.71994	-73.2616	131.011	9.56978	96.7201	0	0	1	0	53010.1	MPF-1570-20230709-18_04_17	9862.62	231.638	706.374	0.672074	-1.1215	MPF-1582-20230710-10_12_49	9879.75	262.084	605.584	0.567221	0.5	126.452	3.65883	35.8631	0.0378035	0.166435
CIMS-SmNOX	4.12.8	4.12.8_7	100	12	0.00141693	1.41693	2.47648	398.789	339.376	34.4	40.4223	0.081811	3.03221	0.0806043	0.0504846	19.5957	29.7486	29.2015	4.0689	55.0259	2.34342	4.25875	1.72548	-62.4868	129.402	9.45122	95.9619	0	0	1	0	53025.4	MPF-1570-20230709-18_04_17	9862.62	231.638	706.374	0.672074	-1.1215	MPF-1583-20230710-10_16_53	9887.27	259.113	645.574	0.598632	0.5	84.2853	2.47648	25.2279	0.0426881	0.0941792
CIMS-SmNOX	4.12.8	4.12.8_7	50	13	0.00108654	1.08655	1.06559	399.381	361.221	36.6147	40.4829	0.0626121	3.03001	0.0619021	0.038752	9.8006	29.7747	29.2228	4.07391	55.2094	2.3511	4.25851	1.72282	-47.9167	125.666	9.18597	96.7359	0	0	1	0	52958	MPF-1570-20230709-18_04_17	9862.62	231.638	706.374	0.672074	-1.1215	MPF-1584-20230710-10_20_57	9883.13	254.082	694.572	0.63419	0.5	42.1557	1.06559	13.3673	0.0518811	0.0169915
CIMS-SmNOX	4.12.8	4.12.8_7	0	14	0.000929105	0.929105	-0.933162	400.266	417.115	42.2766	40.5689	0.0529954	3.02988	0.0524858	0.032849	0.00493282	29.7576	29.2487	4.08002	55.0143	2.34268	4.25831	1.73734	-40.9735	121.294	8.86787	89.1936	0	0	1	0	52954.1	MPF-1585-20230710-10_25_01	9878.38	221.718	769.32	0.7118	-0.933162	-	-	0	0	#DIV/0!	0.5	0.0218082	-0.933162	#DIV/0!	1.02E-14	#DIV/0!
CIMS-SmNOX	4.12.8	4.12.8_7	2200	15	0.00129021	1.29021	4.83016	397.879	253.526	25.6981	40.33	0.058731	3.03159	0.0581062	0.036372	420.374	32.0733	31.0271	4.51834	55.0095	2.34383	4.26078	2.17451	-56.8983	-167.641	-12.3584	183.476	0	0	1	0	53004.9	MPF-1585-20230710-10_25_01	9878.38	221.718	769.32	0.7118	-0.933162	MPF-1586-20230710-10_29_05	9879.14	304.995	319.929	0.0466774	0.5	1849.18	4.83016	43.1573	0.0031167	1.40466
CIMS-SmNOX	4.6.9	4.6.9_7	2200	1	0.0020996	2.09959	4.43779	397.907	317.169	32.1384	40.3195	0.104505	3.03149	0.102544	0.0642633	420.376	31.8745	30.3315	4.34224	54.8089	2.3359	4.2619	2.00634	-92.5921	-53.2042	-3.9089	270.671	0	0	1	0	53000.3	MPF-1585-20230710-10_25_01	9878.38	221.718	769.32	0.7118	-0.933162	MPF-1587-20230710-10_55_59	9871.16	223.913	233.026	0.0391083	0.5	1849.19	4.43779	36.1593	0.00290449	2.30143
CIMS-SmNOX	4.6.9	4.6.9_7	2000	2	0.00223283	2.23283	4.91822	397.667	315.52	31.9719	40.296	0.113276	3.03254	0.110977	0.0695631	382.399	31.6203	30.2084	4.31172	54.9136	2.33987	4.26101	1.97185	-98.468	-33.7025	-2.4737	247.754	0	0	1	0	53033.4	MPF-1585-20230710-10_25_01	9878.38	221.718	769.32	0.7118	-0.933162	MPF-1588-20230710-11_00_03	9865.09	216.831	229.523	0.0552947	0.5	1681.2	4.91822	46.4806	0.00348049	2.35182
CIMS-SmNOX	4.6.9	4.6.9_7	1650	3	0.00211739	2.11739	4.96638	397.677	313.434	31.763	40.3001	0.110503	3.03376	0.108314	0.0678894	315.876	31.2673	29.9913	4.25832	54.9666	2.3418	4.2604	1.91652	-93.3769	1.39431	0.102188	223.996	0	0	1	0	53071.3	MPF-1585-20230710-10_25_01	9878.38	221.718	769.32	0.7118	-0.933162	MPF-1589-20230710-11_04_07	9869.94	212.382	231.009	0.0806338	0.5	1387.19	4.96638	55.9273	0.00425286	2.33025
CIMS-SmNOX	4.6.9	4.6.9_7	1300	4	0.00200359	2.0036	4.94406	397.703	312.126	31.6285	40.3002	0.107515	3.03089	0.10544	0.0660832	249.418	30.9164	29.7808	4.20711	55.0195	2.34381	4.25997	1.8633	-88.3586	35.4928	2.60096	199.153	0	0	1	0	52983.3	MPF-1585-20230710-10_25_01	9878.38	221.718	769.32	0.7118	-0.933162	MPF-1590-20230710-11_08_11	9875.85	208.145	228.855	0.0904943	0.5	1093.21	4.94406	49.4647	0.00537611	2.3616
CIMS-SmNOX	4.6.9	4.6.9_7	1000	5	0.00202784	2.02784	4.95557	397.677	314.268	31.8444	40.2961	0.110798	3.03215	0.108597	0.0680673	192.402	30.5816	29.6051	4.16476	54.7835	2.33331	4.25915	1.83145	-89.4276	63.6845	4.66082	171.32	0	0	1	0	53022.5	MPF-1585-20230710-10_25_01	9878.38	221.718	769.32	0.7118	-0.933162	MPF-1591-20230710-11_12_15	9907.31	203.37	233.526	0.129133	0.5	841.208	4.95557	54.314	0.00700033	2.29437
CIMS-SmNOX	4.6.9	4.6.9_7	750	6	0.00193443	1.93443	4.97762	397.72	312.651	31.6792	40.2988	0.108353	3.02992	0.106245	0.0665891	144.887	30.3307	29.4634	4.13087	55.0697	2.34499	4.25821	1.78589	-85.3084	86.1678	6.30636	152.053	0	0	1	0	52954.8	MPF-1585-20230710-10_25_01	9878.38	221.718	769.32	0.7118	-0.933162	MPF-1592-20230710-11_16_19	9906.14	198.557	236.76	0.161356	0.5	631.2	4.97762	50.924	0.00936437	2.24937
CIMS-SmNOX	4.6.9	4.6.9_7	500	7	0.00193087	1.93087	4.76283	397.781	317.058	32.1279	40.3075	0.109948	3.02778	0.107777	0.0675522	97.3943	30.0612	29.3059	4.09352	54.8508	2.33572	4.25832	1.7578	-85.1515	111.876	8.18732	132.307	0	0	1	0	52889.2	MPF-1585-20230710-10_25_01	9878.38	221.718	769.32	0.7118	-0.933162	MPF-1593-20230710-11_20_23	9909.73	190.539	256.208	0.256309	0.5	421.174	4.76283	53.9754	0.0135241	2.00272
CIMS-SmNOX	4.6.9	4.6.9_7	400	8	0.00190008	1.90008	4.62439	397.853	318.968	32.319	40.3119	0.109455	3.02899	0.107304	0.0672546	78.3952	29.9529	29.2499	4.08029	55.0452	2.34298	4.25646	1.73732	-83.7936	119.829	8.76302	123.193	0	0	1	0	52927.2	MPF-1585-20230710-10_25_01	9878.38	221.718	769.32	0.7118	-0.933162	MPF-1594-20230710-11_24_27	9914.96	189.714	271.24	0.300569	0.5	337.182	4.62439	50.6731	0.0164824	1.83631
CIMS-SmNOX	4.6.9	4.6.9_7	300	9	0.00186526	1.86526	4.28104	397.993	323.526	32.7807	40.3259	0.108245	3.03337	0.106144	0.0665254	58.8054	29.8444	29.1824	4.06443	54.9968	2.34015	4.25507	1.72427	-82.258	130.105	9.4973	116.149	0	0	1	0	53063	MPF-1585-20230710-10_25_01	9878.38	221.718	769.32	0.7118	-0.933162	MPF-1595-20230710-11_28_31	9902.66	194.768	316.905	0.385405	0.5	252.926	4.28104	48.7394	0.0206156	1.42761
CIMS-SmNOX	4.6.9	4.6.9_7	200	10	0.00175866	1.75866	3.39404	398.359	334.004	33.8441	40.3651	0.102	3.03007	0.10013	0.0627463	39.203	29.7736	29.154	4.05775	54.8112	2.33418	4.25857	1.72357	-77.5567	136.946	10.0069	108.6	0	0	1	0	52959.2	MPF-1585-20230710-10_25_01	9878.38	221.718	769.32	0.7118	-0.933162	MPF-1596-20230710-11_32_35	9911.43	204.963	387.175	0.470619	0.5	168.615	3.39404	39.6767	0.0256632	0.987009
CIMS-SmNOX	4.6.9	4.6.9_7	150	11	0.00159359	1.59359	2.63947	398.69	341.7	34.6197	40.3937	0.0919729	3.03088	0.09045	0.056666	29.3996	29.7647	29.2071	4.07022	54.9701	2.34167	4.2599	1.72855	-70.2772	129.195	9.44073	97.7581	0	0	1	0	52982.8	MPF-1585-20230710-10_25_01	9878.38	221.718	769.32	0.7118	-0.933162	MPF-1597-20230710-11_36_39	9915.53	209.671	427.366	0.509388	0.5	126.452	2.63947	32.2065	0.0282529	0.800144
CIMS-SmNOX	4.6.9	4.6.9_7	100	12	0.00141324	1.41324	1.74544	399.08	354.132	35.8798	40.4339	0.0821209	3.02967	0.0809041	0.0506729	19.5975	29.747	29.1666	4.0607	55.1137	2.34683	4.25817	1.71387	-62.324	134.607	9.83782	101.718	0	0	1	0	52946.8	MPF-1585-20230710-10_25_01	9878.38	221.718	769.32	0.7118	-0.933162	MPF-1598-20230710-11_40_43	9910.13	213.25	462.106	0.538526	0.5	84.2927	1.74544	22.6969	0.0317774	0.664812
CIMS-SmNOX	4.6.9	4.6.9_7	50	13	0.00125332	1.25332	0.560882	399.567	376.144	38.1068	40.4798	0.0723288	3.03301	0.071384	0.0446989	9.79996	29.7265	29.1762	4.06297	54.9796	2.34045	4.25694	1.72252	-55.2716	132.353	9.66264	96.544	0	0	1	0	53050.3	MPF-1585-20230710-10_25_01	9878.38	221.718	769.32	0.7118	-0.933162	MPF-1599-20230710-11_44_48	9907.76	216.877	495.258	0.562093	0.5	42.1503	0.560882	11.8462	0.0354457	0.553373
CIMS-SmNOX	4.6.9	4.6.9_7	0	14	0.00108943	1.08943	-0.994145	400.232	414.437	41.9814	40.5425	0.0625994	3.03135	0.06189	0.0387443	0.00493282	29.7257	29.2222	4.07377	55.0937	2.34718	4.26034	1.72659	-48.0437	127.045	9.283	88.2897	0	0	1	0	52996.5	MPF-1600-20230710-11_48_52	9901.88	200.931	623.2	0.677582	-0.994145	-	-	0	0	#DIV/0!	0.5	0.0218082	-0.994145	#DIV/0!	-6.51e-12	#DIV/0!
CIMS-SmNOX	4.6.9	4.6.9_7	2200	15	0.00130943	1.30943	3.69651	398.319	289.258	29.3017	40.3495	0.0614204	3.03201	0.0607374	0.0380216	420.376	32.0696	30.8031	4.46098	55.1614	2.35049	4.26112	2.11049	-57.746	-130.829	-9.63267	222.168	0	0	1	0	53016.1	MPF-1600-20230710-11_48_52	9901.88	200.931	623.2	0.677582	-0.994145	MPF-1601-20230710-11_52_56	9902.69	241.077	248.81	0.0310799	0.5	1849.19	3.69651	28.7364	0.0025366	1.50472
cyto-SmNOX	5.3.2	5.3.2_1	2200	1	0.00230153	2.30153	4.76049	397.719	319.988	32.5132	40.4112	0.117097	3.03558	0.114644	0.0718685	420.379	31.8137	30.239	4.3193	55.0794	2.34639	4.26001	1.97291	-101.498	-39.4161	-2.89055	276.575	0	0	1	0	53133.4	MPF-927-20230626-15_22_34	9872.31	225.343	755.64	0.701786	-1.30741	MPF-929-20230627-09_22_17	9867.7	260.217	273.209	0.0475526	0.5	1849.2	4.76049	43.9671	0.00328137	1.7658
cyto-SmNOX	5.3.2	5.3.2_1	2000	2	0.00224518	2.24518	4.84259	397.696	318.245	32.3357	40.4084	0.115766	3.03618	0.113368	0.0710665	382.399	31.6114	30.1353	4.29366	55.0978	2.34718	4.26003	1.94648	-99.0123	-22.4199	-1.64298	259.324	0	0	1	0	53151.9	MPF-927-20230626-15_22_34	9872.31	225.343	755.64	0.701786	-1.30741	MPF-930-20230627-09_26_21	9863.78	252.303	269.174	0.0626777	0.5	1681.2	4.84259	52.6868	0.00365811	1.80726
cyto-SmNOX	5.3.2	5.3.2_1	1650	3	0.00217879	2.17879	4.88799	397.692	317.975	32.306	40.4052	0.115815	3.03775	0.113417	0.0710969	315.874	31.2407	29.8831	4.23192	55.0326	2.34331	4.25804	1.88861	-96.0846	17.5348	1.28267	238.607	0	0	1	0	53201.6	MPF-927-20230626-15_22_34	9872.31	225.343	755.64	0.701786	-1.30741	MPF-931-20230627-09_30_25	9853.25	245.243	265.299	0.0756007	0.5	1387.18	4.88799	52.436	0.00446618	1.84825
cyto-SmNOX	5.3.2	5.3.2_1	1300	4	0.00214074	2.14074	5.03217	397.644	316.342	32.1368	40.3963	0.116144	3.03528	0.11373	0.0712942	249.416	30.8771	29.6662	4.17945	54.6708	2.32849	4.25911	1.85096	-94.4067	53.7233	3.92893	212.662	0	0	1	0	53124.4	MPF-927-20230626-15_22_34	9872.31	225.343	755.64	0.701786	-1.30741	MPF-932-20230627-09_34_29	9866.79	240.498	263.11	0.0859394	0.5	1093.2	5.03217	46.9745	0.0057991	1.87196
cyto-SmNOX	5.3.2	5.3.2_1	1000	5	0.00207661	2.07661	5.10031	397.622	315.205	32.0184	40.3904	0.115431	3.03516	0.113046	0.070864	192.401	30.5627	29.4939	4.13816	54.7626	2.33161	4.25766	1.80655	-91.5783	80.9486	5.91499	187.686	0	0	1	0	53121.7	MPF-927-20230626-15_22_34	9872.31	225.343	755.64	0.701786	-1.30741	MPF-933-20230627-09_38_33	9867.4	236.686	268.221	0.117573	0.5	841.207	5.10031	49.4517	0.00761729	1.81723
cyto-SmNOX	5.3.2	5.3.2_1	750	6	0.00201712	2.01712	5.16307	397.606	313.142	31.8085	40.3882	0.113359	3.03401	0.111058	0.0696138	144.885	30.3039	29.4443	4.12633	54.9727	2.34011	4.25685	1.78623	-88.9549	88.4934	6.46705	150.89	0	0	1	0	53086.9	MPF-927-20230626-15_22_34	9872.31	225.343	755.64	0.701786	-1.30741	MPF-934-20230627-09_42_38	9893.91	230.646	276.292	0.16521	0.5	631.195	5.16307	52.1398	0.0102512	1.73493
cyto-SmNOX	5.3.2	5.3.2_1	500	7	0.00198192	1.98192	5.13845	397.632	314.691	31.9679	40.3934	0.114767	3.03637	0.112411	0.0704644	97.3957	30.0443	29.2182	4.07283	54.9234	2.3383	4.25738	1.73453	-87.4029	125.926	9.18525	145.104	0	0	1	0	53159.3	MPF-927-20230626-15_22_34	9872.31	225.343	755.64	0.701786	-1.30741	MPF-935-20230627-09_46_42	9903.58	224.285	293.722	0.236404	0.5	421.184	5.13845	49.7847	0.0153042	1.57264
cyto-SmNOX	5.3.2	5.3.2_1	400	8	0.00195342	1.95342	5.11336	397.639	314.954	31.9958	40.3957	0.114428	3.03465	0.112084	0.070259	78.4007	29.9392	29.1691	4.0613	55.1319	2.34662	4.25638	1.71468	-86.146	133.211	9.71963	135.186	0	0	1	0	53107	MPF-927-20230626-15_22_34	9872.31	225.343	755.64	0.701786	-1.30741	MPF-936-20230627-09_50_46	9897.39	224.107	322.579	0.305266	0.5	337.205	5.11336	51.4686	0.0190411	1.34249
cyto-SmNOX	5.3.2	5.3.2_1	300	9	0.00197685	1.97685	4.85771	397.751	319.912	32.5012	40.4091	0.116519	3.03534	0.11409	0.0715204	58.7966	29.8202	29.1171	4.04911	55.0794	2.34418	4.25599	1.70494	-87.179	141.492	10.3187	123.429	0	0	1	0	53128.6	MPF-927-20230626-15_22_34	9872.31	225.343	755.64	0.701786	-1.30741	MPF-937-20230627-09_54_50	9880.51	230.971	371.917	0.378973	0.5	252.891	4.85771	47.9194	0.0243786	1.03174
cyto-SmNOX	5.3.2	5.3.2_1	200	10	0.00189446	1.89446	4.17541	398.026	327.376	33.2578	40.4351	0.112053	3.03563	0.109805	0.0688261	39.1981	29.7338	29.0861	4.04186	55.0666	2.34424	4.25709	1.69762	-83.5455	147.315	10.7409	113.708	0	0	1	0	53136.8	MPF-927-20230626-15_22_34	9872.31	225.343	755.64	0.701786	-1.30741	MPF-938-20230627-09_58_54	9890.91	235.708	454.078	0.480909	0.5	168.594	4.17541	40.5391	0.0325209	0.66412
cyto-SmNOX	5.3.2	5.3.2_1	150	11	0.00179965	1.79965	3.49664	398.321	334.56	33.9864	40.4636	0.106023	3.03465	0.104007	0.0651824	29.4062	29.7046	29.1274	4.05153	55.1733	2.34916	4.25778	1.70237	-79.3646	140.968	10.2837	101.293	0	0	1	0	53106.1	MPF-927-20230626-15_22_34	9872.31	225.343	755.64	0.701786	-1.30741	MPF-939-20230627-10_02_58	9874.97	233.918	497.398	0.529716	0.5	126.481	3.49664	33.4994	0.0379825	0.519186
cyto-SmNOX	5.3.2	5.3.2_1	100	12	0.00169144	1.69144	2.51676	398.739	347.307	35.2776	40.5018	0.0994452	3.03469	0.0976697	0.0612004	19.596	29.6747	29.0982	4.04468	54.983	2.3409	4.25749	1.70378	-74.5926	145.568	10.6175	101.189	0	0	1	0	53107.3	MPF-927-20230626-15_22_34	9872.31	225.343	755.64	0.701786	-1.30741	MPF-940-20230627-10_07_02	9881.01	228.117	535.357	0.573898	0.5	84.2853	2.51676	24.1856	0.0453718	0.411469
cyto-SmNOX	5.3.2	5.3.2_1	50	13	0.00146413	1.46413	1.21032	399.281	365.95	37.1678	40.5531	0.0861353	3.03382	0.0847994	0.0531179	9.78959	29.6779	29.1167	4.04901	55.2057	2.35065	4.25798	1.69836	-64.5682	142.824	10.4215	98.467	0	0	1	0	53079.9	MPF-927-20230626-15_22_34	9872.31	225.343	755.64	0.701786	-1.30741	MPF-941-20230627-10_11_07	9884.71	221.559	567.872	0.609843	0.5	42.1065	1.21032	12.8392	0.0597942	0.330651
cyto-SmNOX	5.3.2	5.3.2_1	0	14	0.00129101	1.29101	-0.631018	400.042	402.466	40.875	40.6289	0.0754777	3.03575	0.0744505	0.0466227	0.00493282	29.6676	29.1324	4.0527	55.1156	2.34706	4.25843	1.70564	-56.9335	140.636	10.2562	93.9634	0	0	1	0	53138.8	MPF-942-20230627-10_15_11	9878.33	202.378	623.223	0.675273	-0.631018	-	-	0	0	#DIV/0!	0.5	0.0218082	-0.631018	#DIV/0!	-6.5e-12	#DIV/0!
cyto-SmNOX	5.3.2	5.3.2_1	2200	15	0.00153077	1.53077	4.39807	397.992	288.98	29.3477	40.4185	0.0730963	3.03493	0.0721322	0.0451682	420.375	32.006	30.7103	4.4374	55.2696	2.35427	4.25961	2.08313	-67.5069	-116.783	-8.58599	227.499	0	0	1	0	53112.6	MPF-942-20230627-10_15_11	9878.33	202.378	623.223	0.675273	-0.631018	MPF-943-20230627-10_19_15	9872.78	279.638	289.28	0.0333301	0.5	1849.19	4.39807	30.8168	0.00271962	1.15439
cyto-SmNOX	5.3.2	5.3.2_2	2200	1	0.00242393	2.42393	4.80467	397.695	321.603	32.6585	40.3855	0.12163	3.03676	0.118987	0.0745997	420.377	31.79	30.3412	4.34467	55.0016	2.34411	4.26189	2.00056	-106.895	-54.8976	-4.02651	254.558	0	0	1	0	53167.1	MPF-942-20230627-10_15_11	9878.33	202.378	623.223	0.675273	-0.631018	MPF-944-20230627-11_02_50	9864.24	278.576	292.293	0.0469266	0.5	1849.19	4.80467	43.3881	0.00293949	1.13219
cyto-SmNOX	5.3.2	5.3.2_2	2000	2	0.00232175	2.32175	4.84306	397.687	319.779	32.4725	40.3838	0.118734	3.03598	0.116213	0.072855	382.409	31.5833	30.1899	4.30715	55.0719	2.34486	4.25781	1.9623	-102.389	-32.8548	-2.40838	244.757	0	0	1	0	53146	MPF-942-20230627-10_15_11	9878.33	202.378	623.223	0.675273	-0.631018	MPF-945-20230627-11_06_54	9850.62	269.975	282.211	0.0433576	0.5	1681.24	4.84306	36.4473	0.00325597	1.20836
cyto-SmNOX	5.3.2	5.3.2_2	1650	3	0.00227554	2.27554	4.88077	397.681	320.397	32.5355	40.3835	0.120179	3.03493	0.117597	0.0737254	315.877	31.2046	29.9332	4.24414	55.0633	2.34288	4.25489	1.90125	-100.351	7.20436	0.527586	223.258	0	0	1	0	53115.9	MPF-942-20230627-10_15_11	9878.33	202.378	623.223	0.675273	-0.631018	MPF-946-20230627-11_10_58	9869.48	263.664	282.221	0.0657554	0.5	1387.19	4.88077	45.6078	0.00397333	1.20828
cyto-SmNOX	5.3.2	5.3.2_2	1300	4	0.00220952	2.20952	4.98528	397.654	318.988	32.39	40.3777	0.1197	3.03445	0.117137	0.0734365	249.42	30.8565	29.7152	4.19124	54.8938	2.3375	4.25822	1.85374	-97.44	45.1078	3.30049	200.388	0	0	1	0	53098.6	MPF-942-20230627-10_15_11	9878.33	202.378	623.223	0.675273	-0.631018	MPF-947-20230627-11_15_02	9864.19	259.223	284.301	0.0882076	0.5	1093.22	4.98528	48.215	0.00513741	1.19213
cyto-SmNOX	5.3.2	5.3.2_2	1000	5	0.0021184	2.1184	5.06754	397.632	316.586	32.1478	40.3777	0.117082	3.03687	0.114631	0.0718601	192.403	30.5531	29.5875	4.16054	55.0515	2.34407	4.25795	1.81648	-93.4215	65.8641	4.81229	169.658	0	0	1	0	53173.4	MPF-942-20230627-10_15_11	9878.33	202.378	623.223	0.675273	-0.631018	MPF-948-20230627-11_19_06	9881.28	254.061	284.58	0.107242	0.5	841.216	5.06754	45.1066	0.0067742	1.18998
cyto-SmNOX	5.3.2	5.3.2_2	750	6	0.0020726	2.0726	5.06383	397.655	316.853	32.1738	40.3786	0.117039	3.03313	0.114587	0.071833	144.882	30.2914	29.3864	4.11257	54.8303	2.33423	4.25719	1.77834	-91.4018	98.1602	7.17357	158.814	0	0	1	0	53058.6	MPF-942-20230627-10_15_11	9878.33	202.378	623.223	0.675273	-0.631018	MPF-949-20230627-11_23_10	9882.51	249.211	295.388	0.156325	0.5	631.182	5.06383	49.3348	0.00902251	1.10985
cyto-SmNOX	5.3.2	5.3.2_2	500	7	0.00203995	2.03995	4.90905	397.71	319.32	32.4237	40.3835	0.117237	3.03462	0.114777	0.0719525	97.3951	30.0356	29.2642	4.08367	54.8518	2.33603	4.25881	1.74764	-89.962	119.283	8.70793	135.424	0	0	1	0	53103.4	MPF-942-20230627-10_15_11	9878.33	202.378	623.223	0.675273	-0.631018	MPF-950-20230627-11_27_15	9889.14	239.735	314.423	0.237539	0.5	421.182	4.90905	50.0235	0.0131536	0.982116
cyto-SmNOX	5.3.2	5.3.2_2	400	8	0.00199238	1.99238	4.8034	397.752	320.345	32.5281	40.3881	0.116146	3.03427	0.113732	0.071295	78.3961	29.9196	29.1727	4.06214	54.9929	2.33939	4.25399	1.72275	-87.8641	131.009	9.55982	131.101	0	0	1	0	53096	MPF-942-20230627-10_15_11	9878.33	202.378	623.223	0.675273	-0.631018	MPF-951-20230627-11_31_19	9908.89	239.321	339.578	0.295239	0.5	337.184	4.8034	49.7749	0.0161171	0.835289
cyto-SmNOX	5.3.2	5.3.2_2	300	9	0.00194487	1.94487	4.60933	397.846	322.481	32.7482	40.4015	0.114752	3.0347	0.112395	0.0704546	58.795	29.8286	29.1014	4.04544	55.0619	2.34349	4.25611	1.70195	-85.7689	144.106	10.5108	127.643	0	0	1	0	53108.1	MPF-942-20230627-10_15_11	9878.33	202.378	623.223	0.675273	-0.631018	MPF-952-20230627-11_35_23	9898	244.923	395.773	0.381153	0.5	252.884	4.60933	48.1938	0.0207223	0.5747
cyto-SmNOX	5.3.2	5.3.2_2	200	10	0.00185473	1.85473	3.94354	398.12	329.823	33.4952	40.4312	0.110063	3.03574	0.107893	0.0676248	39.1968	29.7322	29.0464	4.03258	55.0411	2.3416	4.25427	1.69099	-81.7936	151.932	11.0744	120.41	0	0	1	0	53141.3	MPF-942-20230627-10_15_11	9878.33	202.378	623.223	0.675273	-0.631018	MPF-953-20230627-11_39_27	9888.32	254.423	489.394	0.480126	0.5	168.591	3.94354	40.4725	0.027134	0.273459
cyto-SmNOX	5.3.2	5.3.2_2	150	11	0.00180254	1.80254	3.2352	398.418	339.139	34.4426	40.463	0.107027	3.03317	0.104972	0.0657891	29.4015	29.6969	29.0489	4.03316	55.0733	2.34398	4.25611	1.68918	-79.4922	152.631	11.1353	113.676	0	0	1	0	53061	MPF-942-20230627-10_15_11	9878.33	202.378	623.223	0.675273	-0.631018	MPF-954-20230627-11_43_31	9887.25	254.309	542.099	0.530881	0.5	126.46	3.2352	33.5675	0.0305728	0.149649
cyto-SmNOX	5.3.2	5.3.2_2	100	12	0.00155801	1.55801	2.24592	398.854	348.918	35.4331	40.5042	0.0919305	3.03538	0.0904113	0.0566415	19.5965	29.7165	29.0724	4.03866	55.0222	2.34367	4.2595	1.69499	-68.7082	151.154	11.0216	113.064	0	0	1	0	53126.5	MPF-942-20230627-10_15_11	9878.33	202.378	623.223	0.675273	-0.631018	MPF-955-20230627-11_47_35	9888.37	248.253	581.774	0.573283	0.5	84.2885	2.24592	24.1606	0.0341321	0.0712459
cyto-SmNOX	5.3.2	5.3.2_2	50	13	0.00115749	1.15749	0.966281	399.415	365.9	37.1569	40.5603	0.0679919	3.03322	0.0671564	0.042047	9.79982	29.7488	29.1066	4.04665	55.2454	2.35151	4.25648	1.69514	-51.0455	143.437	10.4674	112.659	0	0	1	0	53062.2	MPF-942-20230627-10_15_11	9878.33	202.378	623.223	0.675273	-0.631018	MPF-956-20230627-11_51_39	9886.13	241.48	622.475	0.612065	0.5	42.1516	0.966281	12.8998	0.0378941	0.00120248
cyto-SmNOX	5.3.2	5.3.2_2	0	14	0.00109563	1.09563	-0.992624	400.223	414.159	42.0586	40.6433	0.0633647	3.03633	0.0626391	0.039214	0.00493282	29.7265	29.1569	4.05843	54.8747	2.33811	4.26081	1.72032	-48.3175	138.253	10.0822	100.023	0	0	1	0	53154.8	MPF-957-20230627-11_55_44	9875.98	214.792	682.624	0.685344	-0.992624	-	-	0	0	#DIV/0!	0.5	0.0218082	-0.992624	#DIV/0!	-1.3e-11	#DIV/0!
cyto-SmNOX	5.3.2	5.3.2_2	2200	15	0.00130715	1.30715	3.93256	398.217	282.026	28.6401	40.4395	0.0608494	3.03455	0.0601796	0.0376718	420.374	32.0541	30.8466	4.47206	54.9672	2.34028	4.25759	2.13179	-57.6451	-140.414	-10.3312	211.984	0	0	1	0	53102.2	MPF-957-20230627-11_55_44	9875.98	214.792	682.624	0.685344	-0.992624	MPF-958-20230627-11_59_48	9882.27	302.399	317.704	0.0481756	0.5	1849.18	3.93256	44.5427	0.00266344	1.14861
cyto-SmNOX	5.11.1	5.11.1_1	2200	1	0.00269364	2.69364	5.61407	397.341	321.263	32.6005	40.3206	0.141489	3.03472	0.137924	0.0865154	420.377	31.7127	30.0078	4.26237	55.0581	2.34507	4.25927	1.9173	-118.79	-2.0727	-0.151867	299.363	0	0	1	0	53104.6	MPF-972-20230627-13_18_37	9871.91	172.924	620.96	0.721522	-1.06945	MPF-974-20230627-13_49_43	9889.92	226.578	238.194	0.0487659	0.5	1849.19	5.61407	45.0888	0.00361429	1.60695
cyto-SmNOX	5.11.1	5.11.1_1	2000	2	0.00269395	2.69395	5.66538	397.304	319.678	32.4373	40.314	0.139667	3.03328	0.13619	0.085424	382.4	31.4924	30.1045	4.28608	55.0598	2.34453	4.25814	1.94155	-118.803	-18.6241	-1.36586	243.607	0	0	1	0	53061.2	MPF-972-20230627-13_18_37	9871.91	172.924	620.96	0.721522	-1.06945	MPF-975-20230627-13_53_47	9899.77	220.319	234.917	0.0621432	0.5	1681.2	5.66538	52.2375	0.00400597	1.64331
cyto-SmNOX	5.11.1	5.11.1_1	1650	3	0.00263708	2.63707	5.7381	397.279	319.311	32.3994	40.3106	0.140154	3.03111	0.136651	0.085714	315.878	31.1276	29.9079	4.23795	55.035	2.34336	4.25793	1.8946	-116.295	13.3774	0.98082	213.941	0	0	1	0	52994.6	MPF-972-20230627-13_18_37	9871.91	172.924	620.96	0.721522	-1.06945	MPF-976-20230627-13_57_51	9890.65	215.935	232.27	0.0703285	0.5	1387.19	5.7381	48.7796	0.00490742	1.67344
cyto-SmNOX	5.11.1	5.11.1_1	1300	4	0.00258142	2.58142	5.73599	397.3	323.02	32.7769	40.3142	0.146879	3.03464	0.143041	0.089737	249.423	30.7663	29.4056	4.11715	55.0418	2.34425	4.25902	1.7729	-113.841	96.2857	7.03402	238.902	0	0	1	0	53102.3	MPF-972-20230627-13_18_37	9871.91	172.924	620.96	0.721522	-1.06945	MPF-977-20230627-14_01_55	9889.25	212.505	237.792	0.106341	0.5	1093.23	5.73599	58.1278	0.00622508	1.61136
cyto-SmNOX	5.11.1	5.11.1_1	1000	5	0.00251576	2.51576	5.71205	397.32	323.12	32.7857	40.3145	0.145972	3.03508	0.142181	0.0891956	192.402	30.4523	29.2382	4.07755	54.9359	2.33897	4.25763	1.73858	-110.945	122.762	8.95924	213.179	0	0	1	0	53116.7	MPF-972-20230627-13_18_37	9871.91	172.924	620.96	0.721522	-1.06945	MPF-978-20230627-14_05_59	9912.05	207.806	238.55	0.128878	0.5	841.21	5.71205	54.2066	0.0080616	1.60306
cyto-SmNOX	5.11.1	5.11.1_1	750	6	0.00247167	2.47166	5.67148	397.346	322.339	32.7041	40.3143	0.143086	3.03367	0.139439	0.0874694	144.882	30.191	29.2794	4.08726	55.1033	2.34585	4.25718	1.74142	-109	115.663	8.44673	159.991	0	0	1	0	53073.5	MPF-972-20230627-13_18_37	9871.91	172.924	620.96	0.721522	-1.06945	MPF-979-20230627-14_10_03	9905.33	202.432	248.17	0.184304	0.5	631.18	5.67148	58.1644	0.0106799	1.50215
cyto-SmNOX	5.11.1	5.11.1_1	500	7	0.00245393	2.45393	5.47922	397.416	326.849	33.1626	40.3224	0.147718	3.03446	0.143837	0.0902381	97.3999	29.9078	28.9526	4.01077	54.8769	2.3339	4.25297	1.67687	-108.218	166.339	12.1237	167.644	0	0	1	0	53100.9	MPF-972-20230627-13_18_37	9871.91	172.924	620.96	0.721522	-1.06945	MPF-980-20230627-14_14_07	9911.75	196.765	274.852	0.284108	0.5	421.198	5.47922	59.8328	0.0155477	1.25925
cyto-SmNOX	5.11.1	5.11.1_1	400	8	0.00241257	2.41257	5.21293	397.533	329.619	33.4453	40.3363	0.146773	3.03485	0.14294	0.0896737	78.3961	29.8077	28.9157	4.00219	55.102	2.34317	4.25243	1.65902	-106.394	172.043	12.5353	156.58	0	0	1	0	53113.3	MPF-972-20230627-13_18_37	9871.91	172.924	620.96	0.721522	-1.06945	MPF-981-20230627-14_18_11	9920.46	199.258	304.636	0.345916	0.5	337.186	5.21293	58.319	0.0186318	1.03836
cyto-SmNOX	5.11.1	5.11.1_1	300	9	0.00239059	2.39059	4.81736	397.695	333.13	33.7977	40.3482	0.144211	3.0334	0.140507	0.0881418	58.7894	29.7266	28.9822	4.01763	55.0799	2.34561	4.25856	1.67202	-105.425	165.184	12.0468	130.596	0	0	1	0	53064.2	MPF-972-20230627-13_18_37	9871.91	172.924	620.96	0.721522	-1.06945	MPF-982-20230627-14_22_15	9926.75	209.021	367.227	0.430814	0.5	252.856	4.81736	54.467	0.0232813	0.690942
cyto-SmNOX	5.11.1	5.11.1_1	200	10	0.00230982	2.30982	3.87905	398.086	343.541	34.8521	40.3856	0.141999	3.03279	0.138406	0.0868192	39.1969	29.6188	28.8424	3.98523	55.1171	2.34499	4.25456	1.64024	-101.863	185.343	13.5092	136.185	0	0	1	0	53048	MPF-972-20230627-13_18_37	9871.91	172.924	620.96	0.721522	-1.06945	MPF-983-20230627-14_26_20	9909	217.337	447.567	0.514403	0.5	168.588	3.87905	43.3612	0.0293526	0.387414
cyto-SmNOX	5.11.1	5.11.1_1	150	11	0.00219816	2.19816	3.03631	398.451	351.572	35.6666	40.4224	0.134542	3.03275	0.131312	0.0823537	29.398	29.5995	28.8388	3.98441	54.9515	2.33908	4.25663	1.64532	-96.9387	187.309	13.653	133.421	0	0	1	0	53045.4	MPF-972-20230627-13_18_37	9871.91	172.924	620.96	0.721522	-1.06945	MPF-984-20230627-14_30_24	9898.97	218.642	489.385	0.553231	0.5	126.446	3.03631	34.977	0.0324704	0.268857
cyto-SmNOX	5.11.1	5.11.1_1	100	12	0.00205993	2.05993	1.93959	398.887	363.032	36.8273	40.4645	0.123932	3.03251	0.121186	0.0759827	19.6006	29.5755	28.9653	4.01369	55.0614	2.34337	4.25593	1.67032	-90.8427	166.145	12.1188	107.022	0	0	1	0	53038.5	MPF-972-20230627-13_18_37	9871.91	172.924	620.96	0.721522	-1.06945	MPF-985-20230627-14_34_28	9912.51	218.112	529.489	0.588071	0.5	84.3043	1.93959	24.7885	0.0356926	0.172753
cyto-SmNOX	5.11.1	5.11.1_1	50	13	0.00182045	1.82045	0.665462	399.454	379.158	38.4652	40.5242	0.110199	3.03257	0.108022	0.0677056	9.80365	29.5881	28.8997	3.9985	55.009	2.34224	4.25793	1.65626	-80.282	178.198	12.994	120.714	0	0	1	0	53039	MPF-972-20230627-13_18_37	9871.91	172.924	620.96	0.721522	-1.06945	MPF-986-20230627-14_38_32	9908.46	216.636	566.05	0.617285	0.5	42.1682	0.665462	13.0149	0.0411426	0.0970062
cyto-SmNOX	5.11.1	5.11.1_1	0	14	0.0015505	1.55049	-1.11876	400.202	408.786	41.4724	40.6014	0.0929593	3.03311	0.0914051	0.0572657	0.00493282	29.5984	28.9662	4.0139	55.1245	2.34693	4.2575	1.66698	-68.3768	167.083	12.1852	110.896	0	0	1	0	53055.9	MPF-987-20230627-14_42_36	9899.55	190.647	650.98	0.707139	-1.11876	-	-	0	0	#DIV/0!	0.5	0.0218082	-1.11876	#DIV/0!	1.02E-13	#DIV/0!
cyto-SmNOX	5.11.1	5.11.1_1	2200	15	0.00188685	1.88685	4.73148	397.808	302.636	30.7023	40.3574	0.091959	3.03369	0.090438	0.0566583	420.373	31.9199	30.5187	4.38903	54.9889	2.34267	4.26026	2.04637	-83.2102	-84.9582	-6.24291	245.962	0	0	1	0	53071.6	MPF-987-20230627-14_42_36	9899.55	190.647	650.98	0.707139	-1.11876	MPF-988-20230627-14_46_40	9915.93	250.285	264.875	0.0550853	0.5	1849.17	4.73148	50.9311	0.0031637	1.45768
cyto-SmNOX	5.11.1	5.11.1_2	2200	1	0.00275219	2.75219	6.54498	396.949	305.003	30.7114	39.9696	0.133444	3.02095	0.130254	0.0816889	420.376	31.7112	30.5496	4.39681	54.9299	2.34042	4.26074	2.05639	-121.372	-89.3165	-6.59191	203.096	0	0	1	0	52664.7	MPF-1287-20230705-14_25_53	9870.97	204.53	698.48	0.707178	-1.22307	MPF-1289-20230705-14_57_38	9846.36	329.521	350.247	0.0591745	0.5	1849.19	6.54498	54.7124	0.00420078	0.994249
cyto-SmNOX	5.11.1	5.11.1_2	2000	2	0.00275077	2.75076	6.73981	396.871	305.381	30.7493	39.9616	0.137676	3.02022	0.134282	0.0842243	382.397	31.483	30.3007	4.33459	54.964	2.34029	4.25787	1.9943	-121.309	-50.6797	-3.73644	206.672	0	0	1	0	52644.5	MPF-1287-20230705-14_25_53	9870.97	204.53	698.48	0.707178	-1.22307	MPF-1290-20230705-15_01_42	9841.33	321.921	346.344	0.0705147	0.5	1681.19	6.73981	59.2742	0.00473646	1.01673
cyto-SmNOX	5.11.1	5.11.1_2	1650	3	0.00267825	2.67825	6.82031	396.837	305.412	30.752	39.9577	0.138779	3.02127	0.135333	0.0848854	315.881	31.1266	30.0456	4.27161	55.0408	2.3444	4.25939	1.92721	-118.111	-8.12886	-0.598368	189.043	0	0	1	0	52675.3	MPF-1287-20230705-14_25_53	9870.97	204.53	698.48	0.707178	-1.22307	MPF-1291-20230705-15_05_46	9839.14	315.213	350.708	0.10121	0.5	1387.21	6.82031	70.1995	0.00579824	0.991629
cyto-SmNOX	5.11.1	5.11.1_2	1300	4	0.00261106	2.61106	6.84618	396.847	305.867	30.7986	39.9596	0.139527	3.02188	0.136044	0.0853331	249.418	30.7544	29.7635	4.20291	54.8026	2.33306	4.2572	1.86985	-115.148	36.373	2.67303	173.317	0	0	1	0	52695.7	MPF-1287-20230705-14_25_53	9870.97	204.53	698.48	0.707178	-1.22307	MPF-1292-20230705-15_09_50	9850.13	308.492	345.965	0.108313	0.5	1093.21	6.84618	59.2043	0.00738125	1.01893
cyto-SmNOX	5.11.1	5.11.1_2	1000	5	0.00249202	2.49202	6.7764	396.863	306.046	30.8168	39.9615	0.137737	3.01875	0.134338	0.0842599	192.396	30.4585	29.5496	4.15147	55.0566	2.34382	4.25711	1.80765	-109.898	71.0746	5.2231	158.796	0	0	1	0	52600.2	MPF-1287-20230705-14_25_53	9870.97	204.53	698.48	0.707178	-1.22307	MPF-1293-20230705-15_13_55	9871.79	300.591	355.736	0.155017	0.5	841.185	6.7764	65.199	0.00950976	0.963476
cyto-SmNOX	5.11.1	5.11.1_2	750	6	0.0023961	2.3961	6.73439	396.945	305.813	30.7927	39.9689	0.135857	3.0216	0.132553	0.0831357	144.888	30.2069	29.3716	4.10907	55.1492	2.34726	4.2562	1.76181	-105.668	99.5363	7.30121	146.057	0	0	1	0	52687.8	MPF-1287-20230705-14_25_53	9870.97	204.53	698.48	0.707178	-1.22307	MPF-1294-20230705-15_17_59	9872.57	290.485	362.714	0.199134	0.5	631.208	6.73439	62.8475	0.0126067	0.925704
cyto-SmNOX	5.11.1	5.11.1_2	500	7	0.00233686	2.33686	6.54532	397.011	308.178	31.0317	39.9767	0.135559	3.02045	0.132267	0.0829561	97.4039	29.9527	29.1915	4.06656	55.0687	2.34416	4.25679	1.7224	-103.055	129.214	9.47343	133.036	0	0	1	0	52652.3	MPF-1287-20230705-14_25_53	9870.97	204.53	698.48	0.707178	-1.22307	MPF-1295-20230705-15_22_03	9878.23	276.788	394.738	0.298805	0.5	421.221	6.54532	62.9315	0.0184425	0.769479
cyto-SmNOX	5.11.1	5.11.1_2	400	8	0.00230845	2.30845	6.32647	397.105	310.234	31.2387	39.9861	0.134337	3.0204	0.131104	0.0822238	78.3931	29.8471	29.1514	4.05715	54.9949	2.34047	4.2558	1.71668	-101.803	135.081	9.90151	121.573	0	0	1	0	52651.6	MPF-1287-20230705-14_25_53	9870.97	204.53	698.48	0.707178	-1.22307	MPF-1296-20230705-15_26_07	9896.52	278.386	440.971	0.368697	0.5	337.171	6.32647	62.157	0.0223909	0.583959
cyto-SmNOX	5.11.1	5.11.1_2	300	9	0.00219697	2.19697	5.92109	397.245	312.43	31.4585	39.9985	0.128968	3.02144	0.125986	0.0790036	58.7974	29.7658	29.104	4.04603	55.1144	2.34591	4.25644	1.70012	-96.8865	143.29	10.4973	115.698	0	0	1	0	52682.8	MPF-1287-20230705-14_25_53	9870.97	204.53	698.48	0.707178	-1.22307	MPF-1297-20230705-15_30_11	9882.84	290.153	542.226	0.464886	0.5	252.894	5.92109	58.7834	0.0282496	0.288171
cyto-SmNOX	5.11.1	5.11.1_2	200	10	0.0020069	2.0069	4.73486	397.767	321.771	32.3971	40.0487	0.117	3.02104	0.11454	0.0718043	39.1988	29.7093	29.0863	4.0419	54.8017	2.33363	4.25832	1.70827	-88.5044	147.398	10.7991	108.891	0	0	1	0	52668.9	MPF-1287-20230705-14_25_53	9870.97	204.53	698.48	0.707178	-1.22307	MPF-1298-20230705-15_34_15	9868.65	299.888	672.905	0.554339	0.5	168.599	4.73486	46.7304	0.0353379	0.0380061
cyto-SmNOX	5.11.1	5.11.1_2	150	11	0.00157626	1.57626	3.8028	398.225	321.307	32.3527	40.0977	0.0922178	3.02042	0.0906817	0.056812	29.395	29.7529	29.0827	4.04105	55.1281	2.34632	4.25613	1.69473	-69.513	146.499	10.7349	117.116	0	0	1	0	52651.7	MPF-1287-20230705-14_25_53	9870.97	204.53	698.48	0.707178	-1.22307	MPF-1299-20230705-15_38_19	9888.21	295.973	722.612	0.590413	0.5	126.429	3.8028	37.3228	0.0397524	-0.0333958
cyto-SmNOX	5.11.1	5.11.1_2	100	12	0.00149467	1.49467	2.39347	398.814	343.574	34.5949	40.1571	0.0865576	3.022	0.0852035	0.0533721	19.6033	29.7249	29.1399	4.05446	55.0554	2.34421	4.25792	1.71024	-65.9151	138.434	10.1418	102.264	0	0	1	0	52698.8	MPF-1287-20230705-14_25_53	9870.97	204.53	698.48	0.707178	-1.22307	MPF-1300-20230705-15_42_23	9876.6	286.788	761.107	0.623197	0.5	84.318	2.39347	26.2734	0.0428917	-0.0822847
cyto-SmNOX	5.11.1	5.11.1_2	50	13	0.0012702	1.2702	0.718958	399.5	372.592	37.5146	40.2239	0.0727303	3.02099	0.0717714	0.0449422	9.80398	29.7218	29.2155	4.0722	55.1339	2.34708	4.25706	1.72511	-56.0158	125.511	9.20141	88.5006	0	0	1	0	52668.5	MPF-1287-20230705-14_25_53	9870.97	204.53	698.48	0.707178	-1.22307	MPF-1301-20230705-15_46_28	9875.5	277.597	803.351	0.654452	0.5	42.1716	0.718958	13.7996	0.0460506	-0.130542
cyto-SmNOX	5.11.1	5.11.1_2	0	14	0.000948156	0.948156	-1.54925	400.481	434.744	43.7716	40.3219	0.0543157	3.02048	0.0537788	0.0336596	0.00493282	29.7486	29.204	4.06948	55.22	2.35096	4.25745	1.71852	-41.8137	127.632	9.35803	95.1815	0	0	1	0	52652.6	MPF-1302-20230705-15_50_32	9873.93	252.308	858.5	0.706106	-1.54925	-	-	0	0	#DIV/0!	0.5	0.0218082	-1.54925	#DIV/0!	-6.73e-12	#DIV/0!
cyto-SmNOX	5.11.1	5.11.1_2	2200	15	0.00130217	1.30217	4.51635	397.986	259.788	26.1582	40.0734	0.0577676	3.0202	0.0571607	0.0357794	420.369	32.0809	31.1792	4.55768	54.9667	2.34246	4.26159	2.21522	-57.4257	-191.241	-14.1621	157.54	0	0	1	0	52641.3	MPF-1302-20230705-15_50_32	9873.93	252.308	858.5	0.706106	-1.54925	MPF-1303-20230705-15_54_36	9895.44	351.339	371.931	0.0553649	0.5	1849.16	4.51635	51.1892	0.0032802	1.30822
cyto-SmNOX	5.11.1	5.11.1_3	2200	1	0.00189851	1.89851	5.29612	397.569	292.603	29.5441	40.1425	0.092026	3.0267	0.0904994	0.0566972	420.379	31.9139	30.5199	4.38935	54.9913	2.34179	4.25848	2.04756	-83.7242	-86.1515	-6.34502	244.159	0	0	1	0	52848.1	MPF-1362-20230706-16_00_26	9862.9	203.363	717.32	0.716495	-1.05787	MPF-1364-20230707-11_06_50	9863.81	242.902	261.446	0.0709285	0.5	1849.21	5.29612	65.5806	0.00343607	1.74367
cyto-SmNOX	5.11.1	5.11.1_3	2000	2	0.00188308	1.88308	5.38994	397.546	291.061	29.3879	40.1396	0.0920393	3.0263	0.0905121	0.0567051	382.396	31.7053	30.4454	4.37066	54.9324	2.33984	4.2595	2.03081	-83.0437	-73.2937	-5.39689	220.661	0	0	1	0	52835	MPF-1362-20230706-16_00_26	9862.9	203.363	717.32	0.716495	-1.05787	MPF-1365-20230707-11_10_55	9863.47	240.923	256.438	0.0605028	0.5	1681.18	5.38994	50.8581	0.00383528	1.79724
cyto-SmNOX	5.11.1	5.11.1_3	1650	3	0.00182818	1.82818	5.417	397.535	292.572	29.5398	40.1374	0.0935429	3.02764	0.0919665	0.0576185	315.875	31.3347	30.0669	4.27684	54.8429	2.33548	4.2585	1.94136	-80.6229	-12.2155	-0.897368	222.139	0	0	1	0	52877	MPF-1362-20230706-16_00_26	9862.9	203.363	717.32	0.716495	-1.05787	MPF-1366-20230707-11_14_59	9864.1	239.259	260.227	0.0805763	0.5	1387.18	5.417	55.887	0.00466764	1.75651
cyto-SmNOX	5.11.1	5.11.1_3	1300	4	0.00186574	1.86574	5.41176	397.543	298.496	30.1397	40.1407	0.0994391	3.02567	0.0976586	0.0611939	249.419	30.949	29.8105	4.21429	55.1277	2.34794	4.2591	1.86635	-82.2791	30.012	2.2034	199.355	0	0	1	0	52816.1	MPF-1362-20230706-16_00_26	9862.9	203.363	717.32	0.716495	-1.05787	MPF-1367-20230707-11_19_03	9848.71	237.025	262.418	0.0967665	0.5	1093.21	5.41176	52.8932	0.005918	1.7335
cyto-SmNOX	5.11.1	5.11.1_3	1000	5	0.00173772	1.73772	5.48673	397.531	293.676	29.6532	40.1397	0.0951833	3.02428	0.0935499	0.0586131	192.407	30.6469	29.5743	4.15737	55.0198	2.34214	4.2569	1.81523	-76.6335	67.0452	4.91856	187.737	0	0	1	0	52775.4	MPF-1362-20230706-16_00_26	9862.9	203.363	717.32	0.716495	-1.05787	MPF-1368-20230707-11_23_07	9882.55	234.634	265.2	0.115256	0.5	841.232	5.48673	48.4784	0.00777978	1.70483
cyto-SmNOX	5.11.1	5.11.1_3	750	6	0.00172147	1.72147	5.43959	397.55	295.862	29.8733	40.1407	0.0964187	3.02443	0.094743	0.0593625	144.891	30.3879	29.412	4.11865	55.0071	2.34272	4.25895	1.77592	-75.9169	94.8847	6.95527	170.814	0	0	1	0	52778.4	MPF-1362-20230706-16_00_26	9862.9	203.363	717.32	0.716495	-1.05787	MPF-1369-20230707-11_27_11	9871.98	231.332	278.813	0.170298	0.5	631.22	5.43959	53.7478	0.0102935	1.57276
cyto-SmNOX	5.11.1	5.11.1_3	500	7	0.00169656	1.69656	5.31975	397.608	299.18	30.2109	40.1501	0.0975556	3.02512	0.095841	0.0600521	97.4022	30.1124	29.2292	4.07543	55.0876	2.34474	4.25639	1.73069	-74.8183	122.994	9.00511	154.583	0	0	1	0	52801.4	MPF-1362-20230706-16_00_26	9862.9	203.363	717.32	0.716495	-1.05787	MPF-1370-20230707-11_31_15	9879.8	228.452	306.504	0.254652	0.5	421.214	5.31975	53.6314	0.015141	1.34033
cyto-SmNOX	5.11.1	5.11.1_3	400	8	0.00167714	1.67714	5.12619	397.683	302.146	30.5093	40.1562	0.0971379	3.02633	0.0954385	0.0597992	78.3997	30.013	29.1987	4.06826	55.2028	2.35021	4.25742	1.71804	-73.9618	128.71	9.4186	142.567	0	0	1	0	52837.8	MPF-1362-20230706-16_00_26	9862.9	203.363	717.32	0.716495	-1.05787	MPF-1371-20230707-11_35_19	9888.64	232.464	332.554	0.300975	0.5	337.2	5.12619	50.7445	0.0183394	1.157
cyto-SmNOX	5.11.1	5.11.1_3	300	9	0.00168811	1.68811	4.76298	397.828	308.987	31.1992	40.1697	0.09801	3.02577	0.0962799	0.0603278	58.7974	29.896	29.131	4.05237	54.923	2.338	4.25687	1.71437	-74.4458	139.363	10.1965	133.911	0	0	1	0	52820.7	MPF-1362-20230706-16_00_26	9862.9	203.363	717.32	0.716495	-1.05787	MPF-1372-20230707-11_39_23	9888.18	239.404	378.474	0.36745	0.5	252.892	4.76298	46.4626	0.0230171	0.895294
cyto-SmNOX	5.11.1	5.11.1_3	200	10	0.00155713	1.55713	3.87767	398.205	319.642	32.275	40.2076	0.0916557	3.02401	0.0901399	0.0564716	39.2025	29.8084	29.0712	4.03837	55.2154	2.34929	4.25478	1.68908	-68.6693	147.643	10.8049	128.981	0	0	1	0	52768.6	MPF-1362-20230706-16_00_26	9862.9	203.363	717.32	0.716495	-1.05787	MPF-1373-20230707-11_43_27	9865.81	243.355	439.96	0.446869	0.5	168.614	3.87767	37.6743	0.0292712	0.630422
cyto-SmNOX	5.11.1	5.11.1_3	150	11	0.00151396	1.51396	3.1967	398.487	329.663	33.285	40.2339	0.088339	3.02694	0.0869313	0.0544567	29.3937	29.7767	29.1025	4.04569	55.024	2.34293	4.25801	1.70276	-66.7655	144.837	10.5916	118.057	0	0	1	0	52855.9	MPF-1362-20230706-16_00_26	9862.9	203.363	717.32	0.716495	-1.05787	MPF-1374-20230707-11_47_31	9871.67	243.693	478.343	0.490548	0.5	126.423	3.1967	31.0082	0.0336536	0.499594
cyto-SmNOX	5.11.1	5.11.1_3	100	12	0.00135396	1.35397	2.1794	398.904	343.903	34.721	40.274	0.0789961	3.02589	0.0778681	0.0487675	19.5996	29.7556	29.1041	4.04607	55.1164	2.34613	4.25669	1.69994	-59.7099	143.635	10.5072	114.032	0	0	1	0	52824.3	MPF-1362-20230706-16_00_26	9862.9	203.363	717.32	0.716495	-1.05787	MPF-1375-20230707-11_51_35	9877.46	241.927	508.217	0.52397	0.5	84.302	2.1794	22.0859	0.0384009	0.411443
cyto-SmNOX	5.11.1	5.11.1_3	50	13	0.00120993	1.20993	0.828005	399.481	369.771	37.3326	40.3321	0.0704254	3.02529	0.0695271	0.0435342	9.79546	29.7391	29.1152	4.04865	55.1348	2.34735	4.25748	1.7013	-53.3578	142.337	10.415	109.189	0	0	1	0	52805.4	MPF-1362-20230706-16_00_26	9862.9	203.363	717.32	0.716495	-1.05787	MPF-1376-20230707-11_55_40	9875.03	237.869	534.729	0.555159	0.5	42.1348	0.828005	11.6957	0.0447582	0.341465
cyto-SmNOX	5.11.1	5.11.1_3	0	14	0.00108618	1.08618	-1.08788	400.251	416.824	42.082	40.4088	0.0627994	3.02565	0.0620841	0.0388662	0.00493282	29.7229	29.1511	4.05708	55.0946	2.3468	4.25958	1.71028	-47.9005	137.884	10.0903	100.079	0	0	1	0	52814.9	MPF-1377-20230707-11_59_44	9866.25	234.416	578.387	0.594708	-1.08788	-	-	0	0	#DIV/0!	0.5	0.0218082	-1.08788	#DIV/0!	6.49E-12	#DIV/0!
cyto-SmNOX	5.11.1	5.11.1_3	2200	15	0.00141464	1.41464	4.6354	397.929	269.381	27.1953	40.1729	0.0642119	3.02494	0.0634641	0.0397315	420.373	32.0451	31.037	4.52089	55.0901	2.34712	4.26051	2.17377	-62.3854	-169.066	-12.4913	176.431	0	0	1	0	52792.4	MPF-1377-20230707-11_59_44	9866.25	234.416	578.387	0.594708	-1.08788	MPF-1378-20230707-12_03_48	9868.7	283.7	295.119	0.0386936	0.5	1849.18	4.6354	35.7757	0.00309504	0.959843
cyto-SmNOX	5.3.2	5.3.2_3	2200	1	0.00334587	3.34587	7.00259	396.675	317.654	32.0654	40.0422	0.17042	3.02585	0.165262	0.103739	420.371	31.5646	30.2602	4.32455	55.0998	2.34839	4.26208	1.97616	-147.553	-41.3697	-3.04402	228.404	0	0	1	0	52819.1	MPF-1377-20230707-11_59_44	9866.25	234.416	578.387	0.594708	-1.08788	MPF-1379-20230707-12_35_54	9836.25	302.796	322.52	0.0611581	0.5	1849.17	7.00259	56.5458	0.00437519	0.793337
cyto-SmNOX	5.3.2	5.3.2_3	2000	2	0.00321024	3.21024	7.02356	396.684	315.764	31.8767	40.0457	0.165687	3.02295	0.160802	0.100928	382.397	31.3737	30.1453	4.29614	55.0984	2.34707	4.25978	1.94907	-141.572	-24.1282	-1.77599	214.922	0	0	1	0	52732.1	MPF-1377-20230707-11_59_44	9866.25	234.416	578.387	0.594708	-1.08788	MPF-1380-20230707-12_39_58	9842.17	297.874	322.785	0.0771742	0.5	1681.19	7.02356	64.8723	0.00482482	0.791865
cyto-SmNOX	5.3.2	5.3.2_3	1650	3	0.00307652	3.07652	6.9923	396.717	314.736	31.7716	40.0473	0.161837	3.02413	0.157175	0.098642	315.881	31.0267	29.9208	4.2411	54.6859	2.32948	4.25975	1.91162	-135.675	12.453	0.91524	193.574	0	0	1	0	52768.2	MPF-1377-20230707-11_59_44	9866.25	234.416	578.387	0.594708	-1.08788	MPF-1381-20230707-12_44_02	9845.88	292.578	319.879	0.085348	0.5	1387.21	6.9923	59.1978	0.00582477	0.808144
cyto-SmNOX	5.3.2	5.3.2_3	1300	4	0.00289384	2.89384	6.95118	396.706	313.917	31.6886	40.0457	0.158039	3.02329	0.153589	0.0963827	249.424	30.6894	29.7013	4.18789	55.121	2.3475	4.25881	1.84039	-127.618	47.5997	3.49548	172.9	0	0	1	0	52743.1	MPF-1377-20230707-11_59_44	9866.25	234.416	578.387	0.594708	-1.08788	MPF-1382-20230707-12_48_07	9851.95	287.193	323.331	0.111769	0.5	1093.24	6.95118	61.0947	0.00735345	0.788837
cyto-SmNOX	5.3.2	5.3.2_3	1000	5	0.00278762	2.78762	6.91566	396.784	314.18	31.715	40.0535	0.156917	3.02678	0.152534	0.0957172	192.401	30.3869	29.4789	4.13458	55.1656	2.349	4.25809	1.78558	-122.934	83.4602	6.11501	159.043	0	0	1	0	52850.2	MPF-1377-20230707-11_59_44	9866.25	234.416	578.387	0.594708	-1.08788	MPF-1383-20230707-12_52_11	9875.31	282.376	331.497	0.148178	0.5	841.206	6.91566	62.3239	0.00951436	0.744776
cyto-SmNOX	5.3.2	5.3.2_3	750	6	0.00276717	2.76717	6.83754	396.83	316.018	31.9007	40.0583	0.158763	3.02646	0.154277	0.0968156	144.887	30.1184	29.2856	4.08872	54.8618	2.33573	4.25749	1.75299	-122.032	114.587	8.38836	145.83	0	0	1	0	52840.9	MPF-1377-20230707-11_59_44	9866.25	234.416	578.387	0.594708	-1.08788	MPF-1384-20230707-12_56_15	9882.29	274.799	345.252	0.204061	0.5	631.201	6.83754	64.4018	0.0125561	0.675264
cyto-SmNOX	5.3.2	5.3.2_3	500	7	0.00266317	2.66317	6.52323	396.965	318.897	32.19	40.0703	0.157006	3.02543	0.152616	0.0957692	97.4034	29.8657	29.1184	4.04942	55.0744	2.34375	4.25561	1.70566	-117.446	140.562	10.2845	130.805	0	0	1	0	52810.6	MPF-1377-20230707-11_59_44	9866.25	234.416	578.387	0.594708	-1.08788	MPF-1385-20230707-13_00_19	9892	266.986	379.818	0.297068	0.5	421.214	6.52323	62.5646	0.0180694	0.522802
cyto-SmNOX	5.3.2	5.3.2_3	400	8	0.00262562	2.62562	6.26932	397.065	321.171	32.4195	40.0803	0.155766	3.02505	0.151444	0.0950306	78.4004	29.775	29.0818	4.04086	55.1048	2.34617	4.25765	1.69469	-115.79	147.876	10.8194	121.306	0	0	1	0	52797.7	MPF-1377-20230707-11_59_44	9866.25	234.416	578.387	0.594708	-1.08788	MPF-1386-20230707-13_04_23	9875.67	270.272	424.464	0.363264	0.5	337.205	6.26932	61.2471	0.0218182	0.362631
cyto-SmNOX	5.3.2	5.3.2_3	300	9	0.00257003	2.57003	5.76022	397.293	325.67	32.8765	40.1068	0.153023	3.02516	0.148849	0.0933962	58.8034	29.67	29.021	4.02666	54.9492	2.3386	4.25593	1.68806	-113.338	156.66	11.4579	113.583	0	0	1	0	52802.4	MPF-1377-20230707-11_59_44	9866.25	234.416	578.387	0.594708	-1.08788	MPF-1387-20230707-13_08_28	9891.12	279.815	506.81	0.44789	0.5	252.916	5.76022	56.6393	0.0270765	0.141232
cyto-SmNOX	5.3.2	5.3.2_3	200	10	0.0023754	2.3754	4.47469	397.829	336.026	33.9213	40.1603	0.141483	3.02408	0.137906	0.0865049	39.1982	29.6117	29.0106	4.02423	54.9726	2.34023	4.25708	1.68401	-104.755	159.064	11.6375	105.144	0	0	1	0	52768.6	MPF-1377-20230707-11_59_44	9866.25	234.416	578.387	0.594708	-1.08788	MPF-1388-20230707-13_12_32	9881.1	280.635	594.724	0.528125	0.5	168.598	4.47469	44.5204	0.0329931	-0.0274688
cyto-SmNOX	5.3.2	5.3.2_3	150	11	0.00212529	2.12529	3.43476	398.294	343.36	34.6622	40.2077	0.125417	3.02572	0.122599	0.0768723	29.3988	29.6204	29.0669	4.03737	55.0253	2.34267	4.25745	1.69469	-93.7252	150.211	10.987	96.871	0	0	1	0	52818.5	MPF-1377-20230707-11_59_44	9866.25	234.416	578.387	0.594708	-1.08788	MPF-1389-20230707-13_16_36	9876.31	277.403	638.509	0.565546	0.5	126.445	3.43476	35.7552	0.0357677	-0.0941597
cyto-SmNOX	5.3.2	5.3.2_3	100	12	0.001882	1.88201	2.1821	398.817	356.395	35.9759	40.2582	0.111004	3.02591	0.10879	0.068189	19.6031	29.6298	29.0562	4.03487	55.0381	2.34377	4.25846	1.6911	-82.9964	152.633	11.1631	100.403	0	0	1	0	52823.4	MPF-1377-20230707-11_59_44	9866.25	234.416	578.387	0.594708	-1.08788	MPF-1390-20230707-13_20_40	9877.25	271.447	676.485	0.598739	0.5	84.3179	2.1821	25.2422	0.0387815	-0.145011
cyto-SmNOX	5.3.2	5.3.2_3	50	13	0.00156879	1.56879	0.691462	399.476	376.365	37.9907	40.3236	0.0912955	3.02172	0.0897903	0.0562521	9.79431	29.6495	29.1395	4.05435	55.1147	2.34665	4.25777	1.70769	-69.1835	138.4	10.1402	89.1509	0	0	1	0	52695.8	MPF-1377-20230707-11_59_44	9866.25	234.416	578.387	0.594708	-1.08788	MPF-1391-20230707-13_24_44	9874.81	265.778	724.768	0.633292	0.5	42.1294	0.691462	13.3401	0.042235	-0.201969
cyto-SmNOX	5.3.2	5.3.2_3	0	14	0.00139385	1.39385	-1.51651	400.387	419.396	42.3336	40.4149	0.0805665	3.02473	0.0793931	0.0497247	0.00493282	29.6425	29.1568	4.0584	55.0018	2.34247	4.25889	1.71594	-61.4687	136.462	9.98938	84.9879	0	0	1	0	52786.8	MPF-1392-20230707-13_28_48	9871.79	235.586	783.29	0.699235	-1.51651	-	-	0	0	#DIV/0!	0.5	0.0218082	-1.51651	#DIV/0!	1.02E-13	#DIV/0!
cyto-SmNOX	5.3.2	5.3.2_3	2200	15	0.00174861	1.74861	5.22038	397.648	282.701	28.535	40.1376	0.081986	3.02677	0.080772	0.0505901	420.369	31.9606	30.7977	4.4596	55.1113	2.34813	4.26069	2.11147	-77.1137	-130.004	-9.5881	203.664	0	0	1	0	52848	MPF-1392-20230707-13_28_48	9871.79	235.586	783.29	0.699235	-1.51651	MPF-1393-20230707-13_32_52	9860.5	335.735	352.29	0.0469924	0.5	1849.16	5.22038	43.4482	0.00364321	1.22342
cyto-SmNOX	5.11.1	5.11.1_4	2200	1	0.00292079	2.92079	6.95265	396.767	306.631	30.9399	40.0349	0.144872	3.02505	0.141125	0.088532	420.379	31.665	30.4012	4.35962	54.9399	2.34063	4.26035	2.01899	-128.807	-65.4925	-4.82347	221.256	0	0	1	0	52794.9	MPF-1392-20230707-13_28_48	9871.79	235.586	783.29	0.699235	-1.51651	MPF-1394-20230707-14_07_53	9857.56	278.22	297.395	0.0644764	0.5	1849.2	6.95265	59.6149	0.0045799	1.63384
cyto-SmNOX	5.11.1	5.11.1_4	2000	2	0.00280059	2.80059	6.9717	396.768	304.81	30.7558	40.0344	0.141469	3.02556	0.137894	0.0864976	382.402	31.4741	30.2705	4.32709	55.0686	2.34558	4.25937	1.98152	-123.506	-44.8411	-3.29975	210.755	0	0	1	0	52811.1	MPF-1392-20230707-13_28_48	9871.79	235.586	783.29	0.699235	-1.51651	MPF-1395-20230707-14_11_57	9851.95	274.438	297.766	0.0783425	0.5	1681.21	6.9717	65.8551	0.00504887	1.63055
cyto-SmNOX	5.11.1	5.11.1_4	1650	3	0.00275868	2.75868	7.01194	396.755	305.869	30.8617	40.032	0.143673	3.02323	0.139984	0.0878138	315.873	31.1084	29.9731	4.25388	54.7021	2.33034	4.26006	1.92353	-121.658	4.12259	0.303163	198.641	0	0	1	0	52739.3	MPF-1392-20230707-13_28_48	9871.79	235.586	783.29	0.699235	-1.51651	MPF-1396-20230707-14_16_01	9862.8	271.834	302.692	0.101947	0.5	1387.17	7.01194	70.7088	0.00614808	1.58775
cyto-SmNOX	5.11.1	5.11.1_4	1300	4	0.00263726	2.63726	7.02612	396.787	305.771	30.8515	40.0347	0.142938	3.02514	0.139289	0.0873757	249.413	30.7541	29.7221	4.19291	55.0476	2.34444	4.25893	1.84847	-116.303	44.314	3.25254	180.677	0	0	1	0	52798.5	MPF-1392-20230707-13_28_48	9871.79	235.586	783.29	0.699235	-1.51651	MPF-1397-20230707-14_20_05	9871.03	267.341	302.343	0.115769	0.5	1093.19	7.02612	63.2787	0.00781441	1.59074
cyto-SmNOX	5.11.1	5.11.1_4	1000	5	0.00259658	2.59658	6.92206	396.811	306.631	30.9371	40.0357	0.142118	3.02477	0.13851	0.086885	192.394	30.4375	29.6405	4.17325	55.0156	2.34291	4.25864	1.83034	-114.509	57.4245	4.21362	139.523	0	0	1	0	52787.2	MPF-1392-20230707-13_28_48	9871.79	235.586	783.29	0.699235	-1.51651	MPF-1398-20230707-14_24_09	9881.61	262.163	307.24	0.146717	0.5	841.178	6.92206	61.7076	0.0100318	1.54944
cyto-SmNOX	5.11.1	5.11.1_4	750	6	0.00249968	2.49968	6.83042	396.869	308.585	31.1321	40.0387	0.142906	3.02467	0.139258	0.0873563	144.883	30.1854	29.3341	4.10018	55.1307	2.34713	4.2574	1.75304	-110.236	106.556	7.80689	149.01	0	0	1	0	52785	MPF-1392-20230707-13_28_48	9871.79	235.586	783.29	0.699235	-1.51651	MPF-1399-20230707-14_28_13	9885.78	255.5	319.099	0.19931	0.5	631.187	6.83042	62.9009	0.0132242	1.45469
cyto-SmNOX	5.11.1	5.11.1_4	500	7	0.00241971	2.41971	6.47531	397.021	311.905	31.4651	40.0516	0.140897	3.02232	0.137347	0.0861532	97.3928	29.9243	29.1876	4.06563	55.1083	2.34484	4.25496	1.72079	-106.709	128.721	9.43089	128.836	0	0	1	0	52714.7	MPF-1392-20230707-13_28_48	9871.79	235.586	783.29	0.699235	-1.51651	MPF-1400-20230707-14_32_18	9883.94	249.52	355.151	0.297425	0.5	421.171	6.47531	62.6333	0.0189752	1.20551
cyto-SmNOX	5.11.1	5.11.1_4	400	8	0.00236194	2.36194	6.25578	397.118	313.402	31.6156	40.0607	0.138551	3.02312	0.135117	0.0847497	78.398	29.8472	29.1349	4.05327	55.077	2.34578	4.25908	1.7075	-104.162	140.086	10.2591	124.582	0	0	1	0	52736.1	MPF-1392-20230707-13_28_48	9871.79	235.586	783.29	0.699235	-1.51651	MPF-1401-20230707-14_36_22	9904.49	254.578	402.02	0.366752	0.5	337.194	6.25578	61.8333	0.0230499	0.948387
cyto-SmNOX	5.11.1	5.11.1_4	300	9	0.00228482	2.28482	5.71943	397.344	317.719	32.0506	40.0829	0.134109	3.02412	0.13089	0.0820893	58.8061	29.7466	29.082	4.04089	54.8644	2.33563	4.2571	1.70525	-100.76	147.443	10.791	116.28	0	0	1	0	52768.2	MPF-1392-20230707-13_28_48	9871.79	235.586	783.29	0.699235	-1.51651	MPF-1402-20230707-14_40_26	9885.68	267.168	486.217	0.450517	0.5	252.93	5.71943	56.9746	0.0286085	0.610988
cyto-SmNOX	5.11.1	5.11.1_4	200	10	0.00204056	2.04056	4.50847	397.866	326.553	32.9419	40.1357	0.119955	3.02498	0.117373	0.0735856	39.1958	29.6988	29.0774	4.03982	54.9942	2.34151	4.25774	1.69831	-89.9887	148.653	10.8763	108.736	0	0	1	0	52794	MPF-1392-20230707-13_28_48	9871.79	235.586	783.29	0.699235	-1.51651	MPF-1403-20230707-14_44_30	9883.05	273.676	580.396	0.528467	0.5	168.586	4.50847	44.546	0.0357383	0.349578
cyto-SmNOX	5.11.1	5.11.1_4	150	11	0.00180144	1.80144	3.45697	398.329	334.447	33.7376	40.1817	0.104813	3.02352	0.102835	0.0644467	29.4003	29.7058	29.1418	4.05489	55.0395	2.34383	4.25845	1.71106	-79.4434	138.557	10.1459	98.6594	0	0	1	0	52748.9	MPF-1392-20230707-13_28_48	9871.79	235.586	783.29	0.699235	-1.51651	MPF-1404-20230707-14_48_34	9879.8	271.836	623.261	0.563849	0.5	126.451	3.45697	35.6496	0.0393313	0.25676
cyto-SmNOX	5.11.1	5.11.1_4	100	12	0.00158029	1.58029	2.27737	398.835	348.302	35.1327	40.23	0.0921116	3.02452	0.0905811	0.0567486	19.5999	29.7026	29.1159	4.04883	55.0726	2.34483	4.25771	1.704	-69.691	142.33	10.4173	102.656	0	0	1	0	52779.7	MPF-1392-20230707-13_28_48	9871.79	235.586	783.29	0.699235	-1.51651	MPF-1405-20230707-14_52_38	9881.02	268.646	665.484	0.596315	0.5	84.3023	2.27737	25.1354	0.0450033	0.177023
cyto-SmNOX	5.11.1	5.11.1_4	50	13	0.00133542	1.33542	0.727111	399.495	373.451	37.6688	40.2958	0.0773044	3.02439	0.0762232	0.0477354	9.79604	29.7131	29.1637	4.06002	55.1551	2.34898	4.25887	1.71103	-58.8922	135.317	9.90698	96.1279	0	0	1	0	52775	MPF-1392-20230707-13_28_48	9871.79	235.586	783.29	0.699235	-1.51651	MPF-1406-20230707-14_56_42	9886.43	263.962	712.028	0.629282	0.5	42.1367	0.727111	13.2579	0.0532462	0.100083
cyto-SmNOX	5.11.1	5.11.1_4	0	14	0.00117006	1.17006	-1.3392	400.349	421.441	42.5084	40.3811	0.0657951	3.0233	0.0650099	0.040701	0.00493282	29.7028	29.2987	4.09182	54.7966	2.33427	4.25987	1.75755	-51.5998	113.917	8.349	70.6715	0	0	1	0	52740.9	MPF-1407-20230707-15_00_47	9872.34	234.26	780.26	0.699766	-1.3392	-	-	0	0	#DIV/0!	0.5	0.0218082	-1.3392	#DIV/0!	6.62E-12	#DIV/0!
cyto-SmNOX	5.11.1	5.11.1_4	2200	15	0.00137439	1.37439	5.06238	397.76	255.534	25.7735	40.1186	0.0626104	3.02608	0.0618995	0.0387504	420.373	32.0506	31.0183	4.51609	55.2375	2.35287	4.25956	2.16322	-60.6105	-166.723	-12.3122	180.728	0	0	1	0	52826	MPF-1407-20230707-15_00_47	9872.34	234.26	780.26	0.699766	-1.3392	MPF-1408-20230707-15_04_51	9869.98	318.314	334.495	0.0483729	0.5	1849.18	5.06238	44.7251	0.00346185	1.33265
cyto-SmNOX	5.14.8	5.14.8_1	2200	1	0.0019536	1.9536	4.22906	397.997	314.968	31.7575	40.1291	0.0963541	3.02033	0.0946785	0.0593222	420.378	31.9117	30.3837	4.35526	55.0158	2.3439	4.26042	2.01136	-86.1536	-62.5079	-4.61046	267.106	0	0	1	0	52648.8	MPF-1407-20230707-15_00_47	9872.34	234.26	780.26	0.699766	-1.3392	MPF-1409-20230707-15_32_43	9880.62	245.848	255.287	0.0369755	0.5	1849.2	4.22906	34.1875	0.00301118	2.0564
cyto-SmNOX	5.14.8	5.14.8_1	2000	2	0.00223856	2.23856	4.15124	398.005	326.904	32.9607	40.1295	0.113671	3.02279	0.111348	0.0697973	382.398	31.5636	30.141	4.29508	54.9817	2.33469	4.2463	1.96039	-98.7203	-32.4127	-2.3852	248.88	0	0	1	0	52734.1	MPF-1407-20230707-15_00_47	9872.34	234.26	780.26	0.699766	-1.3392	MPF-1410-20230707-15_36_47	9877.32	234.929	244.81	0.0403627	0.5	1681.19	4.15124	33.9287	0.00326581	2.18721
cyto-SmNOX	5.14.8	5.14.8_1	1650	3	0.0019345	1.9345	4.17649	398.023	319.45	32.2071	40.1288	0.10075	3.02176	0.0989204	0.0619869	315.874	31.3159	29.9693	4.25295	55.0677	2.34582	4.25988	1.90714	-85.3116	4.61237	0.339337	235.514	0	0	1	0	52692.9	MPF-1407-20230707-15_00_47	9872.34	234.26	780.26	0.699766	-1.3392	MPF-1411-20230707-15_40_51	9870.64	226.777	238.81	0.050389	0.5	1387.18	4.17649	34.9492	0.00397621	2.26728
cyto-SmNOX	5.14.8	5.14.8_1	1300	4	0.00191415	1.91415	4.22947	397.994	319.715	32.2319	40.1235	0.102102	3.02219	0.100224	0.0628058	249.425	30.934	29.7463	4.19877	54.8533	2.33574	4.25816	1.86302	-84.4138	39.8084	2.92501	207.744	0	0	1	0	52706.9	MPF-1407-20230707-15_00_47	9872.34	234.26	780.26	0.699766	-1.3392	MPF-1412-20230707-15_44_55	9861.5	220.557	237.887	0.0728495	0.5	1093.24	4.22947	39.8208	0.00509376	2.27997
cyto-SmNOX	5.14.8	5.14.8_1	1000	5	0.00192416	1.92416	4.17047	398.04	323.034	32.565	40.1263	0.105481	3.02335	0.103478	0.0648506	192.399	30.6056	29.5592	4.15377	54.9429	2.33961	4.25825	1.81417	-84.8553	70.376	5.16427	183.084	0	0	1	0	52742.2	MPF-1407-20230707-15_00_47	9872.34	234.26	780.26	0.699766	-1.3392	MPF-1413-20230707-15_48_59	9901.52	215.725	240.666	0.103635	0.5	841.199	4.17047	43.5888	0.00654979	2.24208
cyto-SmNOX	5.14.8	5.14.8_1	750	6	0.0018075	1.8075	4.16154	398.042	320.056	32.2641	40.1256	0.10025	3.02309	0.0984395	0.0616847	144.883	30.3622	29.4933	4.13802	55.1105	2.34657	4.25795	1.79145	-79.7109	80.9077	5.93563	152.015	0	0	1	0	52734.5	MPF-1407-20230707-15_00_47	9872.34	234.26	780.26	0.699766	-1.3392	MPF-1414-20230707-15_53_03	9903.24	209.617	241.667	0.13262	0.5	631.185	4.16154	41.8539	0.00871494	2.22866
cyto-SmNOX	5.14.8	5.14.8_1	500	7	0.00177556	1.77556	3.97415	398.129	323.744	32.6351	40.1336	0.10084	3.02416	0.0990081	0.0620419	97.4062	30.0909	29.3053	4.09338	55.0591	2.34331	4.25599	1.75007	-78.302	110.283	8.07999	137.468	0	0	1	0	52768.6	MPF-1407-20230707-15_00_47	9872.34	234.26	780.26	0.699766	-1.3392	MPF-1415-20230707-15_57_07	9895.54	202.013	254.027	0.204758	0.5	421.23	3.97415	43.1251	0.0126139	2.07156
cyto-SmNOX	5.14.8	5.14.8_1	400	8	0.00174179	1.74179	3.90117	398.159	324.09	32.6704	40.1371	0.0993866	3.02296	0.0976063	0.0611612	78.4043	29.9931	29.2937	4.09063	55.1902	2.34919	4.25654	1.74144	-76.813	112.503	8.2455	122.34	0	0	1	0	52731.5	MPF-1407-20230707-15_00_47	9872.34	234.26	780.26	0.699766	-1.3392	MPF-1416-20230707-16_01_11	9897.43	198.97	266.687	0.253918	0.5	337.224	3.90117	42.8137	0.0155398	1.92575
cyto-SmNOX	5.14.8	5.14.8_1	300	9	0.00171863	1.71863	3.63415	398.273	328.446	33.1088	40.1477	0.0991021	3.02135	0.097331	0.0609884	58.8028	29.8919	29.2157	4.07223	55.169	2.34896	4.25776	1.72327	-75.7915	125.973	9.23431	118.218	0	0	1	0	52681.3	MPF-1407-20230707-15_00_47	9872.34	234.26	780.26	0.699766	-1.3392	MPF-1417-20230707-16_05_15	9898.71	198.582	297.442	0.332367	0.5	252.915	3.63415	42.0303	0.0196641	1.62324
cyto-SmNOX	5.14.8	5.14.8_1	200	10	0.00165669	1.65669	3.10975	398.5	335.607	33.8272	40.1665	0.0960091	3.02285	0.0943467	0.0591136	39.2023	29.7935	29.1713	4.06182	55.1572	2.34819	4.25726	1.71363	-73.0602	132.924	9.73677	108.802	0	0	1	0	52727.3	MPF-1407-20230707-15_00_47	9872.34	234.26	780.26	0.699766	-1.3392	MPF-1418-20230707-16_09_19	9902.58	200.269	348.679	0.425636	0.5	168.613	3.10975	35.8839	0.0263855	1.23776
cyto-SmNOX	5.14.8	5.14.8_1	150	11	0.00159987	1.59987	2.49269	398.754	344.591	34.7325	40.1919	0.0925276	3.0196	0.0909808	0.0569998	29.4007	29.7567	29.181	4.06408	55.1371	2.34803	4.25854	1.71605	-70.5544	132.058	9.68451	100.589	0	0	1	0	52627.2	MPF-1407-20230707-15_00_47	9872.34	234.26	780.26	0.699766	-1.3392	MPF-1419-20230707-16_13_23	9887.66	200.319	381.205	0.474511	0.5	126.453	2.49269	30.0017	0.0303029	1.04683
cyto-SmNOX	5.14.8	5.14.8_1	100	12	0.00150176	1.50176	1.68888	399.072	357.098	35.9932	40.2239	0.0872005	3.02261	0.0858267	0.0537633	19.5984	29.7393	29.1487	4.05652	55.1145	2.34891	4.26188	1.70761	-66.2277	139.667	10.2313	103.269	0	0	1	0	52716.8	MPF-1407-20230707-15_00_47	9872.34	234.26	780.26	0.699766	-1.3392	MPF-1420-20230707-16_17_28	9894.08	197.374	408.782	0.517167	0.5	84.2951	1.68888	21.7973	0.0359224	0.908742
cyto-SmNOX	5.14.8	5.14.8_1	50	13	0.00139668	1.39668	0.631049	399.521	375.99	37.8984	40.2703	0.0807432	3.02316	0.0795641	0.049832	9.79963	29.688	29.1644	4.06019	55.1394	2.34703	4.25653	1.71316	-61.5937	133.582	9.78352	91.5718	0	0	1	0	52737.6	MPF-1407-20230707-15_00_47	9872.34	234.26	780.26	0.699766	-1.3392	MPF-1421-20230707-16_21_32	9886.96	193.537	434.157	0.554224	0.5	42.1494	0.631049	11.6801	0.0467445	0.797185
cyto-SmNOX	5.14.8	5.14.8_1	0	14	0.0012549	1.2549	-0.994091	400.204	410.987	41.4214	40.3346	0.0728072	3.02296	0.0718469	0.0449895	0.00493282	29.6781	29.1222	4.0503	55.078	2.34582	4.25909	1.70448	-55.341	142.149	10.41	97.2227	0	0	1	0	52729.3	MPF-1422-20230707-16_25_36	9878.78	204.041	502.61	0.594037	-0.994091	-	-	0	0	#DIV/0!	0.5	0.0218082	-0.994091	#DIV/0!	6.50E-12	#DIV/0!
cyto-SmNOX	5.14.8	5.14.8_1	2200	15	0.00152905	1.52905	3.44107	398.386	308.405	31.0825	40.1513	0.0715928	3.02201	0.0706637	0.0442473	420.377	32.018	30.7632	4.45083	55.006	2.34352	4.26048	2.10731	-67.431	-124.326	-9.1822	219.438	0	0	1	0	52699.3	MPF-1422-20230707-16_25_36	9878.78	204.041	502.61	0.594037	-0.994091	MPF-1423-20230707-16_29_40	9891.42	245.995	252.865	0.0271677	0.5	1849.19	3.44107	25.1191	0.00239843	0.987663
cyto-SmNOX	5.3.2	5.3.2_4	2200	1	0.00272327	2.72327	5.57225	397.335	317.584	31.8757	39.8803	0.134095	3.01658	0.130869	0.0820767	420.384	31.7253	30.421	4.36458	55.0422	2.3458	4.26182	2.01878	-120.096	-67.5665	-4.99084	227.73	0	0	1	0	52523.7	MPF-1675-20230710-18_43_27	9860.01	214.771	604.761	0.644867	-0.82577	MPF-1677-20230711-09_47_12	9852.27	252.192	262.197	0.0381582	0.5	1849.22	5.57225	35.2815	0.00345984	1.30652
cyto-SmNOX	5.3.2	5.3.2_4	2000	2	0.00272099	2.72099	5.60385	397.322	319.482	32.0649	39.8774	0.138176	3.01457	0.134752	0.0845204	382.4	31.4699	30.1846	4.30584	55.1805	2.34637	4.25217	1.95947	-119.996	-35.5099	-2.62113	224.274	0	0	1	0	52469.3	MPF-1675-20230710-18_43_27	9860.01	214.771	604.761	0.644867	-0.82577	MPF-1678-20230711-09_51_16	9866.13	245.228	259.663	0.0555925	0.5	1681.2	5.60385	46.7311	0.00382442	1.32902
cyto-SmNOX	5.3.2	5.3.2_4	1650	3	0.00272899	2.72899	5.52311	397.314	323.314	32.4492	39.8762	0.143866	3.01561	0.140159	0.0879244	315.875	31.0952	29.8952	4.23487	55.1144	2.34476	4.25436	1.8901	-120.348	12.9889	0.957102	209.473	0	0	1	0	52499.5	MPF-1675-20230710-18_43_27	9860.01	214.771	604.761	0.644867	-0.82577	MPF-1679-20230711-09_55_20	9847.72	240.745	256.099	0.0599507	0.5	1387.18	5.52311	41.5813	0.00457681	1.36144
cyto-SmNOX	5.3.2	5.3.2_4	1300	4	0.00255038	2.55038	5.61757	397.338	320.114	32.1331	39.8848	0.138293	3.01621	0.134865	0.0845915	249.418	30.7815	29.6805	4.18287	55.0822	2.34636	4.25974	1.83652	-112.472	51.4914	3.78983	192.227	0	0	1	0	52514.2	MPF-1675-20230710-18_43_27	9860.01	214.771	604.761	0.644867	-0.82577	MPF-1680-20230711-09_59_24	9858.08	236.531	262.647	0.0994344	0.5	1093.21	5.61757	54.3513	0.00589396	1.30256
cyto-SmNOX	5.3.2	5.3.2_4	1000	5	0.00254242	2.54242	5.6874	397.306	320.16	32.1359	39.8794	0.139885	3.01666	0.136379	0.0855447	192.397	30.4593	29.5319	4.14724	54.8421	2.33646	4.26034	1.81078	-112.121	76.0518	5.59261	161.92	0	0	1	0	52527.3	MPF-1675-20230710-18_43_27	9860.01	214.771	604.761	0.644867	-0.82577	MPF-1681-20230711-10_03_28	9892.11	232.12	261.71	0.113063	0.5	841.184	5.6874	47.5532	0.00774287	1.31081
cyto-SmNOX	5.3.2	5.3.2_4	750	6	0.00250893	2.50893	5.74019	397.297	320.4	32.1593	39.8777	0.14124	3.01683	0.137667	0.0863552	144.884	30.1826	29.3647	4.10744	54.8935	2.33691	4.25716	1.77053	-110.644	101.137	7.43023	142.808	0	0	1	0	52534.8	MPF-1675-20230710-18_43_27	9860.01	214.771	604.761	0.644867	-0.82577	MPF-1682-20230711-10_07_32	9883.99	225.457	270.477	0.166448	0.5	631.189	5.74019	52.53	0.0104025	1.2359
cyto-SmNOX	5.3.2	5.3.2_4	500	7	0.00245421	2.45421	5.5851	397.378	322.702	32.391	39.8866	0.141688	3.01751	0.138093	0.0866235	97.4083	29.9286	29.2098	4.07087	55.0477	2.34401	4.25814	1.72686	-108.23	127.005	9.32165	125.505	0	0	1	0	52554.8	MPF-1675-20230710-18_43_27	9860.01	214.771	604.761	0.644867	-0.82577	MPF-1683-20230711-10_11_36	9908.31	215.061	288.775	0.255265	0.5	421.238	5.5851	53.7636	0.0152191	1.09423
cyto-SmNOX	5.3.2	5.3.2_4	400	8	0.00247984	2.47984	5.39115	397.415	325.868	32.7096	39.8913	0.1438	3.01618	0.140097	0.0878857	78.3975	29.8059	29.1641	4.06013	54.9771	2.34002	4.25635	1.72011	-109.361	133.194	9.77757	112.008	0	0	1	0	52515.7	MPF-1675-20230710-18_43_27	9860.01	214.771	604.761	0.644867	-0.82577	MPF-1684-20230711-10_15_40	9887.93	213.61	307.08	0.304384	0.5	337.194	5.39115	51.3181	0.0184372	0.969391
cyto-SmNOX	5.3.2	5.3.2_4	300	9	0.00243718	2.43718	5.18501	397.538	327.793	32.896	39.8953	0.142345	3.01602	0.138716	0.0870156	58.7996	29.7134	29.1225	4.05037	55.0263	2.34332	4.25855	1.70705	-107.48	141.415	10.38	103.115	0	0	1	0	52508.7	MPF-1675-20230710-18_43_27	9860.01	214.771	604.761	0.644867	-0.82577	MPF-1685-20230711-10_19_44	9895.86	219.276	360.954	0.392508	0.5	252.901	5.18501	49.6329	0.0237673	0.675453
cyto-SmNOX	5.3.2	5.3.2_4	200	10	0.00232239	2.32238	4.39109	397.873	335.539	33.6704	39.9255	0.13748	3.01877	0.134094	0.0841062	39.2	29.6136	29.0182	4.02601	55.0777	2.34324	4.25443	1.68277	-102.417	155.783	11.4174	103.983	0	0	1	0	52595.2	MPF-1675-20230710-18_43_27	9860.01	214.771	604.761	0.644867	-0.82577	MPF-1686-20230711-10_23_48	9877.6	230.189	456.405	0.495647	0.5	168.605	4.39109	41.7844	0.0309412	0.325054
cyto-SmNOX	5.3.2	5.3.2_4	150	11	0.00204919	2.04919	3.64142	398.205	338.913	34.0144	39.9652	0.120905	3.01303	0.118273	0.0741524	29.3966	29.6251	28.9933	4.02021	54.9191	2.3364	4.25425	1.68382	-90.3693	159.41	11.7039	110.142	0	0	1	0	52421.1	MPF-1675-20230710-18_43_27	9860.01	214.771	604.761	0.644867	-0.82577	MPF-1687-20230711-10_27_53	9893.92	233.673	511.779	0.543411	0.5	126.437	3.64142	34.3537	0.0353312	0.181684
cyto-SmNOX	5.3.2	5.3.2_4	100	12	0.00189738	1.89738	2.60225	398.638	350.218	35.1544	40.0147	0.111386	3.01535	0.10915	0.0684159	19.5914	29.6218	29.05	4.03342	55.0512	2.34394	4.25774	1.68948	-83.6746	152.64	11.2022	99.7593	0	0	1	0	52489.6	MPF-1675-20230710-18_43_27	9860.01	214.771	604.761	0.644867	-0.82577	MPF-1688-20230711-10_31_58	9894.41	235.204	556.851	0.577618	0.5	84.2664	2.60225	24.3369	0.0406808	0.0860368
cyto-SmNOX	5.3.2	5.3.2_4	50	13	0.00163566	1.63566	1.24299	399.235	367.681	36.9101	40.0777	0.0962697	3.01646	0.0945949	0.0592698	9.79925	29.6211	29.0148	4.02522	55.0983	2.34448	4.2551	1.68073	-72.1327	156.659	11.4903	105.816	0	0	1	0	52525.4	MPF-1675-20230710-18_43_27	9860.01	214.771	604.761	0.644867	-0.82577	MPF-1689-20230711-10_36_02	9889.51	235.381	596.995	0.605723	0.5	42.1512	1.24299	12.766	0.0490795	0.0130094
cyto-SmNOX	5.3.2	5.3.2_4	0	14	0.00137197	1.37197	-0.525811	399.993	399.535	40.1059	40.152	0.0800254	3.01525	0.0788639	0.0493929	0.00493282	29.6416	29.0488	4.03315	55.015	2.3423	4.25757	1.69085	-60.5039	152.708	11.2075	103.417	0	0	1	0	52486.5	MPF-1690-20230711-10_40_06	9884.48	204.902	698.459	0.706637	-0.525811	-	-	0	0	#DIV/0!	0.5	0.0218082	-0.525811	#DIV/0!	-1.02e-14	#DIV/0!
cyto-SmNOX	5.3.2	5.3.2_4	2200	15	0.00161977	1.61977	4.72171	397.847	285.68	28.6807	39.9417	0.0761518	3.0165	0.0750997	0.0470306	420.376	31.9999	30.7138	4.43827	55.0619	2.3461	4.26083	2.09217	-71.4318	-115.82	-8.56755	224.557	0	0	1	0	52522.6	MPF-1690-20230711-10_40_06	9884.48	204.902	698.459	0.706637	-0.525811	MPF-1691-20230711-10_44_10	9904.14	276.592	286.42	0.0343115	0.5	1849.19	4.72171	31.7242	0.00283774	1.43858
cyto-SmNOX	5.14.8	5.14.8_2	2200	1	0.00288337	2.88337	5.87927	397.187	320.861	32.2005	39.8603	0.148333	3.0151	0.144395	0.0905921	420.373	31.6573	30.0675	4.27699	54.9735	2.33907	4.25491	1.93792	-127.156	-14.6529	-1.08083	277.483	0	0	1	0	52483.3	MPF-1690-20230711-10_40_06	9884.48	204.902	698.459	0.706637	-0.525811	MPF-1692-20230711-11_21_01	9877.81	249.795	262.969	0.0500982	0.5	1849.17	5.87927	46.32	0.00346376	1.65605
cyto-SmNOX	5.14.8	5.14.8_2	2000	2	0.00276672	2.76672	5.87518	397.202	319.438	32.0562	39.86	0.144496	3.01453	0.140755	0.0883001	382.396	31.4831	29.9457	4.24718	54.9375	2.33937	4.25825	1.90781	-122.012	7.35908	0.542634	268.285	0	0	1	0	52463.5	MPF-1690-20230711-10_40_06	9884.48	204.902	698.459	0.706637	-0.525811	MPF-1693-20230711-11_25_06	9861.73	245.117	261.623	0.0630901	0.5	1681.18	5.87518	53.033	0.00380743	1.66972
cyto-SmNOX	5.14.8	5.14.8_2	1650	3	0.00259256	2.59256	5.94337	397.238	316.178	31.7291	39.8637	0.138524	3.01409	0.135082	0.0847286	315.879	31.1511	29.7771	4.20621	55.0082	2.34305	4.25946	1.86316	-114.332	35.5622	2.62049	239.73	0	0	1	0	52449.4	MPF-1690-20230711-10_40_06	9884.48	204.902	698.459	0.706637	-0.525811	MPF-1694-20230711-11_29_10	9871.47	241.522	264.913	0.0882969	0.5	1387.2	5.94337	61.2428	0.00466347	1.63656
cyto-SmNOX	5.14.8	5.14.8_2	1300	4	0.00250132	2.50131	5.92319	397.241	317.178	31.8312	39.8661	0.139214	3.01483	0.135739	0.0851419	249.414	30.7843	29.467	4.13175	55.0126	2.34207	4.25733	1.78968	-110.308	84.557	6.21946	229.883	0	0	1	0	52473.4	MPF-1690-20230711-10_40_06	9884.48	204.902	698.459	0.706637	-0.525811	MPF-1695-20230711-11_33_14	9893.68	238.23	266.747	0.106907	0.5	1093.19	5.92319	58.4348	0.00589923	1.61843
cyto-SmNOX	5.14.8	5.14.8_2	1000	5	0.00246119	2.46119	5.91394	397.238	316.798	31.7888	39.8605	0.138043	3.01871	0.13463	0.0844431	192.406	30.4806	29.3834	4.11187	54.8372	2.3364	4.26061	1.77547	-108.539	100.453	7.37661	191.697	0	0	1	0	52589.1	MPF-1690-20230711-10_40_06	9884.48	204.902	698.459	0.706637	-0.525811	MPF-1696-20230711-11_37_18	9895.92	234.793	271.925	0.136553	0.5	841.226	5.91394	57.436	0.0076552	1.56857
cyto-SmNOX	5.14.8	5.14.8_2	750	6	0.00239609	2.3961	5.92804	397.242	317.878	31.897	39.8606	0.139797	3.01361	0.136291	0.0854897	144.886	30.2062	29.1021	4.04558	54.926	2.33759	4.25589	1.70799	-105.668	142.861	10.4929	192.572	0	0	1	0	52437	MPF-1690-20230711-10_40_06	9884.48	204.902	698.459	0.706637	-0.525811	MPF-1697-20230711-11_41_22	9907.72	229.868	285.865	0.195885	0.5	631.199	5.92804	61.8213	0.0102248	1.44332
cyto-SmNOX	5.14.8	5.14.8_2	500	7	0.00232157	2.32157	5.70078	397.349	319.858	32.0999	39.8766	0.137823	3.01727	0.134419	0.0843105	97.3983	29.9536	28.9518	4.01056	54.7935	2.33206	4.25609	1.67851	-102.381	167.61	12.2866	174.913	0	0	1	0	52548.5	MPF-1690-20230711-10_40_06	9884.48	204.902	698.459	0.706637	-0.525811	MPF-1698-20230711-11_45_26	9897.48	224.88	312.024	0.279286	0.5	421.197	5.70078	58.8173	0.0147831	1.23848
cyto-SmNOX	5.14.8	5.14.8_2	400	8	0.00230811	2.30811	5.53948	397.418	321.189	32.2291	39.8782	0.13655	3.01648	0.133207	0.0835478	78.4036	29.8684	29.0264	4.02793	55.0212	2.34446	4.26101	1.68347	-101.788	158.701	11.642	146.959	0	0	1	0	52520.9	MPF-1690-20230711-10_40_06	9884.48	204.902	698.459	0.706637	-0.525811	MPF-1699-20230711-11_49_30	9910.52	230.085	349.583	0.341831	0.5	337.219	5.53948	57.6358	0.0179862	0.997977
cyto-SmNOX	5.14.8	5.14.8_2	300	9	0.00227568	2.27568	5.25626	397.539	323.403	32.4563	39.8965	0.13391	3.01459	0.130691	0.0819649	58.8008	29.7622	29.0667	4.03731	55.0489	2.34538	4.26054	1.69194	-100.357	151.746	11.141	121.33	0	0	1	0	52463.8	MPF-1690-20230711-10_40_06	9884.48	204.902	698.459	0.706637	-0.525811	MPF-1700-20230711-11_53_34	9914.4	243.598	432.016	0.436136	0.5	252.908	5.25626	55.1511	0.0228624	0.616745
cyto-SmNOX	5.14.8	5.14.8_2	200	10	0.00214594	2.14594	4.35717	397.922	331.517	33.2713	39.9358	0.126305	3.01628	0.123439	0.0774013	39.2014	29.684	29.052	4.03389	55.0269	2.3446	4.26082	1.6893	-94.6361	154.401	11.3287	110.295	0	0	1	0	52515.1	MPF-1690-20230711-10_40_06	9884.48	204.902	698.459	0.706637	-0.525811	MPF-1701-20230711-11_57_38	9904.74	252.544	534.466	0.527483	0.5	168.608	4.35717	44.4691	0.0289605	0.306836
cyto-SmNOX	5.14.8	5.14.8_2	150	11	0.00189864	1.89864	3.49151	398.296	337.679	33.8932	39.9774	0.112563	3.01293	0.110278	0.0691254	29.3991	29.6752	28.9786	4.0168	55.0474	2.34348	4.2572	1.67332	-83.7302	163.75	12.0228	121.441	0	0	1	0	52415.9	MPF-1690-20230711-10_40_06	9884.48	204.902	698.459	0.706637	-0.525811	MPF-1702-20230711-12_01_42	9894.12	250.369	577.008	0.566091	0.5	126.448	3.49151	35.7906	0.0317705	0.210484
cyto-SmNOX	5.14.8	5.14.8_2	100	12	0.00173791	1.73791	2.39075	398.788	349.986	35.1228	40.0204	0.101304	3.01533	0.0994502	0.0623201	19.6038	29.6747	29.0415	4.03144	54.7625	2.33333	4.26081	1.69811	-76.6419	156.061	11.4536	110.476	0	0	1	0	52486.1	MPF-1690-20230711-10_40_06	9884.48	204.902	698.459	0.706637	-0.525811	MPF-1703-20230711-12_05_46	9897.03	244.862	619.757	0.604907	0.5	84.3201	2.39075	25.5029	0.0345892	0.126988
cyto-SmNOX	5.14.8	5.14.8_2	50	13	0.00146433	1.46433	0.905197	399.394	371.505	37.284	40.0829	0.0854488	3.01501	0.0841259	0.0526959	9.79955	29.6815	29.0668	4.03735	55.0795	2.346	4.25931	1.69134	-64.5771	150.925	11.0789	107.227	0	0	1	0	52477.6	MPF-1690-20230711-10_40_06	9884.48	204.902	698.459	0.706637	-0.525811	MPF-1704-20230711-12_09_50	9892.06	238.773	662.188	0.639419	0.5	42.1526	0.905197	13.4766	0.0339483	0.0547747
cyto-SmNOX	5.14.8	5.14.8_2	0	14	0.00121206	1.21206	-1.01337	400.208	412.234	41.3677	40.1608	0.0700792	3.01351	0.0691863	0.0433207	0.00493282	29.6912	29.1047	4.04621	55.0292	2.34417	4.25986	1.70204	-53.452	145.06	10.6558	102.269	0	0	1	0	52431.4	MPF-1705-20230711-12_13_55	9876.96	207.796	726.55	0.713996	-1.01337	-	-	0	0	#DIV/0!	0.5	0.0218082	-1.01337	#DIV/0!	6.38E-12	#DIV/0!
cyto-SmNOX	5.14.8	5.14.8_2	2200	15	0.00150975	1.50976	4.4798	397.994	283.067	28.4051	39.9378	0.0702948	3.01671	0.0693973	0.043453	420.379	32.0191	30.7973	4.45949	55.1917	2.35048	4.25875	2.10901	-66.5802	-130.793	-9.67811	213.327	0	0	1	0	52529.4	MPF-1705-20230711-12_13_55	9876.96	207.796	726.55	0.713996	-1.01337	MPF-1706-20230711-12_17_59	9879.21	286.533	299.527	0.0433819	0.5	1849.2	4.4798	40.111	0.00297056	1.42566
cyto-SmNOX	5.14.8	5.14.8_3	2200	1	0.00171254	1.71254	4.54697	397.908	292.474	29.3513	39.9321	0.078944	3.01396	0.077813	0.0487334	420.377	31.9765	30.89	4.48317	55.1515	2.3497	4.26045	2.13347	-75.523	-144.622	-10.7164	189.516	0	0	1	0	52444.9	MPF-1705-20230711-12_13_55	9876.96	207.796	726.55	0.713996	-1.01337	MPF-1707-20230711-12_42_29	9850.38	260.069	270.645	0.0390787	0.5	1849.2	4.54697	36.1321	0.0030069	1.68451
cyto-SmNOX	5.14.8	5.14.8_3	2000	2	0.0017441	1.7441	4.54964	397.892	295.891	29.6913	39.9266	0.081899	3.01742	0.0806838	0.050535	382.399	31.7487	30.6976	4.43418	54.8842	2.33827	4.26037	2.09591	-76.9146	-113.539	-8.39552	183.549	0	0	1	0	52549.8	MPF-1705-20230711-12_13_55	9876.96	207.796	726.55	0.713996	-1.01337	MPF-1708-20230711-12_46_33	9854.25	251.698	264.14	0.0471023	0.5	1681.2	4.54964	39.5941	0.00330896	1.75063
cyto-SmNOX	5.14.8	5.14.8_3	1650	3	0.00175719	1.75719	4.49925	397.933	301.202	30.2216	39.9272	0.0857237	3.01471	0.0843922	0.052863	315.873	31.3605	30.4093	4.36164	54.9939	2.34225	4.25912	2.01938	-77.492	-67.4029	-4.98127	165.997	0	0	1	0	52468.2	MPF-1705-20230711-12_13_55	9876.96	207.796	726.55	0.713996	-1.01337	MPF-1709-20230711-12_50_37	9877.47	246.408	261.11	0.0563062	0.5	1387.18	4.49925	39.0533	0.00397398	1.78255
cyto-SmNOX	5.14.8	5.14.8_3	1300	4	0.00158258	1.58258	4.45895	397.955	295.577	29.6548	39.9262	0.0792403	3.01507	0.0781013	0.0489143	249.421	31.0284	30.1598	4.2997	54.7841	2.33394	4.26026	1.96576	-69.7918	-26.0982	-1.92617	151.605	0	0	1	0	52478.1	MPF-1705-20230711-12_13_55	9876.96	207.796	726.55	0.713996	-1.01337	MPF-1710-20230711-12_54_41	9868.05	241.649	267.876	0.0979076	0.5	1093.22	4.45895	53.5174	0.00500567	1.71226
cyto-SmNOX	5.14.8	5.14.8_3	1000	5	0.00145925	1.45925	4.25017	398.029	295.721	29.6642	39.9268	0.0752675	3.01424	0.0742388	0.0464905	192.399	30.7317	29.9669	4.25235	55.0588	2.34546	4.25992	1.90689	-64.3528	5.03356	0.371244	133.451	0	0	1	0	52452.8	MPF-1705-20230711-12_13_55	9876.96	207.796	726.55	0.713996	-1.01337	MPF-1711-20230711-12_58_45	9869.72	236.999	266.656	0.111216	0.5	841.195	4.25017	46.7774	0.00625722	1.72467
cyto-SmNOX	5.14.8	5.14.8_3	750	6	0.00140826	1.40826	4.27123	398.064	294.016	29.4925	39.9294	0.0740287	3.01488	0.0730335	0.0457342	144.888	30.4633	29.8047	4.21289	55.003	2.34189	4.25775	1.871	-62.1044	29.9456	2.20627	114.935	0	0	1	0	52473.6	MPF-1705-20230711-12_13_55	9876.96	207.796	726.55	0.713996	-1.01337	MPF-1712-20230711-13_02_49	9876.71	231.805	273.322	0.151896	0.5	631.205	4.27123	47.9388	0.00837224	1.65822
cyto-SmNOX	5.14.8	5.14.8_3	500	7	0.00136359	1.36359	4.01896	398.106	298.398	29.931	39.9323	0.0729404	3.01583	0.0719743	0.0450697	97.3986	30.1999	29.6439	4.17407	54.8582	2.33539	4.25714	1.83868	-60.1343	55.7062	4.09959	97.07	0	0	1	0	52503	MPF-1705-20230711-12_13_55	9876.96	207.796	726.55	0.713996	-1.01337	MPF-1713-20230711-13_06_53	9884.23	222.029	289.736	0.233683	0.5	421.196	4.01896	49.2132	0.0119477	1.50763
cyto-SmNOX	5.14.8	5.14.8_3	400	8	0.0013008	1.3008	3.9756	398.214	296.037	29.698	39.9483	0.0700911	3.01442	0.0691981	0.0433281	78.395	30.1116	29.614	4.1669	55.0056	2.34228	4.25826	1.82462	-57.3652	61.2695	4.51057	86.8099	0	0	1	0	52459.4	MPF-1705-20230711-12_13_55	9876.96	207.796	726.55	0.713996	-1.01337	MPF-1714-20230711-13_10_57	9891.28	219.985	311.338	0.293421	0.5	337.184	3.9756	49.4685	0.014796	1.33364
cyto-SmNOX	5.14.8	5.14.8_3	300	9	0.00126713	1.26713	3.81353	398.276	297.997	29.8958	39.956	0.0686193	3.01495	0.0677633	0.0424281	58.8007	30.0084	29.5734	4.15717	54.9962	2.34197	4.25842	1.8152	-55.8805	67.9831	5.00294	75.9062	0	0	1	0	52475.5	MPF-1705-20230711-12_13_55	9876.96	207.796	726.55	0.713996	-1.01337	MPF-1715-20230711-13_15_01	9908.8	222.202	355.734	0.37537	0.5	252.908	3.81353	47.4669	0.0190856	1.0424
cyto-SmNOX	5.14.8	5.14.8_3	200	10	0.00117307	1.17306	3.30983	398.487	304.818	30.5839	39.9822	0.0642266	3.0157	0.0634763	0.0397394	39.1982	29.9146	29.5084	4.14161	55.1391	2.34734	4.25712	1.79427	-51.7322	77.7214	5.71618	70.9036	0	0	1	0	52499.4	MPF-1705-20230711-12_13_55	9876.96	207.796	726.55	0.713996	-1.01337	MPF-1716-20230711-13_19_05	9900.25	233.785	452.478	0.483324	0.5	168.598	3.30983	40.7438	0.025642	0.605713
cyto-SmNOX	5.14.8	5.14.8_3	150	11	0.00106989	1.06989	2.73053	398.742	313.293	31.4328	40.006	0.0588004	3.01632	0.0581709	0.0364128	29.3935	29.8648	29.4661	4.13153	55.1656	2.3458	4.2523	1.78573	-47.1822	81.3943	5.98323	69.5889	0	0	1	0	52521.8	MPF-1705-20230711-12_13_55	9876.96	207.796	726.55	0.713996	-1.01337	MPF-1717-20230711-13_23_09	9895.55	237.944	514.856	0.537843	0.5	126.424	2.73053	33.998	0.029614	0.411172
cyto-SmNOX	5.14.8	5.14.8_3	100	12	0.000984196	0.984196	1.93119	399.068	331.336	33.2457	40.0418	0.0545757	3.01714	0.0540331	0.033819	19.5967	29.8248	29.3939	4.11435	55.1772	2.34555	4.25094	1.7688	-43.403	92.2701	6.77824	75.2419	0	0	1	0	52548	MPF-1705-20230711-12_13_55	9876.96	207.796	726.55	0.713996	-1.01337	MPF-1718-20230711-13_27_13	9888.84	233.98	565.485	0.586232	0.5	84.288	1.93119	24.7062	0.0349345	0.284826
cyto-SmNOX	5.14.8	5.14.8_3	50	13	0.000914975	0.914975	0.696761	399.58	366.232	36.7386	40.0839	0.0506402	3.01513	0.0501724	0.0313994	9.80429	29.7784	29.3507	4.10412	54.9163	2.33342	4.24905	1.7707	-40.3504	97.9578	7.19905	74.6107	0	0	1	0	52487.6	MPF-1705-20230711-12_13_55	9876.96	207.796	726.55	0.713996	-1.01337	MPF-1719-20230711-13_31_17	9889.61	225.039	597.436	0.623326	0.5	42.1711	0.696761	13.1432	0.0405522	0.216114
cyto-SmNOX	5.14.8	5.14.8_3	0	14	0.00081683	0.81683	-1.31909	400.403	435.428	43.6833	40.1695	0.0449816	3.01436	0.044612	0.0279155	0.00493282	29.7765	29.3901	4.11346	54.8749	2.33563	4.25628	1.77783	-36.0222	96.339	7.08432	67.4061	0	0	1	0	52459.1	MPF-1720-20230711-13_35_21	9889.48	201.966	646.7	0.687697	-1.31909	-	-	0	0	#DIV/0!	0.5	0.0218082	-1.31909	#DIV/0!	-6.5e-12	#DIV/0!
cyto-SmNOX	5.14.8	5.14.8_3	2200	15	0.00101041	1.01041	3.21293	398.543	271.824	27.2738	39.9883	0.0451634	3.01453	0.0447908	0.0280275	420.373	32.1564	31.0821	4.53253	55.0716	2.34669	4.26115	2.18585	-44.5592	-175.392	-13.0065	187.416	0	0	1	0	52461.2	MPF-1720-20230711-13_35_21	9889.48	201.966	646.7	0.687697	-1.31909	MPF-1721-20230711-13_39_25	9900.01	275.969	284.15	0.0287918	0.5	1849.18	3.21293	26.6206	0.00245083	1.27591
cyto-SmNOX	5.14.8	5.14.8_4	2200	1	0.00215493	2.15493	5.26719	397.551	305.432	30.6403	39.8815	0.106396	3.01223	0.104352	0.0654002	420.377	31.863	30.348	4.34635	55.0212	2.3438	4.2598	2.00255	-95.0323	-56.9369	-4.21004	264.198	0	0	1	0	52391.9	MPF-1720-20230711-13_35_21	9889.48	201.966	646.7	0.687697	-1.31909	MPF-1722-20230711-14_05_34	9857.63	293.991	312.095	0.0580079	0.5	1849.19	5.26719	53.6339	0.00356171	1.07213
cyto-SmNOX	5.14.8	5.14.8_4	2000	2	0.00230387	2.30387	5.36789	397.484	310.96	31.1925	39.8717	0.116452	3.01555	0.11401	0.0714713	382.403	31.6	30.1711	4.30251	55.0124	2.34262	4.25835	1.95989	-101.601	-29.2197	-2.15624	249.427	0	0	1	0	52493.6	MPF-1720-20230711-13_35_21	9889.48	201.966	646.7	0.687697	-1.31909	MPF-1723-20230711-14_09_38	9863.34	286.086	305.665	0.0640546	0.5	1681.21	5.36789	53.8447	0.00397748	1.11571
cyto-SmNOX	5.14.8	5.14.8_4	1650	3	0.00219347	2.19347	5.52356	397.445	307.94	30.888	39.8659	0.114601	3.01498	0.112235	0.0703552	315.877	31.2466	29.8987	4.23571	54.9437	2.33963	4.25824	1.89608	-96.732	15.0068	1.10613	235.258	0	0	1	0	52476.1	MPF-1720-20230711-13_35_21	9889.48	201.966	646.7	0.687697	-1.31909	MPF-1724-20230711-14_13_42	9870.12	280.172	306.441	0.0857227	0.5	1387.19	5.52356	59.4569	0.00493274	1.11036
cyto-SmNOX	5.14.8	5.14.8_4	1300	4	0.00209145	2.09145	5.60302	397.425	306.127	30.7075	39.8656	0.113066	3.01484	0.110762	0.0694292	249.423	30.9018	29.6389	4.17288	54.9269	2.34028	4.26073	1.83259	-92.2329	58.8746	4.3344	220.399	0	0	1	0	52470.3	MPF-1720-20230711-13_35_21	9889.48	201.966	646.7	0.687697	-1.31909	MPF-1725-20230711-14_17_46	9885.66	275.672	308.334	0.105932	0.5	1093.23	5.60302	57.9038	0.00633181	1.0974
cyto-SmNOX	5.14.8	5.14.8_4	1000	5	0.00206631	2.06631	5.59564	397.445	307.464	30.843	39.8694	0.114478	3.01402	0.112116	0.0702804	192.404	30.5803	29.446	4.12675	54.8658	2.33751	4.26042	1.78924	-91.1245	89.9922	6.62075	197.893	0	0	1	0	52445.6	MPF-1720-20230711-13_35_21	9889.48	201.966	646.7	0.687697	-1.31909	MPF-1726-20230711-14_21_51	9898.85	270.174	311.82	0.133556	0.5	841.222	5.59564	56.1753	0.00821986	1.07396
cyto-SmNOX	5.14.8	5.14.8_4	750	6	0.00202742	2.02742	5.60694	397.42	306.385	30.7311	39.8621	0.113063	3.01627	0.11076	0.0694281	144.88	30.2935	29.4001	4.11583	54.9749	2.33892	4.25453	1.77691	-89.4093	93.6101	6.8794	155.96	0	0	1	0	52517.9	MPF-1720-20230711-13_35_21	9889.48	201.966	646.7	0.687697	-1.31909	MPF-1727-20230711-14_25_55	9896.26	263.724	323.31	0.1843	0.5	631.175	5.60694	58.1628	0.0109732	1.00025
cyto-SmNOX	5.14.8	5.14.8_4	500	7	0.00199881	1.99881	5.49072	397.478	310.738	31.1655	39.8651	0.116435	3.01594	0.113994	0.0714612	97.4047	30.0453	29.0568	4.03501	54.7655	2.33222	4.25857	1.70278	-88.1473	152.11	11.1617	172.529	0	0	1	0	52505.1	MPF-1720-20230711-13_35_21	9889.48	201.966	646.7	0.687697	-1.31909	MPF-1728-20230711-14_29_59	9892.47	255.245	347.678	0.26586	0.5	421.221	5.49072	55.993	0.0161668	0.860052
cyto-SmNOX	5.14.8	5.14.8_4	400	8	0.00193897	1.93897	5.39551	397.53	310.637	31.1548	39.8697	0.114002	3.01532	0.111661	0.0699943	78.3986	29.9581	29.0422	4.03161	55.0544	2.3454	4.26015	1.68621	-85.5085	155.501	11.4124	159.803	0	0	1	0	52485	MPF-1720-20230711-13_35_21	9889.48	201.966	646.7	0.687697	-1.31909	MPF-1729-20230711-14_34_03	9902.79	256.685	384.863	0.333048	0.5	337.199	5.39551	56.1518	0.0199128	0.680337
cyto-SmNOX	5.14.8	5.14.8_4	300	9	0.00189697	1.89697	5.09613	397.657	314.276	31.5216	39.8847	0.112713	3.01619	0.110424	0.0692169	58.8009	29.8465	28.9599	4.01244	55.0528	2.344	4.25774	1.66844	-83.6565	167.333	12.2716	154.749	0	0	1	0	52513.3	MPF-1720-20230711-13_35_21	9889.48	201.966	646.7	0.687697	-1.31909	MPF-1730-20230711-14_38_07	9904.25	265.924	458.572	0.420105	0.5	252.908	5.09613	53.124	0.0253658	0.410247
cyto-SmNOX	5.14.8	5.14.8_4	200	10	0.0018288	1.8288	4.3823	397.975	322.219	32.3168	39.9146	0.108284	3.01285	0.106167	0.0665412	39.1996	29.7679	28.9406	4.00798	54.7882	2.33497	4.26181	1.67301	-80.6503	172.975	12.6992	144.223	0	0	1	0	52408.8	MPF-1720-20230711-13_35_21	9889.48	201.966	646.7	0.687697	-1.31909	MPF-1731-20230711-14_42_11	9898.96	275.298	570.72	0.51763	0.5	168.6	4.3823	43.6362	0.0338161	0.13313
cyto-SmNOX	5.14.8	5.14.8_4	150	11	0.00169163	1.69164	3.57175	398.303	329.231	33.0158	39.9424	0.0984969	3.01577	0.096744	0.0606199	29.401	29.7389	29.0603	4.03582	54.8849	2.33806	4.25992	1.69776	-74.6011	152.439	11.1869	118.425	0	0	1	0	52498.5	MPF-1720-20230711-13_35_21	9889.48	201.966	646.7	0.687697	-1.31909	MPF-1732-20230711-14_46_16	9892.16	271.228	621.897	0.56387	0.5	126.457	3.57175	35.6526	0.038676	0.0398828
cyto-SmNOX	5.14.8	5.14.8_4	100	12	0.00157459	1.57459	2.51119	398.751	343.623	34.4638	39.9929	0.0911359	3.0167	0.0896335	0.0561539	19.6029	29.7171	29.1065	4.04663	54.9357	2.34085	4.26106	1.70578	-69.4394	145.72	10.6933	106.577	0	0	1	0	52526.3	MPF-1720-20230711-13_35_21	9889.48	201.966	646.7	0.687697	-1.31909	MPF-1733-20230711-14_50_20	9885.2	260.03	653.876	0.602325	0.5	84.3153	2.51119	25.3926	0.045428	-0.0109745
cyto-SmNOX	5.14.8	5.14.8_4	50	13	0.00140229	1.40229	1.0073	399.38	368.488	36.9524	40.0502	0.0810795	3.01437	0.0798872	0.0500351	9.79997	29.7055	29.112	4.04791	54.9997	2.34374	4.26137	1.70418	-61.8411	144.916	10.6428	103.517	0	0	1	0	52454.8	MPF-1720-20230711-13_35_21	9889.48	201.966	646.7	0.687697	-1.31909	MPF-1734-20230711-14_54_24	9885.22	249.586	693.634	0.640176	0.5	42.1506	1.0073	13.4919	0.0551923	-0.0676641
cyto-SmNOX	5.14.8	5.14.8_4	0	14	0.00125675	1.25675	-1.0011	400.224	411.347	41.246	40.1307	0.0714458	3.0143	0.0705182	0.0441562	0.00493282	29.6763	29.2279	4.07511	55.0686	2.34534	4.25895	1.72977	-55.4225	124.477	9.1468	78.2064	0	0	1	0	52454.2	MPF-1735-20230711-14_58_28	9878.76	222.303	747.538	0.702619	-1.0011	-	-	0	0	#DIV/0!	0.5	0.0218082	-1.0011	#DIV/0!	1.32E-11	#DIV/0!
cyto-SmNOX	5.14.8	5.14.8_4	2200	15	0.00150301	1.50301	4.08473	398.119	290.504	29.1345	39.9271	0.069172	3.01422	0.068302	0.042766	420.372	32.0332	30.8882	4.4827	55.1692	2.35099	4.26142	2.13172	-66.2828	-143.696	-10.647	199.746	0	0	1	0	52450.6	MPF-1735-20230711-14_58_28	9878.76	222.303	747.538	0.702619	-1.0011	MPF-1736-20230711-15_02_32	9897.12	318.615	332.277	0.0411151	0.5	1849.17	4.08473	38.0144	0.00275033	1.24975
cyto-SmNOX	5.11.1	5.11.1_5	2200	1	0.00239355	2.39355	5.26934	397.513	311.542	31.3299	39.9755	0.115936	3.01955	0.113519	0.0711622	420.374	31.8006	30.5225	4.38999	54.939	2.34056	4.26028	2.04944	-105.555	-85.1655	-6.28757	223.365	0	0	1	0	52619.5	MPF-1765-20230711-17_47_12	9871.11	183.79	614.253	0.70079	-0.951174	MPF-1767-20230712-09_41_04	9843.87	257.161	269.432	0.0455419	0.5	1849.18	5.26934	42.1076	0.00336393	1.27981
cyto-SmNOX	5.11.1	5.11.1_5	2000	2	0.00238868	2.38868	5.27581	397.506	312.955	31.4728	39.9759	0.118046	3.01952	0.115541	0.0724336	382.4	31.5826	30.3694	4.35168	54.9736	2.34177	4.25981	2.00992	-105.341	-60.5593	-4.46756	212.033	0	0	1	0	52619	MPF-1765-20230711-17_47_12	9871.11	183.79	614.253	0.70079	-0.951174	MPF-1768-20230712-09_45_08	9844.81	251.595	267.768	0.0603991	0.5	1681.2	5.27581	50.7716	0.00370389	1.29397
cyto-SmNOX	5.11.1	5.11.1_5	1650	3	0.00231716	2.31716	5.39129	397.473	312.193	31.3935	39.9691	0.118753	3.01937	0.116218	0.0728597	315.876	31.2116	30.0854	4.2814	55.0177	2.34251	4.25774	1.93889	-102.187	-15.7083	-1.15721	196.823	0	0	1	0	52615.9	MPF-1765-20230711-17_47_12	9871.11	183.79	614.253	0.70079	-0.951174	MPF-1769-20230712-09_49_12	9859.32	247.858	263.179	0.058216	0.5	1387.19	5.39129	40.3782	0.00457218	1.33397
cyto-SmNOX	5.11.1	5.11.1_5	1300	4	0.00224135	2.24135	5.47216	397.43	311.507	31.3232	39.963	0.118874	3.02137	0.116336	0.0729334	249.423	30.8564	29.822	4.21708	55.0084	2.34298	4.25931	1.8741	-98.8438	28.2397	2.07636	180.895	0	0	1	0	52675.6	MPF-1765-20230711-17_47_12	9871.11	183.79	614.253	0.70079	-0.951174	MPF-1770-20230712-09_53_16	9877.91	244.501	270.858	0.097308	0.5	1093.23	5.47216	53.1899	0.00587557	1.2678
cyto-SmNOX	5.11.1	5.11.1_5	1000	5	0.00222714	2.22714	5.53487	397.439	312.358	31.4093	39.9647	0.121219	3.01698	0.118577	0.0743433	192.402	30.5317	29.6031	4.16427	54.8695	2.33667	4.25859	1.8276	-98.2169	63.3273	4.65788	162.17	0	0	1	0	52542.2	MPF-1765-20230711-17_47_12	9871.11	183.79	614.253	0.70079	-0.951174	MPF-1771-20230712-09_57_20	9885.81	241.073	275.933	0.126334	0.5	841.211	5.53487	53.1369	0.00771036	1.22609
cyto-SmNOX	5.11.1	5.11.1_5	750	6	0.00219895	2.19895	5.56364	397.419	312.964	31.4704	39.9628	0.122518	3.0183	0.119821	0.0751254	144.886	30.2656	29.4346	4.12404	54.9025	2.33793	4.25834	1.7861	-96.9735	90.5929	6.65481	145.16	0	0	1	0	52582.8	MPF-1765-20230711-17_47_12	9871.11	183.79	614.253	0.70079	-0.951174	MPF-1772-20230712-10_01_24	9876.5	236.491	283.603	0.166121	0.5	631.2	5.56364	52.4278	0.0103213	1.16589
cyto-SmNOX	5.11.1	5.11.1_5	500	7	0.00215737	2.15737	5.35524	397.526	316.456	31.8219	39.9741	0.123235	3.01763	0.120506	0.0755564	97.3934	30.0004	29.2464	4.07947	54.8851	2.33667	4.25739	1.7428	-95.14	120.562	8.84984	131.665	0	0	1	0	52562.8	MPF-1765-20230711-17_47_12	9871.11	183.79	614.253	0.70079	-0.951174	MPF-1773-20230712-10_05_28	9891.77	228.795	304.001	0.247386	0.5	421.173	5.35524	52.0963	0.0149734	1.02056
cyto-SmNOX	5.11.1	5.11.1_5	400	8	0.00211718	2.11718	5.21508	397.603	317.804	31.9576	39.982	0.122049	3.01921	0.119372	0.0748433	78.4007	29.9003	29.205	4.06972	55.0411	2.34311	4.25701	1.72661	-93.3674	127.125	9.32472	121.483	0	0	1	0	52611.4	MPF-1765-20230711-17_47_12	9871.11	183.79	614.253	0.70079	-0.951174	MPF-1774-20230712-10_09_32	9894.05	230.579	332.478	0.306482	0.5	337.203	5.21508	51.6733	0.0182864	0.847501
cyto-SmNOX	5.11.1	5.11.1_5	300	9	0.00209116	2.09117	5.02789	397.651	320.246	32.203	39.9868	0.121731	3.01869	0.119069	0.0746523	58.7987	29.7924	29.1353	4.05338	55.0575	2.34349	4.25645	1.70988	-92.2204	138.055	10.1246	114.758	0	0	1	0	52595.9	MPF-1765-20230711-17_47_12	9871.11	183.79	614.253	0.70079	-0.951174	MPF-1775-20230712-10_13_36	9885.33	239.072	397.53	0.398606	0.5	252.899	5.02789	50.4036	0.0236421	0.545173
cyto-SmNOX	5.11.1	5.11.1_5	200	10	0.00197013	1.97013	4.31011	397.956	327.032	32.8862	40.0182	0.115403	3.01969	0.113008	0.0708408	39.1962	29.7137	29.111	4.04767	55.2089	2.35032	4.25714	1.69735	-86.8828	142.534	10.4485	105.295	0	0	1	0	52626	MPF-1765-20230711-17_47_12	9871.11	183.79	614.253	0.70079	-0.951174	MPF-1776-20230712-10_17_41	9875.09	248.185	487.968	0.49139	0.5	168.588	4.31011	41.4213	0.0312079	0.258798
cyto-SmNOX	5.11.1	5.11.1_5	150	11	0.0018302	1.8302	3.6734	398.269	332.191	33.4057	40.0507	0.1069	3.01827	0.104841	0.0657072	29.3967	29.6925	29.117	4.04908	55.1889	2.34943	4.25707	1.69965	-80.7118	141.432	10.3729	100.49	0	0	1	0	52582.9	MPF-1765-20230711-17_47_12	9871.11	183.79	614.253	0.70079	-0.951174	MPF-1777-20230712-10_21_46	9884.14	247.207	534.75	0.537715	0.5	126.437	3.6734	33.9935	0.0365761	0.148673
cyto-SmNOX	5.11.1	5.11.1_5	100	12	0.00169196	1.69196	2.62672	398.675	344.601	34.6542	40.092	0.0978113	3.0199	0.0960848	0.0602056	19.5964	29.6798	29.1312	4.05242	54.8906	2.33786	4.25912	1.71456	-74.6156	140.558	10.3044	95.843	0	0	1	0	52630.9	MPF-1765-20230711-17_47_12	9871.11	183.79	614.253	0.70079	-0.951174	MPF-1778-20230712-10_25_50	9874.5	241.169	574.077	0.579901	0.5	84.2878	2.62672	24.4393	0.0424485	0.0699824
cyto-SmNOX	5.11.1	5.11.1_5	50	13	0.0014577	1.4577	1.21553	399.279	365.106	36.7143	40.1507	0.0840967	3.01559	0.0828152	0.051873	9.79584	29.6789	29.1604	4.05926	55.084	2.34562	4.25826	1.71364	-64.2847	135.039	9.9152	90.4656	0	0	1	0	52500.3	MPF-1765-20230711-17_47_12	9871.11	183.79	614.253	0.70079	-0.951174	MPF-1779-20230712-10_29_54	9876.26	233.649	612.781	0.618708	0.5	42.1354	1.21553	13.0348	0.0514223	0.00240175
cyto-SmNOX	5.11.1	5.11.1_5	0	14	0.00123787	1.23787	-0.609721	400.031	402.605	40.4833	40.2245	0.0709892	3.018	0.0700745	0.0438777	0.00493282	29.6669	29.1908	4.06639	55.1477	2.34675	4.25539	1.71964	-54.59	128.3	9.41374	83.1289	0	0	1	0	52575.6	MPF-1780-20230712-10_33_58	9872.99	211.311	658.13	0.678922	-0.609721	-	-	0	0	#DIV/0!	0.5	0.0218082	-0.609721	#DIV/0!	6.50E-12	#DIV/0!
cyto-SmNOX	5.11.1	5.11.1_5	2200	15	0.00154453	1.54453	4.49127	397.954	281.18	28.2749	40.0175	0.0694762	3.01795	0.0685998	0.0429527	420.376	32.023	31.0628	4.52755	54.9219	2.3408	4.26205	2.18675	-68.1137	-171.854	-12.7287	167.68	0	0	1	0	52569.5	MPF-1780-20230712-10_33_58	9872.99	211.311	658.13	0.678922	-0.609721	MPF-1781-20230712-10_38_02	9871.35	291.392	305.718	0.0468616	0.5	1849.19	4.49127	43.328	0.0027585	1.15273
cyto-SmNOX	5.3.2	5.3.2_5	2200	1	0.00239574	2.39574	5.19579	397.545	311.577	31.3269	39.9705	0.114538	3.0198	0.112178	0.0703191	420.376	31.8071	30.6503	4.4222	55.0728	2.34722	4.26204	2.07498	-105.652	-104.815	-7.74276	202.166	0	0	1	0	52625.5	MPF-1780-20230712-10_33_58	9872.99	211.311	658.13	0.678922	-0.609721	MPF-1782-20230712-11_04_13	9864.38	257.604	273.088	0.0566993	0.5	1849.19	5.19579	52.4239	0.00313949	1.40995
cyto-SmNOX	5.3.2	5.3.2_5	2000	2	0.00243843	2.43843	5.26058	397.517	314.037	31.5746	39.9681	0.119665	3.01718	0.11709	0.073408	382.399	31.5681	30.4466	4.37098	55.1077	2.34707	4.25906	2.02391	-107.535	-73.5722	-5.43374	195.858	0	0	1	0	52547.8	MPF-1780-20230712-10_33_58	9872.99	211.311	658.13	0.678922	-0.609721	MPF-1783-20230712-11_08_17	9855.58	250.641	269.174	0.068851	0.5	1681.19	5.26058	57.876	0.00349174	1.445
cyto-SmNOX	5.3.2	5.3.2_5	1650	3	0.00238327	2.38327	5.3426	397.484	314.295	31.6024	39.967	0.121345	3.01725	0.118697	0.0744188	315.869	31.2031	30.1586	4.29942	55.1053	2.34725	4.25956	1.95217	-105.102	-26.3905	-1.9463	182.43	0	0	1	0	52549.7	MPF-1780-20230712-10_33_58	9872.99	211.311	658.13	0.678922	-0.609721	MPF-1784-20230712-11_12_22	9878.08	245.663	263.794	0.068734	0.5	1387.16	5.3426	47.6724	0.00429102	1.49486
cyto-SmNOX	5.3.2	5.3.2_5	1300	4	0.00233028	2.33028	5.33027	397.497	315.899	31.7654	39.9707	0.123155	3.02003	0.120432	0.0755094	249.418	30.83	29.8703	4.2288	55.11	2.34672	4.25825	1.88208	-102.766	19.659	1.44641	167.758	0	0	1	0	52635.6	MPF-1780-20230712-10_33_58	9872.99	211.311	658.13	0.678922	-0.609721	MPF-1785-20230712-11_16_26	9877.15	241.721	269.038	0.101536	0.5	1093.21	5.33027	55.5001	0.00543354	1.44624
cyto-SmNOX	5.3.2	5.3.2_5	1000	5	0.00237825	2.37825	5.25871	397.523	320.379	32.2155	39.9727	0.129352	3.01942	0.12635	0.0792328	192.404	30.4873	29.6205	4.16846	54.8957	2.33699	4.25714	1.83147	-104.881	59.5704	4.37826	151.472	0	0	1	0	52617.5	MPF-1780-20230712-10_33_58	9872.99	211.311	658.13	0.678922	-0.609721	MPF-1786-20230712-11_20_30	9883.65	237.181	272.626	0.130012	0.5	841.219	5.25871	54.6842	0.0069761	1.41404
cyto-SmNOX	5.3.2	5.3.2_5	750	6	0.00225303	2.25303	5.24018	397.566	318.933	32.0711	39.9782	0.125479	3.02014	0.122653	0.0769065	144.885	30.247	29.4537	4.12858	54.986	2.34084	4.25716	1.78774	-99.3587	86.7544	6.36943	138.65	0	0	1	0	52639.6	MPF-1780-20230712-10_33_58	9872.99	211.311	658.13	0.678922	-0.609721	MPF-1787-20230712-11_24_34	9872.22	232.335	279.195	0.167838	0.5	631.196	5.24018	52.9694	0.00926797	1.35724
cyto-SmNOX	5.3.2	5.3.2_5	500	7	0.00224173	2.24173	5.01659	397.645	323.17	32.4961	39.9849	0.127647	3.01662	0.12472	0.0782075	97.4	29.9818	29.2675	4.08444	54.8317	2.33476	4.25805	1.74968	-98.8602	117.54	8.63195	124.712	0	0	1	0	52531.6	MPF-1780-20230712-10_33_58	9872.99	211.311	658.13	0.678922	-0.609721	MPF-1788-20230712-11_28_38	9898.27	225.163	304.03	0.259403	0.5	421.203	5.01659	54.6306	0.0133577	1.16469
cyto-SmNOX	5.3.2	5.3.2_5	400	8	0.00221622	2.21622	4.88008	397.694	324.985	32.6767	39.9875	0.127518	3.01906	0.1246	0.0781314	78.3996	29.8739	29.222	4.07374	55.0285	2.34238	4.25666	1.73136	-97.7351	124.103	9.10424	113.872	0	0	1	0	52606.8	MPF-1780-20230712-10_33_58	9872.99	211.311	658.13	0.678922	-0.609721	MPF-1789-20230712-11_32_42	9906.71	227.152	337.679	0.327315	0.5	337.204	4.88008	55.186	0.0162804	0.948979
cyto-SmNOX	5.3.2	5.3.2_5	300	9	0.00218365	2.18364	4.6165	397.81	328.177	32.9995	40.0013	0.126769	3.01858	0.123884	0.0776815	58.7972	29.7711	29.1484	4.05644	54.9784	2.34041	4.25696	1.71603	-96.2987	136.263	9.99432	108.756	0	0	1	0	52592.2	MPF-1780-20230712-10_33_58	9872.99	211.311	658.13	0.678922	-0.609721	MPF-1790-20230712-11_36_46	9891.64	237.178	403.682	0.412464	0.5	252.892	4.6165	52.1545	0.0206658	0.630316
cyto-SmNOX	5.3.2	5.3.2_5	200	10	0.00210468	2.10468	4.02088	398.087	334.575	33.6433	40.0297	0.123055	3.01912	0.120335	0.0754489	39.1988	29.6806	29.0843	4.04143	54.9279	2.33849	4.25738	1.70294	-92.8166	147.006	10.777	104.165	0	0	1	0	52608.4	MPF-1780-20230712-10_33_58	9872.99	211.311	658.13	0.678922	-0.609721	MPF-1791-20230712-11_40_50	9888.9	243.39	489.879	0.503164	0.5	168.596	4.02088	42.4158	0.0274656	0.343454
cyto-SmNOX	5.3.2	5.3.2_5	150	11	0.0019379	1.9379	3.22996	398.402	341.811	34.3695	40.0598	0.113595	3.01613	0.11127	0.0697489	29.3998	29.668	29.0853	4.04166	55.1009	2.34608	4.25779	1.69559	-85.4614	146.967	10.785	101.69	0	0	1	0	52516.8	MPF-1780-20230712-10_33_58	9872.99	211.311	658.13	0.678922	-0.609721	MPF-1792-20230712-11_44_54	9890.05	240.875	533.442	0.548451	0.5	126.451	3.22996	34.6762	0.0303649	0.233742
cyto-SmNOX	5.3.2	5.3.2_5	100	12	0.00181432	1.81432	2.19407	398.829	354.027	35.6008	40.1061	0.104436	3.01743	0.102469	0.0642168	19.5988	29.6459	29.1648	4.06028	54.865	2.3364	4.25845	1.72389	-80.0117	134.539	9.8727	83.9989	0	0	1	0	52556.2	MPF-1780-20230712-10_33_58	9872.99	211.311	658.13	0.678922	-0.609721	MPF-1793-20230712-11_48_58	9889.51	233.29	571.705	0.59194	0.5	84.2971	2.19407	24.9494	0.0332608	0.151171
cyto-SmNOX	5.3.2	5.3.2_5	50	13	0.00157836	1.57836	0.88775	399.406	372.546	37.4634	40.1644	0.0904431	3.01665	0.0889632	0.0557329	9.80564	29.6508	29.2047	4.06965	55.002	2.34242	4.25879	1.72723	-69.6056	128.243	9.41504	77.8576	0	0	1	0	52532	MPF-1780-20230712-10_33_58	9872.99	211.311	658.13	0.678922	-0.609721	MPF-1794-20230712-11_53_02	9877.32	226.508	609.266	0.628227	0.5	42.1763	0.88775	13.2482	0.035505	0.080202
cyto-SmNOX	5.3.2	5.3.2_5	0	14	0.00134758	1.34758	-1.04508	400.19	410.695	41.2972	40.2409	0.076881	3.0188	0.0758096	0.047476	0.00493282	29.6566	29.2286	4.07528	55.0492	2.3449	4.25964	1.73038	-59.4281	125.012	9.17256	74.7613	0	0	1	0	52596.9	MPF-1795-20230712-11_57_06	9880.24	200.733	660.55	0.696112	-1.04508	-	-	0	0	#DIV/0!	0.5	0.0218082	-1.04508	#DIV/0!	-6.34e-12	#DIV/0!
cyto-SmNOX	5.3.2	5.3.2_5	2200	15	0.00166659	1.66659	4.41792	397.97	290.644	29.2236	40.015	0.0752978	3.02019	0.0742702	0.04651	420.373	31.9932	31.0455	4.5231	54.9873	2.3439	4.26262	2.1792	-73.4966	-168.792	-12.4917	165.593	0	0	1	0	52637	MPF-1795-20230712-11_57_06	9880.24	200.733	660.55	0.696112	-1.04508	MPF-1796-20230712-12_01_10	9888.46	287.632	300.198	0.0418605	0.5	1849.18	4.41792	38.7038	0.00295428	1.20038
cyto-SmNOX	5.3.2	5.3.2_6	2200	1	0.0025154	2.5154	5.43139	397.428	315.192	31.6975	39.9676	0.125544	3.01885	0.122714	0.0769454	420.373	31.7767	30.3271	4.34115	55.1006	2.34832	4.26187	1.99284	-110.929	-52.2893	-3.85767	253.296	0	0	1	0	52597.3	MPF-1795-20230712-11_57_06	9880.24	200.733	660.55	0.696112	-1.04508	MPF-1797-20230712-12_30_59	9841.45	233.516	250.751	0.0687337	0.5	1849.18	5.43139	63.5504	0.00350235	1.63428
cyto-SmNOX	5.3.2	5.3.2_6	2000	2	0.00262912	2.62912	5.49771	397.374	318.496	32.0289	39.9611	0.133348	3.01804	0.130159	0.0816296	382.402	31.5263	30.1707	4.3024	54.8773	2.33816	4.2607	1.96424	-115.944	-27.6035	-2.03539	236.818	0	0	1	0	52573.1	MPF-1795-20230712-11_57_06	9880.24	200.733	660.55	0.696112	-1.04508	MPF-1798-20230712-12_35_03	9852.52	227.671	240.19	0.0521229	0.5	1681.21	5.49771	43.8148	0.00389172	1.75011
cyto-SmNOX	5.3.2	5.3.2_6	1650	3	0.0026131	2.6131	5.56763	397.347	319.429	32.1212	39.9565	0.136425	3.01803	0.133089	0.0834737	315.882	31.1414	29.9384	4.2454	54.8437	2.33563	4.2587	1.90977	-115.238	8.85844	0.652416	210.155	0	0	1	0	52574.2	MPF-1795-20230712-11_57_06	9880.24	200.733	660.55	0.696112	-1.04508	MPF-1799-20230712-12_39_07	9872.61	223.429	240.637	0.07151	0.5	1387.22	5.56763	49.5999	0.0047669	1.74501
cyto-SmNOX	5.3.2	5.3.2_6	1300	4	0.00262119	2.62119	5.57403	397.366	321.776	32.3577	39.959	0.140992	3.01989	0.137435	0.0862088	249.415	30.7569	29.7278	4.19429	54.9203	2.33869	4.25834	1.8556	-115.594	42.9082	3.15489	179.884	0	0	1	0	52631.3	MPF-1795-20230712-11_57_06	9880.24	200.733	660.55	0.696112	-1.04508	MPF-1800-20230712-12_43_11	9881.56	219.944	247.284	0.110561	0.5	1093.2	5.57403	60.4323	0.00605483	1.67122
cyto-SmNOX	5.3.2	5.3.2_6	1000	5	0.00254999	2.54999	5.53186	397.392	322.329	32.4128	39.961	0.140513	3.01842	0.136978	0.0859214	192.399	30.4508	29.5632	4.15472	55.0206	2.34321	4.25879	1.81151	-112.454	69.9745	5.14334	155.062	0	0	1	0	52586	MPF-1795-20230712-11_57_06	9880.24	200.733	660.55	0.696112	-1.04508	MPF-1801-20230712-12_47_15	9891.01	215.596	250.121	0.138033	0.5	841.195	5.53186	58.0565	0.00781857	1.64092
cyto-SmNOX	5.3.2	5.3.2_6	750	6	0.00224583	2.24583	5.33655	397.502	318.252	31.9987	39.967	0.126433	3.01867	0.123563	0.0774794	144.888	30.2675	29.3482	4.10352	54.78	2.33456	4.2617	1.76896	-99.0411	106.911	7.84971	160.608	0	0	1	0	52591.4	MPF-1795-20230712-11_57_06	9880.24	200.733	660.55	0.696112	-1.04508	MPF-1802-20230712-12_51_19	9898.34	209.618	253.85	0.174244	0.5	631.209	5.33655	54.9922	0.0101102	1.60213
cyto-SmNOX	5.3.2	5.3.2_6	500	7	0.00232461	2.32461	5.22805	397.513	323.954	32.5705	39.9661	0.134756	3.01701	0.131499	0.0824728	97.4003	29.958	29.1872	4.06555	55.0786	2.34488	4.25734	1.72067	-102.515	130.13	9.55135	134.566	0	0	1	0	52543.6	MPF-1795-20230712-11_57_06	9880.24	200.733	660.55	0.696112	-1.04508	MPF-1803-20230712-12_55_24	9904.1	201.365	275.631	0.269441	0.5	421.206	5.22805	56.7451	0.0148933	1.3965
cyto-SmNOX	5.3.2	5.3.2_6	400	8	0.00233093	2.33093	5.09311	397.576	326.039	32.7759	39.9673	0.135608	3.01848	0.132312	0.0829844	78.3982	29.8391	29.1395	4.05436	54.9836	2.33969	4.25526	1.71467	-102.794	136.572	10.0165	122.193	0	0	1	0	52589.8	MPF-1795-20230712-11_57_06	9880.24	200.733	660.55	0.696112	-1.04508	MPF-1804-20230712-12_59_28	9905.92	201.868	302.828	0.333389	0.5	337.194	5.09311	56.2084	0.0182037	1.18127
cyto-SmNOX	5.3.2	5.3.2_6	300	9	0.00226633	2.26633	4.79975	397.723	328.753	33.0523	39.9865	0.133177	3.01884	0.129997	0.0815277	58.7963	29.7568	29.1035	4.04593	55.1573	2.34892	4.25857	1.69701	-99.9453	144.655	10.6069	114.113	0	0	1	0	52598.7	MPF-1795-20230712-11_57_06	9880.24	200.733	660.55	0.696112	-1.04508	MPF-1805-20230712-13_03_32	9883.87	210.32	366.732	0.426502	0.5	252.886	4.79975	53.9282	0.0231125	0.801182
cyto-SmNOX	5.3.2	5.3.2_6	200	10	0.0021735	2.1735	3.964	398.062	337.385	33.9217	40.0223	0.128134	3.02021	0.125189	0.0785018	39.2001	29.6533	29.049	4.0332	55.0644	2.34294	4.25491	1.69025	-95.8511	151.156	11.0747	105.58	0	0	1	0	52643.1	MPF-1795-20230712-11_57_06	9880.24	200.733	660.55	0.696112	-1.04508	MPF-1806-20230712-13_07_36	9890.38	219.662	464.816	0.527423	0.5	168.602	3.964	44.4623	0.0297095	0.4211
cyto-SmNOX	5.3.2	5.3.2_6	150	11	0.00202438	2.02438	3.19305	398.405	344.177	34.6055	40.058	0.118557	3.02044	0.116031	0.0727418	29.4013	29.646	29.0804	4.04053	55.007	2.342	4.25763	1.69854	-89.2752	147.862	10.8349	98.8229	0	0	1	0	52648.2	MPF-1795-20230712-11_57_06	9880.24	200.733	660.55	0.696112	-1.04508	MPF-1807-20230712-13_11_40	9881.03	219.399	511.51	0.571076	0.5	126.455	3.19305	36.1078	0.0335149	0.291372
cyto-SmNOX	5.3.2	5.3.2_6	100	12	0.00183738	1.83738	2.14357	398.865	355.77	35.7765	40.1102	0.107098	3.01882	0.105031	0.0658267	19.6044	29.6329	29.0911	4.04302	54.9652	2.33967	4.25664	1.70335	-81.0283	145.39	10.6598	94.6264	0	0	1	0	52600	MPF-1795-20230712-11_57_06	9880.24	200.733	660.55	0.696112	-1.04508	MPF-1808-20230712-13_15_44	9884.88	214.885	549.155	0.6087	0.5	84.3219	2.14357	25.6633	0.0378153	0.202848
cyto-SmNOX	5.3.2	5.3.2_6	50	13	0.00161472	1.61472	0.694168	399.468	376.465	37.8572	40.1704	0.0932056	3.01785	0.0916354	0.057411	9.80209	29.6414	29.1326	4.05274	54.8772	2.33706	4.25871	1.71568	-71.2091	139.965	10.2679	88.8262	0	0	1	0	52568.8	MPF-1795-20230712-11_57_06	9880.24	200.733	660.55	0.696112	-1.04508	MPF-1809-20230712-13_19_48	9891.31	210.905	586.478	0.640386	0.5	42.1591	0.694168	13.4991	0.0412545	0.1263
cyto-SmNOX	5.3.2	5.3.2_6	0	14	0.00136563	1.36563	-1.12923	400.247	412.103	41.4395	40.2473	0.0784963	3.01996	0.0773802	0.0484616	0.00493282	29.6339	29.1427	4.05511	54.9184	2.33687	4.25516	1.71824	-60.2242	136.055	9.97383	85.8096	0	0	1	0	52635.7	MPF-1810-20230712-13_23_52	9879.13	186.967	646.51	0.710806	-1.12923	-	-	0	0	#DIV/0!	0.5	0.0218082	-1.12923	#DIV/0!	-6.4e-12	#DIV/0!
cyto-SmNOX	5.3.2	5.3.2_6	2200	15	0.00169089	1.69089	4.70411	397.92	288.742	29.0363	40.0154	0.0784028	3.01645	0.0772881	0.0484039	420.369	31.988	30.8685	4.47765	55.1886	2.35231	4.26232	2.12534	-74.568	-139.992	-10.364	195.445	0	0	1	0	52523.7	MPF-1810-20230712-13_23_52	9879.13	186.967	646.51	0.710806	-1.12923	MPF-1811-20230712-13_27_56	9901.21	263.587	274.211	0.0387432	0.5	1849.16	4.70411	35.8212	0.00315459	1.35771
cyto-SmNOX	5.11.1	5.11.1_6	2200	1	0.00193801	1.93801	3.81269	398.168	317.806	31.9532	40.033	0.0910092	3.01876	0.089512	0.0560775	420.376	31.9129	30.7489	4.44719	55.0264	2.34387	4.25953	2.10332	-85.4662	-122.493	-9.05572	203.361	0	0	1	0	52595.7	MPF-1810-20230712-13_23_52	9879.13	186.967	646.51	0.710806	-1.12923	MPF-1812-20230712-13_55_20	9852.38	174.554	183.332	0.0478835	0.5	1849.19	3.81269	44.2728	0.00267248	2.52644
cyto-SmNOX	5.11.1	5.11.1_6	2000	2	0.00195325	1.95325	3.77411	398.176	320.445	32.2176	40.0328	0.0934875	3.0166	0.0919073	0.0575818	382.398	31.6948	30.5946	4.40814	55.0035	2.34316	4.26002	2.06498	-86.1383	-96.9869	-7.16984	192.103	0	0	1	0	52529.2	MPF-1810-20230712-13_23_52	9879.13	186.967	646.51	0.710806	-1.12923	MPF-1813-20230712-13_59_24	9866.71	168.896	178.691	0.0548148	0.5	1681.19	3.77411	46.0769	0.00291659	2.61804
cyto-SmNOX	5.11.1	5.11.1_6	1650	3	0.00193907	1.93907	3.88531	398.135	320.526	32.2254	40.0282	0.0958892	3.0208	0.0942298	0.0590403	315.878	31.3098	30.3128	4.33759	54.8863	2.33736	4.25855	2.00023	-85.5131	-52.2029	-3.84829	174.314	0	0	1	0	52658.3	MPF-1810-20230712-13_23_52	9879.13	186.967	646.51	0.710806	-1.12923	MPF-1814-20230712-14_03_28	9875.89	165.386	176.596	0.0634815	0.5	1387.2	3.88531	44.0307	0.00361487	2.66095
cyto-SmNOX	5.11.1	5.11.1_6	1300	4	0.00192291	1.92291	3.85144	398.164	322.866	32.4605	40.0308	0.0980604	3.01758	0.0963239	0.0603559	249.424	30.9357	30.0475	4.27209	54.7327	2.33095	4.25879	1.94114	-84.8004	-8.8327	-0.650971	155.14	0	0	1	0	52559.9	MPF-1810-20230712-13_23_52	9879.13	186.967	646.51	0.710806	-1.12923	MPF-1815-20230712-14_07_32	9896.59	162.884	178.898	0.0895145	0.5	1093.24	3.85144	48.9303	0.00455588	2.61385
cyto-SmNOX	5.11.1	5.11.1_6	1000	5	0.00185709	1.85709	3.87599	398.172	322.998	32.4776	40.0364	0.0982454	3.01625	0.0965016	0.0604676	192.397	30.6294	29.8269	4.21827	55.0857	2.34644	4.25961	1.87184	-81.8975	27.5892	2.03203	140.121	0	0	1	0	52519.1	MPF-1810-20230712-13_23_52	9879.13	186.967	646.51	0.710806	-1.12923	MPF-1816-20230712-14_11_36	9877.73	160.248	179.16	0.105559	0.5	841.186	3.87599	44.3975	0.00595019	2.60856
cyto-SmNOX	5.11.1	5.11.1_6	750	6	0.0018803	1.8803	3.7634	398.184	326.986	32.8745	40.0325	0.101491	3.01801	0.0996327	0.0624346	144.886	30.3463	29.6575	4.17735	54.9849	2.34148	4.2584	1.83587	-82.9212	54.3658	3.99843	120.329	0	0	1	0	52573.3	MPF-1810-20230712-13_23_52	9879.13	186.967	646.51	0.710806	-1.12923	MPF-1817-20230712-14_15_41	9904.48	156.777	184.133	0.148569	0.5	631.196	3.7634	46.8881	0.00775135	2.5111
cyto-SmNOX	5.11.1	5.11.1_6	500	7	0.00184619	1.84619	3.62896	398.251	329.803	33.1559	40.037	0.102157	3.01561	0.100273	0.062837	97.3969	30.0771	29.469	4.13223	54.9895	2.34085	4.25691	1.79137	-81.4169	83.9733	6.17494	106.128	0	0	1	0	52501.2	MPF-1810-20230712-13_23_52	9879.13	186.967	646.51	0.710806	-1.12923	MPF-1818-20230712-14_19_45	9904.95	151.733	196.896	0.229376	0.5	421.188	3.62896	48.3051	0.0112971	2.28351
cyto-SmNOX	5.11.1	5.11.1_6	400	8	0.0018435	1.8435	3.46781	398.304	332.767	33.4542	40.0429	0.102749	3.0177	0.100844	0.0631959	78.3935	29.972	29.4145	4.11925	54.9705	2.34047	4.25768	1.77878	-81.2985	93.4138	6.86262	97.3715	0	0	1	0	52564.5	MPF-1810-20230712-13_23_52	9879.13	186.967	646.51	0.710806	-1.12923	MPF-1819-20230712-14_23_49	9924.5	151.616	210.33	0.279149	0.5	337.175	3.46781	47.061	0.013634	2.07379
cyto-SmNOX	5.11.1	5.11.1_6	300	9	0.00184045	1.84045	3.24647	398.415	336.55	33.8362	40.056	0.103102	3.0177	0.101184	0.0634093	58.8012	29.8621	29.3579	4.10582	54.8541	2.3357	4.25803	1.77012	-81.1637	102.85	7.55378	88.0412	0	0	1	0	52564.3	MPF-1810-20230712-13_23_52	9879.13	186.967	646.51	0.710806	-1.12923	MPF-1820-20230712-14_27_53	9893.72	155.501	248.428	0.37406	0.5	252.907	3.24647	47.3012	0.0173016	1.6024
cyto-SmNOX	5.11.1	5.11.1_6	200	10	0.00176896	1.76897	2.65061	398.656	344.8	34.6653	40.0798	0.0998266	3.01882	0.0980283	0.0614266	39.2018	29.7731	29.3116	4.09486	54.9077	2.33867	4.25927	1.75619	-78.0114	111.255	8.16642	80.6123	0	0	1	0	52597.6	MPF-1810-20230712-13_23_52	9879.13	186.967	646.51	0.710806	-1.12923	MPF-1821-20230712-14_31_57	9896.65	161.315	296.78	0.456447	0.5	168.61	2.65061	38.4808	0.0224176	1.17842
cyto-SmNOX	5.11.1	5.11.1_6	150	11	0.00166544	1.66544	2.13377	398.879	351.54	35.3446	40.1042	0.0946282	3.01767	0.0930101	0.0582744	29.3953	29.7277	29.3009	4.09234	55.215	2.3497	4.25554	1.74264	-73.4461	110.464	8.11043	74.5241	0	0	1	0	52565	MPF-1810-20230712-13_23_52	9879.13	186.967	646.51	0.710806	-1.12923	MPF-1822-20230712-14_36_01	9884.95	164.109	328.905	0.501043	0.5	126.432	2.13377	31.6739	0.0258083	0.965644
cyto-SmNOX	5.11.1	5.11.1_6	100	12	0.00163453	1.63453	1.40601	399.175	363.082	36.5075	40.1367	0.0912344	3.01837	0.0897296	0.0562141	19.6015	29.703	29.3651	4.10751	54.7857	2.33457	4.26127	1.77295	-72.0827	103.87	7.62781	59.017	0	0	1	0	52582.7	MPF-1810-20230712-13_23_52	9879.13	186.967	646.51	0.710806	-1.12923	MPF-1823-20230712-14_40_05	9900.97	164.899	362.782	0.545461	0.5	84.3086	1.40601	22.9935	0.030071	0.782091
cyto-SmNOX	5.11.1	5.11.1_6	50	13	0.00151078	1.51078	0.422261	399.585	380.184	38.2302	40.1811	0.0845107	3.01879	0.083218	0.0521257	9.80012	29.6616	29.3548	4.10509	54.9188	2.33802	4.25722	1.76707	-66.6254	102.853	7.55107	53.579	0	0	1	0	52598.3	MPF-1810-20230712-13_23_52	9879.13	186.967	646.51	0.710806	-1.12923	MPF-1824-20230712-14_44_10	9898.55	163.979	393.412	0.583189	0.5	42.1555	0.422261	12.2923	0.0368039	0.643339
cyto-SmNOX	5.11.1	5.11.1_6	0	14	0.00138612	1.38612	-0.866816	400.129	406.575	40.8882	40.24	0.0773104	3.01855	0.076227	0.047738	0.00493282	29.643	29.3732	4.10944	54.9311	2.33935	4.25869	1.7701	-61.1279	100.835	7.4044	47.1166	0	0	1	0	52590.2	MPF-1825-20230712-14_48_14	9889.96	155.036	458.71	0.662017	-0.866816	-	-	0	0	#DIV/0!	0.5	0.0218082	-0.866816	#DIV/0!	-5.09e-15	#DIV/0!
cyto-SmNOX	5.11.1	5.11.1_6	2200	15	0.00162612	1.62612	3.31393	398.433	313.758	31.5533	40.0687	0.0744232	3.0194	0.0734189	0.0459759	420.375	31.9737	30.9656	4.50254	55.2506	2.35105	4.25524	2.15149	-71.712	-160.647	-11.8856	176.13	0	0	1	0	52618.5	MPF-1825-20230712-14_48_14	9889.96	155.036	458.71	0.662017	-0.866816	MPF-1826-20230712-14_52_18	9915.73	194.825	201.98	0.0354253	0.5	1849.18	3.31393	32.7539	0.00226086	1.27107
cyto-SmNOX	5.11.1	5.11.1_7	2200	1	0.00259143	2.59143	3.44923	398.191	341.709	34.5065	40.2102	0.127363	3.0237	0.124456	0.0780408	420.384	31.7499	30.4796	4.37923	55.0764	2.34661	4.26064	2.03262	-114.282	-78.051	-5.75322	222.297	0	0	1	0	52755.1	MPF-1870-20230712-19_06_55	9873.55	159.35	598.45	0.733729	-1.028	MPF-1872-20230713-10_25_58	9865.2	207.773	215.593	0.036269	0.5	1849.22	3.44923	33.5347	0.00242114	1.77584
cyto-SmNOX	5.11.1	5.11.1_7	2000	2	0.00257784	2.57784	3.51055	398.182	341.868	34.5222	40.2088	0.129421	3.02596	0.126423	0.0792779	382.398	31.5335	30.3023	4.33498	55.021	2.34401	4.26021	1.99097	-113.683	-49.4689	-3.64045	215.606	0	0	1	0	52824.6	MPF-1870-20230712-19_06_55	9873.55	159.35	598.45	0.733729	-1.028	MPF-1873-20230713-10_30_03	9888.88	199.641	209.3	0.0461499	0.5	1681.19	3.51055	38.7934	0.0026996	1.85929
cyto-SmNOX	5.11.1	5.11.1_7	1650	3	0.00254276	2.54276	3.40778	398.226	344.395	34.7767	40.2124	0.132031	3.0267	0.128913	0.0808448	315.875	31.1331	30.0051	4.26169	54.9006	2.33498	4.25311	1.92671	-112.136	-5.7244	-0.420481	197.595	0	0	1	0	52852.3	MPF-1870-20230712-19_06_55	9873.55	159.35	598.45	0.733729	-1.028	MPF-1874-20230713-10_34_07	9867.85	193.193	202.403	0.0455054	0.5	1387.19	3.40778	31.5622	0.00319768	1.95672
cyto-SmNOX	5.11.1	5.11.1_7	1300	4	0.00246106	2.46106	3.48006	398.191	343.998	34.736	40.2082	0.132404	3.02686	0.129269	0.0810684	249.417	30.7931	29.7572	4.20139	54.9881	2.34123	4.25771	1.86016	-108.533	37.7924	2.77272	181.449	0	0	1	0	52853.7	MPF-1870-20230712-19_06_55	9873.55	159.35	598.45	0.733729	-1.028	MPF-1875-20230713-10_38_11	9898.36	189.893	201.711	0.0585909	0.5	1093.2	3.48006	32.0259	0.00412371	1.96686
cyto-SmNOX	5.11.1	5.11.1_7	1000	5	0.00243972	2.43973	3.62187	398.168	343.127	34.6549	40.2139	0.134345	3.02602	0.131117	0.0822316	192.402	30.4707	29.5711	4.1566	54.9137	2.33774	4.25712	1.81886	-107.592	67.7536	4.96761	157.531	0	0	1	0	52828.9	MPF-1870-20230712-19_06_55	9873.55	159.35	598.45	0.733729	-1.028	MPF-1876-20230713-10_42_15	9900.05	186.637	205.101	0.0900236	0.5	841.209	3.62187	37.8643	0.0055276	1.91783
cyto-SmNOX	5.11.1	5.11.1_7	750	6	0.00237317	2.37317	3.64473	398.186	342.999	34.6425	40.2163	0.133925	3.02548	0.130716	0.0819795	144.886	30.213	29.4103	4.11826	55.0534	2.34327	4.25636	1.77499	-104.657	93.4536	6.84758	140.53	0	0	1	0	52812.8	MPF-1870-20230712-19_06_55	9873.55	159.35	598.45	0.733729	-1.028	MPF-1877-20230713-10_46_19	9911.69	183.783	206.94	0.1119	0.5	631.2	3.64473	35.3157	0.00740292	1.8919
cyto-SmNOX	5.11.1	5.11.1_7	500	7	0.00237362	2.37362	3.60661	398.189	344.348	34.7779	40.2156	0.136218	3.02673	0.132902	0.0833547	97.4029	29.9341	29.2524	4.08088	54.8684	2.33437	4.25449	1.74651	-104.677	118.023	8.63717	119.386	0	0	1	0	52852.6	MPF-1870-20230712-19_06_55	9873.55	159.35	598.45	0.733729	-1.028	MPF-1878-20230713-10_50_23	9904.05	177.801	219.225	0.188955	0.5	421.216	3.60661	39.7955	0.0110029	1.72984
cyto-SmNOX	5.11.1	5.11.1_7	400	8	0.00234253	2.34253	3.54838	398.208	344.963	34.8438	40.2218	0.135615	3.02321	0.132324	0.0829914	78.4034	29.8419	29.208	4.07043	54.9508	2.33903	4.25659	1.7314	-103.305	126.519	9.26806	110.885	0	0	1	0	52743.4	MPF-1870-20230712-19_06_55	9873.55	159.35	598.45	0.733729	-1.028	MPF-1879-20230713-10_54_27	9914.83	176.022	226.427	0.222612	0.5	337.217	3.54838	37.5343	0.013571	1.64301
cyto-SmNOX	5.11.1	5.11.1_7	300	9	0.00227033	2.27033	3.45132	398.26	345.368	34.8863	40.229	0.132644	3.02536	0.129496	0.0812115	58.8042	29.7392	29.1593	4.05898	55.1	2.34417	4.25439	1.71481	-100.121	133.087	9.7395	101.509	0	0	1	0	52810.8	MPF-1870-20230712-19_06_55	9873.55	159.35	598.45	0.733729	-1.028	MPF-1880-20230713-10_58_31	9915.33	176.103	247.924	0.289689	0.5	252.921	3.45132	36.6343	0.0177103	1.41385
cyto-SmNOX	5.11.1	5.11.1_7	200	10	0.00222523	2.22523	3.11582	398.419	348.96	35.2522	40.2485	0.13031	3.0246	0.12727	0.0798108	39.2022	29.6571	29.1331	4.05286	55.0016	2.34248	4.25893	1.71038	-98.1328	140.34	10.2725	91.6823	0	0	1	0	52784.5	MPF-1870-20230712-19_06_55	9873.55	159.35	598.45	0.733729	-1.028	MPF-1881-20230713-11_02_35	9897.91	181.051	297.512	0.391452	0.5	168.613	3.11582	33.002	0.0245758	1.01151
cyto-SmNOX	5.11.1	5.11.1_7	150	11	0.00208749	2.08749	2.65391	398.639	352.857	35.6451	40.2698	0.122473	3.02717	0.119785	0.0751022	29.3949	29.614	29.1158	4.0488	55.1087	2.34406	4.25353	1.70474	-92.0581	139.685	10.2138	87.2352	0	0	1	0	52867.1	MPF-1870-20230712-19_06_55	9873.55	159.35	598.45	0.733729	-1.028	MPF-1882-20230713-11_06_39	9901.05	184.824	334.533	0.447516	0.5	126.428	2.65391	28.2892	0.0291226	0.788909
cyto-SmNOX	5.11.1	5.11.1_7	100	12	0.00198605	1.98605	1.98688	398.883	360.517	36.4168	40.2923	0.116399	3.02405	0.113966	0.0714431	19.6031	29.5946	29.1112	4.04772	55.05	2.34309	4.25629	1.70463	-87.5849	142.134	10.404	84.5561	0	0	1	0	52769.5	MPF-1870-20230712-19_06_55	9873.55	159.35	598.45	0.733729	-1.028	MPF-1883-20230713-11_10_43	9907.18	186.415	367.626	0.492923	0.5	84.3168	1.98688	20.7809	0.0357565	0.627876
cyto-SmNOX	5.11.1	5.11.1_7	50	13	0.0018614	1.8614	1.10687	399.221	371.856	37.5612	40.3253	0.108494	3.02959	0.106381	0.0666743	9.79923	29.5808	29.1471	4.05613	55.0559	2.3447	4.25876	1.71143	-82.0879	138.179	10.0983	75.989	0	0	1	0	52937.4	MPF-1870-20230712-19_06_55	9873.55	159.35	598.45	0.733729	-1.028	MPF-1884-20230713-11_14_47	9901.78	185.692	396.863	0.5321	0.5	42.1513	1.10687	11.2143	0.0506476	0.507952
cyto-SmNOX	5.11.1	5.11.1_7	0	14	0.00168709	1.68709	-0.180904	399.807	391.718	39.5695	40.3867	0.0977569	3.02658	0.0960361	0.0601746	0.00493282	29.5613	29.1638	4.06004	55.008	2.34171	4.25704	1.71833	-74.4005	134.176	9.81597	69.5962	0	0	1	0	52846.4	MPF-1885-20230713-11_18_51	9886.64	171.62	476.78	0.640044	-0.180904	-	-	0	0	#DIV/0!	0.5	0.0218082	-0.180904	#DIV/0!	6.51E-12	#DIV/0!
cyto-SmNOX	5.11.1	5.11.1_7	2200	15	0.0020705	2.0705	3.11146	398.479	334.184	33.7581	40.253	0.0977837	3.02533	0.0960613	0.0601905	420.376	31.8849	30.7441	4.44598	54.9491	2.34182	4.2618	2.10416	-91.3092	-120.47	-8.88702	199.71	0	0	1	0	52804.8	MPF-1885-20230713-11_18_51	9886.64	171.62	476.78	0.640044	-0.180904	MPF-1886-20230713-11_22_56	9915.76	221.516	225.86	0.0192342	0.5	1849.19	3.11146	17.7838	0.00178043	1.11095
cyto-SmNOX	5.3.2	5.3.2_7	2200	1	0.00259348	2.59348	4.90958	397.637	323.968	32.7326	40.1759	0.129535	3.02475	0.12653	0.0793454	420.377	31.7435	30.3255	4.34076	54.8973	2.33827	4.25935	2.0025	-114.373	-53.8173	-3.96243	248.225	0	0	1	0	52789.3	MPF-1885-20230713-11_18_51	9886.64	171.62	476.78	0.640044	-0.180904	MPF-1887-20230713-11_52_39	9860.29	302.951	316.885	0.0439699	0.5	1849.19	4.90958	40.6544	0.00275282	0.504585
cyto-SmNOX	5.3.2	5.3.2_7	2000	2	0.00244426	2.44426	4.74515	397.718	324.251	32.7602	40.1829	0.12496	3.02708	0.122164	0.0765984	382.396	31.5681	30.1659	4.30123	55.0685	2.34624	4.26059	1.95499	-107.792	-26.9875	-1.98397	245.633	0	0	1	0	52859.7	MPF-1885-20230713-11_18_51	9886.64	171.62	476.78	0.640044	-0.180904	MPF-1888-20230713-11_56_43	9855.6	290.112	308.002	0.0580828	0.5	1681.18	4.74515	48.8238	0.00293011	0.547978
cyto-SmNOX	5.3.2	5.3.2_7	1650	3	0.00225889	2.25889	4.76503	397.748	320.917	32.4217	40.1838	0.11829	3.02777	0.115782	0.0725846	315.876	31.2242	29.9435	4.24665	54.9519	2.33985	4.258	1.9068	-99.6171	7.58116	0.556556	224.397	0	0	1	0	52882.6	MPF-1885-20230713-11_18_51	9886.64	171.62	476.78	0.640044	-0.180904	MPF-1889-20230713-12_00_47	9849.74	279.952	300.308	0.067781	0.5	1387.19	4.76503	47.0125	0.00356544	0.587639
cyto-SmNOX	5.3.2	5.3.2_7	1300	4	0.0021144	2.1144	4.79825	397.737	317.765	32.1036	40.1831	0.113105	3.02681	0.110808	0.0694577	249.419	30.8919	29.7465	4.1988	54.766	2.33332	4.26054	1.86548	-93.2449	41.4276	3.03949	200.641	0	0	1	0	52851.3	MPF-1885-20230713-11_18_51	9886.64	171.62	476.78	0.640044	-0.180904	MPF-1890-20230713-12_04_51	9874.46	272.113	296.225	0.0813992	0.5	1093.21	4.79825	44.4932	0.00455462	0.609518
cyto-SmNOX	5.3.2	5.3.2_7	1000	5	0.0020219	2.0219	4.93852	397.688	314.13	31.7338	40.1748	0.110219	3.0267	0.108037	0.0677157	192.395	30.5824	29.584	4.1597	54.7068	2.32982	4.25875	1.82987	-89.166	66.7489	4.89333	174.871	0	0	1	0	52848.9	MPF-1885-20230713-11_18_51	9886.64	171.62	476.78	0.640044	-0.180904	MPF-1891-20230713-12_08_55	9875.72	265.223	298.9	0.112669	0.5	841.181	4.93852	47.3873	0.006086	0.595118
cyto-SmNOX	5.3.2	5.3.2_7	750	6	0.00190553	1.90553	5.00904	397.674	310.072	31.3249	40.175	0.105522	3.02689	0.10352	0.0648766	144.885	30.3317	29.5126	4.14262	55.0368	2.3427	4.2566	1.79992	-84.034	76.9725	5.64023	143.463	0	0	1	0	52856.4	MPF-1885-20230713-11_18_51	9886.64	171.62	476.78	0.640044	-0.180904	MPF-1892-20230713-12_12_59	9880.91	257.564	307.096	0.161293	0.5	631.193	5.00904	50.9036	0.00822243	0.552543
cyto-SmNOX	5.3.2	5.3.2_7	500	7	0.00178057	1.78057	5.03476	397.708	307.41	31.0569	40.1795	0.10194	3.02678	0.100071	0.0627093	97.3992	30.0964	29.2735	4.08585	55.0881	2.34547	4.25768	1.74038	-78.5232	116.706	8.54211	144.124	0	0	1	0	52852.3	MPF-1885-20230713-11_18_51	9886.64	171.62	476.78	0.640044	-0.180904	MPF-1893-20230713-12_17_04	9888.23	248.231	324.25	0.234445	0.5	421.197	5.03476	49.3737	0.012383	0.47041
cyto-SmNOX	5.3.2	5.3.2_7	400	8	0.00178299	1.78299	4.86382	397.78	310.655	31.3839	40.1857	0.102544	3.02704	0.100653	0.0630749	78.4015	29.987	29.2197	4.07318	54.9701	2.34041	4.2576	1.73278	-78.6298	125.438	9.17797	134.388	0	0	1	0	52860.5	MPF-1885-20230713-11_18_51	9886.64	171.62	476.78	0.640044	-0.180904	MPF-1894-20230713-12_21_08	9893.24	246.913	348.362	0.291216	0.5	337.211	4.86382	49.1007	0.0149602	0.368634
cyto-SmNOX	5.3.2	5.3.2_7	300	9	0.00170976	1.70976	4.48276	397.934	314.282	31.7506	40.2017	0.0988984	3.02675	0.0971376	0.0608666	58.8004	29.8851	29.1662	4.06061	54.9575	2.33873	4.25553	1.72188	-75.4002	132.779	9.71305	125.892	0	0	1	0	52853.1	MPF-1885-20230713-11_18_51	9886.64	171.62	476.78	0.640044	-0.180904	MPF-1895-20230713-12_25_12	9868.04	249.048	388.996	0.359768	0.5	252.903	4.48276	45.4932	0.0184406	0.225667
cyto-SmNOX	5.3.2	5.3.2_7	200	10	0.00158004	1.58004	3.71862	398.284	321.869	32.517	40.2368	0.0910575	3.02605	0.0895623	0.0561087	39.2011	29.801	29.198	4.06808	55.0577	2.34235	4.25436	1.72573	-69.6799	126.775	9.27726	105.574	0	0	1	0	52832.2	MPF-1885-20230713-11_18_51	9886.64	171.62	476.78	0.640044	-0.180904	MPF-1896-20230713-12_29_16	9874.83	252.155	445.717	0.434271	0.5	168.611	3.71862	36.6113	0.0231274	0.0696931
cyto-SmNOX	5.3.2	5.3.2_7	150	11	0.00136945	1.36945	2.95311	398.579	327.147	33.0494	40.2656	0.0782276	3.02422	0.0771206	0.0482985	29.4113	29.8185	29.2409	4.07817	54.9676	2.34127	4.25936	1.7369	-60.3929	123.045	9.01252	101.075	0	0	1	0	52772.7	MPF-1885-20230713-11_18_51	9886.64	171.62	476.78	0.640044	-0.180904	MPF-1897-20230713-12_33_20	9869.5	252.919	480.218	0.473325	0.5	126.499	2.95311	29.9376	0.0247749	-0.00715995
cyto-SmNOX	5.3.2	5.3.2_7	100	12	0.00119491	1.19491	2.00729	399.005	341.685	34.5163	40.3067	0.069125	3.02385	0.068259	0.0427388	19.5963	29.7834	29.1461	4.0559	55.0939	2.34355	4.25374	1.71235	-52.6954	134.726	9.86361	111.491	0	0	1	0	52765.3	MPF-1885-20230713-11_18_51	9886.64	171.62	476.78	0.640044	-0.180904	MPF-1898-20230713-12_37_24	9872.59	250.769	510.374	0.508657	0.5	84.288	2.00729	21.4368	0.025961	-0.0658229
cyto-SmNOX	5.3.2	5.3.2_7	50	13	0.00105865	1.05865	0.707534	399.544	370.037	37.3792	40.3599	0.0610323	3.02886	0.0603572	0.0377833	9.79625	29.7754	29.1584	4.05877	55.042	2.34314	4.257	1.71563	-46.6865	135.131	9.87817	108.119	0	0	1	0	52916.2	MPF-1885-20230713-11_18_51	9886.64	171.62	476.78	0.640044	-0.180904	MPF-1899-20230713-12_41_28	9864.77	247.062	537.768	0.54058	0.5	42.1359	0.707534	11.3889	0.0210851	-0.11341
cyto-SmNOX	5.3.2	5.3.2_7	0	14	0.000988909	0.988909	-1.19527	400.319	422.926	42.7211	40.4375	0.0562773	3.02548	0.0557022	0.034865	0.00493282	29.7487	29.2467	4.07955	55.0066	2.34323	4.2599	1.73633	-43.6109	122.498	8.96914	87.8616	0	0	1	0	52810.7	MPF-1900-20230713-12_45_32	9864.68	269.895	600.877	0.550831	-1.19527	-	-	0	0	#DIV/0!	0.5	0.0218082	-1.19527	#DIV/0!	-6.11e-14	#DIV/0!
cyto-SmNOX	5.3.2	5.3.2_7	2200	15	0.00128583	1.28583	3.85623	398.29	285.01	28.7909	40.2341	0.0612557	3.02412	0.0605746	0.0379197	420.38	32.0869	30.6367	4.41877	55.0422	2.34626	4.26266	2.07251	-56.705	-102.333	-7.54819	253.794	0	0	1	0	52767.3	MPF-1900-20230713-12_45_32	9864.68	269.895	600.877	0.550831	-1.19527	MPF-1901-20230713-12_49_36	9883.06	306.431	317.635	0.0352731	0.5	1849.2	3.85623	32.6136	0.00273172	0.891722
cyto-SmNOX	5.14.8	5.14.8_5	2200	1	0.00304006	3.04006	6.61778	396.848	321.68	32.4948	40.088	0.168446	3.02799	0.163408	0.10257	420.382	31.6333	29.5985	4.16318	55.0293	2.3444	4.26029	1.81877	-134.067	65.434	4.79539	356.545	0	0	1	0	52887.4	MPF-1900-20230713-12_45_32	9864.68	269.895	600.877	0.550831	-1.19527	MPF-1902-20230713-13_18_51	9840.11	284.685	306.626	0.0715563	0.5	1849.21	6.61778	66.1614	0.00422506	0.959638
cyto-SmNOX	5.14.8	5.14.8_5	2000	2	0.00303716	3.03716	6.65372	396.879	320.202	32.3462	40.0919	0.16577	3.02346	0.160881	0.100978	382.397	31.4193	29.6863	4.18428	54.8973	2.3388	4.26032	1.84548	-133.939	51.0499	3.74846	303.256	0	0	1	0	52748.8	MPF-1900-20230713-12_45_32	9864.68	269.895	600.877	0.550831	-1.19527	MPF-1903-20230713-13_22_55	9834.78	278.833	301.608	0.0755098	0.5	1681.19	6.65372	63.473	0.00466871	0.992247
cyto-SmNOX	5.14.8	5.14.8_5	1650	3	0.00298968	2.98968	6.60813	396.886	320.76	32.4002	40.0897	0.165631	3.02557	0.160753	0.100897	315.871	31.0364	29.5359	4.1482	54.7314	2.32985	4.25688	1.81835	-131.845	73.3118	5.37498	262.712	0	0	1	0	52815.6	MPF-1900-20230713-12_45_32	9864.68	269.895	600.877	0.550831	-1.19527	MPF-1904-20230713-13_27_00	9839.15	272.85	296.901	0.0810065	0.5	1387.17	6.60813	56.1847	0.00562543	1.02383
cyto-SmNOX	5.14.8	5.14.8_5	1300	4	0.00286043	2.86043	6.49745	396.947	322.614	32.5878	40.0962	0.166234	3.0262	0.161323	0.101256	249.418	30.6936	29.2195	4.07313	54.931	2.33892	4.25793	1.7342	-126.145	125.665	9.1972	258.135	0	0	1	0	52834.2	MPF-1900-20230713-12_45_32	9864.68	269.895	600.877	0.550831	-1.19527	MPF-1905-20230713-13_31_04	9848.53	267.333	307.491	0.1306	0.5	1093.21	6.49745	71.3867	0.00703681	0.954128
cyto-SmNOX	5.14.8	5.14.8_5	1000	5	0.00276683	2.76683	6.35822	397.02	323.76	32.7029	40.1028	0.164798	3.02372	0.159966	0.100401	192.4	30.3994	29.038	4.03063	54.9001	2.33861	4.25976	1.69202	-122.017	156.357	11.443	238.183	0	0	1	0	52756.9	MPF-1900-20230713-12_45_32	9864.68	269.895	600.877	0.550831	-1.19527	MPF-1906-20230713-13_35_08	9860.62	261.336	308.804	0.153715	0.5	841.201	6.35822	64.6526	0.00897941	0.945822
cyto-SmNOX	5.14.8	5.14.8_5	750	6	0.00269483	2.69483	6.23583	397.126	324.522	32.7778	40.1111	0.162906	3.02768	0.158189	0.0992805	144.883	30.1166	28.9176	4.00263	54.9304	2.33598	4.25262	1.66666	-118.842	171.45	12.5219	210.013	0	0	1	0	52882.9	MPF-1900-20230713-12_45_32	9864.68	269.895	600.877	0.550831	-1.19527	MPF-1907-20230713-13_39_12	9876.77	254.462	323.959	0.214523	0.5	631.187	6.23583	67.7019	0.0117732	0.854794
cyto-SmNOX	5.14.8	5.14.8_5	500	7	0.00262238	2.62238	5.92206	397.212	326.837	33.0116	40.1197	0.160148	3.02752	0.155586	0.0976402	97.4004	29.8672	28.8346	3.98345	54.88	2.33429	4.25344	1.64916	-115.647	185.534	13.5459	180.833	0	0	1	0	52877.5	MPF-1900-20230713-12_45_32	9864.68	269.895	600.877	0.550831	-1.19527	MPF-1908-20230713-13_43_16	9877.13	248.63	357.679	0.304878	0.5	421.201	5.92206	64.2073	0.0168977	0.679935
cyto-SmNOX	5.14.8	5.14.8_5	400	8	0.00257474	2.57474	5.67141	397.334	328.401	33.1668	40.1287	0.157101	3.02748	0.152708	0.0958271	78.4072	29.7837	28.8565	3.9885	54.9503	2.33902	4.25661	1.64948	-113.546	184.075	13.4418	162.378	0	0	1	0	52873.9	MPF-1900-20230713-12_45_32	9864.68	269.895	600.877	0.550831	-1.19527	MPF-1909-20230713-13_47_20	9891.85	252.228	397.858	0.366035	0.5	337.235	5.67141	61.7198	0.0203617	0.510278
cyto-SmNOX	5.14.8	5.14.8_5	300	9	0.00250153	2.50153	5.29819	397.49	329.985	33.3255	40.1429	0.150622	3.02514	0.146576	0.0919643	58.799	29.6919	28.9755	4.01607	55.1272	2.34681	4.25707	1.66926	-110.317	164.841	12.0538	125.376	0	0	1	0	52802	MPF-1900-20230713-12_45_32	9864.68	269.895	600.877	0.550831	-1.19527	MPF-1910-20230713-13_51_24	9888.66	260.9	469.075	0.443799	0.5	252.896	5.29819	56.1175	0.0256764	0.280983
cyto-SmNOX	5.14.8	5.14.8_5	200	10	0.00236519	2.36519	4.50362	397.748	336.74	34.0089	40.1704	0.144076	3.02559	0.140371	0.0880566	39.1968	29.6189	28.8611	3.98957	54.9809	2.34119	4.25818	1.64838	-104.305	184.257	13.4643	132.614	0	0	1	0	52814.8	MPF-1900-20230713-12_45_32	9864.68	269.895	600.877	0.550831	-1.19527	MPF-1911-20230713-13_55_28	9871.76	262.271	563.741	0.534767	0.5	168.591	4.50362	45.0784	0.033803	0.0658745
cyto-SmNOX	5.14.8	5.14.8_5	150	11	0.00211837	2.11837	3.42593	398.302	344.73	34.8133	40.2234	0.128359	3.02658	0.12541	0.0786406	29.4027	29.6203	28.885	3.99508	55.0341	2.34279	4.25697	1.6523	-93.4199	179.614	13.122	128.719	0	0	1	0	52845.9	MPF-1900-20230713-12_45_32	9864.68	269.895	600.877	0.550831	-1.19527	MPF-1912-20230713-13_59_33	9865.01	255.086	600.554	0.575249	0.5	126.464	3.42593	36.374	0.0365417	0.000537738
cyto-SmNOX	5.14.8	5.14.8_5	100	12	0.00190528	1.90528	2.24439	398.787	356.715	36.0215	40.27	0.114755	3.02803	0.112393	0.0704539	19.5987	29.6139	28.9249	4.00432	55.1305	2.34632	4.25593	1.658	-84.0229	172.498	12.5983	120.672	0	0	1	0	52891.1	MPF-1900-20230713-12_45_32	9864.68	269.895	600.877	0.550831	-1.19527	MPF-1913-20230713-14_03_37	9872.51	246.093	631.871	0.610533	0.5	84.2982	2.24439	25.7334	0.0408034	-0.0490509
cyto-SmNOX	5.14.8	5.14.8_5	50	13	0.00168716	1.68716	0.701572	399.442	377.552	38.1264	40.3369	0.100759	3.02605	0.0989316	0.0619937	9.80066	29.6258	28.9611	4.01274	55.0533	2.34481	4.25916	1.66793	-74.4037	168.618	12.326	116.341	0	0	1	0	52828	MPF-1900-20230713-12_45_32	9864.68	269.895	600.877	0.550831	-1.19527	MPF-1914-20230713-14_07_41	9872.42	238.951	671.199	0.643994	0.5	42.1551	0.701572	13.5738	0.0449967	-0.104772
cyto-SmNOX	5.14.8	5.14.8_5	0	14	0.00151791	1.51791	-1.38621	400.3	414.327	41.8409	40.4243	0.0888146	3.02764	0.0873922	0.054746	0.00493282	29.6097	29.065	4.03692	54.9094	2.33828	4.25843	1.69864	-66.9399	151.269	11.0575	95.391	0	0	1	0	52877.2	MPF-1915-20230713-14_11_45	9861.22	206.572	723.701	0.714562	-1.38621	-	-	0	0	#DIV/0!	0.5	0.0218082	-1.38621	#DIV/0!	2.24E-13	#DIV/0!
cyto-SmNOX	5.14.8	5.14.8_5	2200	15	0.00185711	1.85711	5.25337	397.693	295.848	29.8745	40.1588	0.0940156	3.02599	0.0924225	0.057905	420.371	31.9346	30.1903	4.30725	55.0361	2.34503	4.2609	1.96222	-81.8987	-30.7524	-2.26185	305.459	0	0	1	0	52824.8	MPF-1915-20230713-14_11_45	9861.22	206.572	723.701	0.714562	-1.38621	MPF-1916-20230713-14_15_49	9887.03	316.227	332.96	0.0502562	0.5	1849.17	5.25337	46.4661	0.00359057	1.17353
cyto-SmNOX	5.14.8	5.14.8_6	2200	1	0.00124449	1.24449	3.31453	398.672	293.828	29.6623	40.2464	0.0576456	3.21544	0.0570776	0.0357241	420.374	31.9687	30.8439	4.47138	55.0423	2.3446	4.25963	2.12679	-54.8821	-146.875	-10.1989	208.418	0	0	1	0	52790.4	MPF-1915-20230713-14_11_45	9861.22	206.572	723.701	0.714562	-1.38621	MPF-1917-20230713-15_25_29	9885.92	197.484	207.312	0.0474052	0.5	1849.18	3.31453	43.8304	0.00254207	2.49088
cyto-SmNOX	5.14.8	5.14.8_6	2000	2	0.001117	1.117	3.08502	398.764	292.539	29.5317	40.2552	0.0526908	3.21166	0.0522152	0.0326769	382.396	31.802	30.6862	4.43129	55.0144	2.34421	4.26109	2.08708	-49.2599	-118.364	-8.22264	206.549	0	0	1	0	52685.7	MPF-1915-20230713-14_11_45	9861.22	206.572	723.701	0.714562	-1.38621	MPF-1918-20230713-15_29_33	9864.57	188.737	203.518	0.0726255	0.5	1681.18	3.08502	61.0484	0.00265957	2.55596
cyto-SmNOX	5.14.8	5.14.8_6	1650	3	0.00104232	1.04232	3.03159	398.815	291.11	29.3887	40.262	0.050755	3.21436	0.0503139	0.0314855	315.876	31.4664	30.4225	4.36495	54.9646	2.34303	4.26281	2.02191	-45.9662	-71.5482	-4.95989	193.402	0	0	1	0	52758.7	MPF-1915-20230713-14_11_45	9861.22	206.572	723.701	0.714562	-1.38621	MPF-1919-20230713-15_33_37	9891.75	181.3	193.995	0.065441	0.5	1387.19	3.03159	45.3895	0.00318471	2.7305
cyto-SmNOX	5.14.8	5.14.8_6	1300	4	0.000990629	0.990629	2.99673	398.831	290.789	29.3605	40.2693	0.0498011	3.21526	0.0493765	0.0308982	249.418	31.1149	30.1779	4.30418	55.0301	2.34518	4.26164	1.959	-43.6867	-29.9977	-2.07637	173.657	0	0	1	0	52784.4	MPF-1915-20230713-14_11_45	9861.22	206.572	723.701	0.714562	-1.38621	MPF-1920-20230713-15_37_41	9889.96	176.333	189.964	0.071756	0.5	1093.21	2.99673	39.2222	0.00400924	2.80968
cyto-SmNOX	5.14.8	5.14.8_6	1000	5	0.000987157	0.987157	2.83444	398.911	298.395	30.1237	40.2711	0.0509776	3.21762	0.0505332	0.0316228	192.39	30.7945	29.939	4.24556	54.8969	2.33777	4.25846	1.90779	-43.5336	9.16672	0.633242	158.656	0	0	1	0	52851.3	MPF-1915-20230713-14_11_45	9861.22	206.572	723.701	0.714562	-1.38621	MPF-1921-20230713-15_41_45	9915.37	171.738	196.538	0.126183	0.5	841.156	2.83444	53.0697	0.00501767	2.68225
cyto-SmNOX	5.14.8	5.14.8_6	750	6	0.000979458	0.979458	2.83494	398.933	299.743	30.2587	40.2717	0.0516405	3.21345	0.0511838	0.0320306	144.881	30.5384	29.7669	4.20374	54.8289	2.33454	4.25786	1.8692	-43.1941	38.55	2.6642	142.901	0	0	1	0	52737.2	MPF-1915-20230713-14_11_45	9861.22	206.572	723.701	0.714562	-1.38621	MPF-1922-20230713-15_45_49	9891.55	167.942	198.087	0.152182	0.5	631.176	2.83494	48.0269	0.00668775	2.65345
cyto-SmNOX	5.14.8	5.14.8_6	500	7	0.00106536	1.06536	2.5091	398.979	317.505	32.0542	40.2796	0.0572497	3.21533	0.0566893	0.0354807	97.4029	30.2672	29.6272	4.17008	54.7963	2.33391	4.25926	1.83616	-46.9825	63.77	4.40168	118.592	0	0	1	0	52787.8	MPF-1915-20230713-14_11_45	9861.22	206.572	723.701	0.714562	-1.38621	MPF-1923-20230713-15_49_54	9899.36	163.509	206.037	0.206406	0.5	421.216	2.5091	43.4708	0.00924775	2.51249
cyto-SmNOX	5.14.8	5.14.8_6	400	8	0.000974526	0.974526	2.71597	398.969	305.553	30.8502	40.2819	0.0528068	3.21814	0.0523301	0.0327488	78.3945	30.1741	29.5663	4.15545	54.8749	2.33565	4.25632	1.8198	-42.9766	72.3273	4.98618	112.731	0	0	1	0	52867.2	MPF-1915-20230713-14_11_45	9861.22	206.572	723.701	0.714562	-1.38621	MPF-1924-20230713-15_53_58	9917.9	163.676	217.766	0.248385	0.5	337.178	2.71597	41.875	0.0121662	2.3233
cyto-SmNOX	5.14.8	5.14.8_6	300	9	0.000901382	0.901382	2.38051	399.034	310.678	31.368	40.289	0.0492555	3.21594	0.0488402	0.0305621	58.8035	30.0913	29.5244	4.14543	55.0043	2.34188	4.25764	1.80354	-39.7509	80.4723	5.55047	105.075	0	0	1	0	52806.1	MPF-1915-20230713-14_11_45	9861.22	206.572	723.701	0.714562	-1.38621	MPF-1925-20230713-15_58_02	9916	168.26	250.632	0.328657	0.5	252.917	2.38051	41.5615	0.0148931	1.88751
cyto-SmNOX	5.14.8	5.14.8_6	200	10	0.000859389	0.859389	1.93464	399.224	322.568	32.5651	40.304	0.0471808	3.21739	0.0467998	0.0292839	39.2035	29.995	29.4921	4.13772	55.0407	2.34337	4.25752	1.79435	-37.8991	86.0244	5.92979	93.2586	0	0	1	0	52845.7	MPF-1915-20230713-14_11_45	9861.22	206.572	723.701	0.714562	-1.38621	MPF-1926-20230713-16_02_06	9903.02	174.506	307.008	0.431591	0.5	168.619	1.93464	36.3872	0.0196944	1.35727
cyto-SmNOX	5.14.8	5.14.8_6	150	11	0.000758301	0.758301	1.59276	399.353	326.959	33.0034	40.3109	0.0415417	3.21711	0.041246	0.0258051	29.3972	29.9617	29.4948	4.13838	55.0271	2.34218	4.2564	1.7962	-33.4411	84.7487	5.8423	86.5471	0	0	1	0	52838.5	MPF-1915-20230713-14_11_45	9861.22	206.572	723.701	0.714562	-1.38621	MPF-1927-20230713-16_06_10	9893.93	176.7	334.613	0.471927	0.5	126.437	1.59276	29.8346	0.0235608	1.1628
cyto-SmNOX	5.14.8	5.14.8_6	100	12	0.000779228	0.779228	0.961062	399.573	352.209	35.5539	40.335	0.0426275	3.21671	0.0423161	0.0264754	19.5962	29.9103	29.4962	4.1387	54.9435	2.33949	4.25799	1.79921	-34.364	85.6323	5.90418	76.7688	0	0	1	0	52826.5	MPF-1915-20230713-14_11_45	9861.22	206.572	723.701	0.714562	-1.38621	MPF-1928-20230713-16_10_14	9900.54	176.608	356.443	0.504528	0.5	84.286	0.961062	21.2623	0.0278488	1.03034
cyto-SmNOX	5.14.8	5.14.8_6	50	13	0.000617622	0.617622	0.327326	399.81	372.825	37.634	40.3579	0.0337225	3.21684	0.0335273	0.020972	9.79922	29.9053	29.5205	4.1445	55.0374	2.34476	4.2603	1.79974	-27.2371	83.0527	5.72705	71.3419	0	0	1	0	52828.2	MPF-1915-20230713-14_11_45	9861.22	206.572	723.701	0.714562	-1.38621	MPF-1929-20230713-16_14_18	9902.98	172.475	375.649	0.540861	0.5	42.1489	0.327326	11.3983	0.0406542	0.926537
cyto-SmNOX	5.14.8	5.14.8_6	0	14	0.000557846	0.557846	-0.98563	400.271	439.788	44.397	40.4078	0.0305577	3.2167	0.0303973	0.0190127	0.00493282	29.8633	29.5161	4.14345	55.181	2.35041	4.25945	1.79305	-24.601	83.2117	5.73804	64.3537	0	0	1	0	52825.2	MPF-1930-20230713-16_18_22	9894.82	164.363	443.598	0.629477	-0.856548	-	-	0	0	#DIV/0!	0.5	0.0218082	-0.98563	#DIV/0!	-5.91896	#DIV/0!
[truncated: 121 more rows]
[truncated: 242 more columns]

## Sheet: Fig.3D-3H
Genotype	Line	Asat	GSsat	WUEsat	delta_GS	delta_PPFD
stromal-SmNOX	2.12.1	5.01189	0.124726	41.0928	0.00241787	800
[truncated: 69 more rows]

## Sheet: Fig.4_FigS9 Raw LICOR
Genotype	Line	Plant_ID	Qin	elapsed	obs	E	Emm	A	Ca	Ci	Pci	Pca	gsw	gbw	gtw	gtc	Rabs	TleafEB	TleafCnd	SVPleaf	RHcham	VPcham	SVPcham	VPDleaf	LatHFlux	SenHFlux	NetTherm	EBSum	Leak	LeakPct	CorrFact	CorrFactPct	Fan	DarkAdaptedID	Qmax_d	Fo	Fm	Fv.Fm	A_dark	LightAdaptedID	Qmax	Fs	Fm.	PhiPS2	PS2.1	Qabs_fs	A_fs	ETR	PhiCO2
[truncated: 4,697 more rows]
[truncated: 118 more columns]

[truncated: 17 more sheets: Fig.4C-4F, Fig.5 Raw LICOR, Fig.6A_6E-6F Raw ROSETTE, Fig.6E, Fig.6F, Fig.6G, Fig.6H, Fig.6I, Fig.6J, Fig S5C-S5F, Fig S6A-S6F, Fig.S7 Raw LICOR, Fig.S7B-S7G, Fig.S8A_S8C, Fig.S10 Raw GROWTH, Fig.S10B, Fig.S10C]
