# Supplementary material for: Metabolic engineering of stomatal precursor cells enhances photosynthetic water‐use efficiency and vegetative growth under water‐deficit conditions in Arabidopsis thaliana
Source: Plant Biotechnol J. 2025 May 23;23(8):3177–94. doi: 10.1111/pbi.70130 (PMC12310843; doi:10.1111/pbi.70130)
Supplement: Supplementary file 5 — Appendix S5 Processed transcriptome datasets. [file PBI-23-3177-s003.xlsx]

## Sheet: FigS2_raw_all
Accession	Dev_Stage_ID	Dev_Stage	Replicate	Transcript_Values	Rank	Percentile
AT1G29910	A_rep1	A	1	597.001	52	0.277141
AT1G29910	A_rep2	A	2	1194.74	20	0.111049
AT1G29910	B_rep1	B	1	35.6155	1470	12.2992
AT1G29910	B_rep2	B	2	0	8826	100
AT1G29910	B_rep3	B	3	0	10342	100
AT1G29910	C_rep1	C	1	6.84318	5640	40.5027
AT1G29910	C_rep2	C	2	11.9406	5226	30.161
AT1G29910	D_rep1	D	1	0.472844	11909	79.9101
AT1G29910	D_rep2	D	2	11.2957	4714	29.011
AT1G29910	E_rep1	E	1	1.41343	8046	61.5326
AT1G29910	E_rep2	E	2	18.973	2818	17.4241
AT1G01010	A_rep1	A	1	0.698242	11200	59.6919
AT1G01010	A_rep2	A	2	0.317653	12991	72.1321
AT1G01010	B_rep1	B	1	17.0119	2305	19.2855
AT1G01010	B_rep2	B	2	0	8826	100
AT1G01010	B_rep3	B	3	1.04848	4471	43.2315
AT1G01010	C_rep1	C	1	1.94698	8281	59.4686
AT1G01010	C_rep2	C	2	3.08599	10167	58.6772
AT1G01010	D_rep1	D	1	2.07773	8970	60.1892
AT1G01010	D_rep2	D	2	2.42611	9423	57.9913
AT1G01010	E_rep1	E	1	0.345633	10200	78.0055
AT1G01010	E_rep2	E	2	1.13202	11097	68.6144
AT1G01020	A_rep1	A	1	1.24383	8873	47.2899
AT1G01020	A_rep2	A	2	1.05114	8735	48.5008
AT1G01020	B_rep1	B	1	18.9908	2174	18.1894
AT1G01020	B_rep2	B	2	0.106826	6165	69.8504
AT1G01020	B_rep3	B	3	2.75184	3449	33.3494
AT1G01020	C_rep1	C	1	0.212103	11896	85.4291
AT1G01020	C_rep2	C	2	5.90975	7810	45.0742
AT1G01020	D_rep1	D	1	6.61227	5939	39.851
AT1G01020	D_rep2	D	2	6.46272	6479	39.8732
AT1G01020	E_rep1	E	1	7.33732	4777	36.5326
AT1G01020	E_rep2	E	2	2.69893	8667	53.5893
AT1G01030	A_rep1	A	1	4.65012	3932	20.9561
AT1G01030	A_rep2	A	2	9.04678	2053	11.3992
AT1G01030	B_rep1	B	1	22.1307	1985	16.6081
AT1G01030	B_rep2	B	2	1.54258	2926	33.1521
AT1G01030	B_rep3	B	3	0.285193	5898	57.0296
AT1G01030	C_rep1	C	1	18.6571	3499	25.1275
AT1G01030	C_rep2	C	2	9.8001	5926	34.201
AT1G01030	D_rep1	D	1	49.1392	1454	9.75642
AT1G01030	D_rep2	D	2	25.7879	2597	15.9825
AT1G01030	E_rep1	E	1	1.7497	7647	58.4812
AT1G01030	E_rep2	E	2	7.40126	5383	33.2839
AT1G01040	A_rep1	A	1	2.42979	6117	32.6014
AT1G01040	A_rep2	A	2	0.797256	9849	54.6863
AT1G01040	B_rep1	B	1	0.04931	10430	87.2657
AT1G01040	B_rep2	B	2	0.026351	8639	97.8813
AT1G01040	B_rep3	B	3	8.1455	2295	22.1911
AT1G01040	C_rep1	C	1	1.15433	9349	67.1382
AT1G01040	C_rep2	C	2	3.66422	9593	55.3645
AT1G01040	D_rep1	D	1	4.52268	6995	46.9369
AT1G01040	D_rep2	D	2	4.7583	7429	45.7197
AT1G01040	E_rep1	E	1	5.2805	5464	41.7865
AT1G01040	E_rep2	E	2	4.46143	7000	43.282
AT1G01050	A_rep1	A	1	6.43149	3020	16.0955
AT1G01050	A_rep2	A	2	10.0962	1871	10.3887
AT1G01050	B_rep1	B	1	0.062156	10019	83.827
AT1G01050	B_rep2	B	2	0.298941	4604	52.1641
AT1G01050	B_rep3	B	3	0	10342	100
AT1G01050	C_rep1	C	1	44.7057	1961	14.0826
AT1G01050	C_rep2	C	2	6.27311	7598	43.8506
AT1G01050	D_rep1	D	1	0.848416	10912	73.2202
AT1G01050	D_rep2	D	2	2.39486	9459	58.2128
AT1G01050	E_rep1	E	1	0	13076	100
AT1G01050	E_rep2	E	2	2.18797	9298	57.4909
AT1G01060	A_rep1	A	1	55.9168	435	2.31839
AT1G01060	A_rep2	A	2	51.3498	450	2.49861
AT1G01060	B_rep1	B	1	9.7687	3062	25.6191
AT1G01060	B_rep2	B	2	0.327028	4486	50.8271
AT1G01060	B_rep3	B	3	0.801127	4769	46.1129
AT1G01060	C_rep1	C	1	6.5159	5728	41.1346
AT1G01060	C_rep2	C	2	9.74663	5944	34.3048
AT1G01060	D_rep1	D	1	94.7561	804	5.39489
AT1G01060	D_rep2	D	2	41.7262	1717	10.5668
AT1G01060	E_rep1	E	1	4.96151	5583	42.6965
AT1G01060	E_rep2	E	2	83.0739	779	4.81667
AT1G01070	A_rep1	A	1	0	18763	100
AT1G01070	A_rep2	A	2	0	18010	100
AT1G01070	B_rep1	B	1	0	11952	100
AT1G01070	B_rep2	B	2	0	8826	100
AT1G01070	B_rep3	B	3	0	10342	100
AT1G01070	C_rep1	C	1	0	13925	100
AT1G01070	C_rep2	C	2	0	17327	100
AT1G01070	D_rep1	D	1	0	14903	100
AT1G01070	D_rep2	D	2	0	16249	100
AT1G01070	E_rep1	E	1	0	13076	100
AT1G01070	E_rep2	E	2	0	16173	100
AT1G01080	A_rep1	A	1	1.31595	8623	45.9575
AT1G01080	A_rep2	A	2	2.58433	5253	29.1671
AT1G01080	B_rep1	B	1	0	11952	100
AT1G01080	B_rep2	B	2	0	8826	100
AT1G01080	B_rep3	B	3	0	10342	100
AT1G01080	C_rep1	C	1	0	13925	100
AT1G01080	C_rep2	C	2	0.477881	14727	84.9945
AT1G01080	D_rep1	D	1	0.039255	14406	96.6651
AT1G01080	D_rep2	D	2	0.135066	14717	90.5717
AT1G01080	E_rep1	E	1	4.46092	5804	44.3867
AT1G01080	E_rep2	E	2	1.22614	10888	67.3221
AT1G01090	A_rep1	A	1	10.1414	2079	11.0803
AT1G01090	A_rep2	A	2	6.3314	2722	15.1138
AT1G01090	B_rep1	B	1	18.4583	2215	18.5325
AT1G01090	B_rep2	B	2	0.135123	5739	65.0238
AT1G01090	B_rep3	B	3	0.030533	9568	92.516
AT1G01090	C_rep1	C	1	5.78321	5997	43.0664
AT1G01090	C_rep2	C	2	24.2177	3029	17.4814
AT1G01090	D_rep1	D	1	8.41117	5182	34.7715
AT1G01090	D_rep2	D	2	4.28616	7747	47.6768
AT1G01090	E_rep1	E	1	1.18266	8368	63.9951
AT1G01090	E_rep2	E	2	4.37973	7065	43.6839
AT1G01100	A_rep1	A	1	26.1421	918	4.89261
AT1G01100	A_rep2	A	2	25.2965	850	4.7196
AT1G01100	B_rep1	B	1	20.8845	2048	17.1352
AT1G01100	B_rep2	B	2	2.36464	2553	28.9259
AT1G01100	B_rep3	B	3	173.115	326	3.15219
AT1G01100	C_rep1	C	1	64.6359	1458	10.4704
AT1G01100	C_rep2	C	2	63.0738	1281	7.39309
AT1G01100	D_rep1	D	1	14.6305	3693	24.7802
AT1G01100	D_rep2	D	2	14.5886	3972	24.4446
AT1G01100	E_rep1	E	1	24.7359	2328	17.8036
AT1G01100	E_rep2	E	2	7.25154	5444	33.661
AT1G01110	A_rep1	A	1	0.244214	14547	77.5302
AT1G01110	A_rep2	A	2	0.018861	17470	97.0017
AT1G01110	B_rep1	B	1	0	11952	100
AT1G01110	B_rep2	B	2	0	8826	100
AT1G01110	B_rep3	B	3	0	10342	100
AT1G01110	C_rep1	C	1	0	13925	100
AT1G01110	C_rep2	C	2	0	17327	100
AT1G01110	D_rep1	D	1	0	14903	100
AT1G01110	D_rep2	D	2	0.021608	16086	98.9969
AT1G01110	E_rep1	E	1	0	13076	100
AT1G01110	E_rep2	E	2	0	16173	100
AT1G01120	A_rep1	A	1	42.5647	567	3.0219
AT1G01120	A_rep2	A	2	64.4236	362	2.00999
AT1G01120	B_rep1	B	1	60.2047	962	8.04886
AT1G01120	B_rep2	B	2	26.8244	872	9.8799
AT1G01120	B_rep3	B	3	12388.9	15	0.14504
AT1G01120	C_rep1	C	1	941.6	157	1.12747
AT1G01120	C_rep2	C	2	552.058	151	0.871472
AT1G01120	D_rep1	D	1	53.3607	1352	9.072
AT1G01120	D_rep2	D	2	31.2348	2217	13.6439
AT1G01120	E_rep1	E	1	26.5703	2201	16.8324
AT1G01120	E_rep2	E	2	49.6071	1266	7.82786
AT1G01130	A_rep1	A	1	1.50611	8079	43.0581
AT1G01130	A_rep2	A	2	1.89481	6419	35.6413
AT1G01130	B_rep1	B	1	0	11952	100
AT1G01130	B_rep2	B	2	0	8826	100
AT1G01130	B_rep3	B	3	0	10342	100
AT1G01130	C_rep1	C	1	0	13925	100
AT1G01130	C_rep2	C	2	0.61209	14335	82.7322
AT1G01130	D_rep1	D	1	0	14903	100
AT1G01130	D_rep2	D	2	5.582	6936	42.6857
AT1G01130	E_rep1	E	1	0	13076	100
AT1G01130	E_rep2	E	2	0	16173	100
AT1G01140	A_rep1	A	1	123.37	204	1.08725
AT1G01140	A_rep2	A	2	65.5437	354	1.96557
AT1G01140	B_rep1	B	1	24.1592	1873	15.671
AT1G01140	B_rep2	B	2	1.40058	2987	33.8432
AT1G01140	B_rep3	B	3	10.1977	2035	19.677
AT1G01140	C_rep1	C	1	60.1511	1535	11.0233
AT1G01140	C_rep2	C	2	156.649	506	2.9203
AT1G01140	D_rep1	D	1	251.312	359	2.40891
AT1G01140	D_rep2	D	2	66.5202	1138	7.00351
AT1G01140	E_rep1	E	1	31.0524	1966	15.0352
AT1G01140	E_rep2	E	2	92.5918	693	4.28492
AT1G01150	A_rep1	A	1	0	18763	100
AT1G01150	A_rep2	A	2	0	18010	100
AT1G01150	B_rep1	B	1	0	11952	100
AT1G01150	B_rep2	B	2	0	8826	100
AT1G01150	B_rep3	B	3	0	10342	100
AT1G01150	C_rep1	C	1	0	13925	100
AT1G01150	C_rep2	C	2	0	17327	100
AT1G01150	D_rep1	D	1	0	14903	100
AT1G01150	D_rep2	D	2	0	16249	100
AT1G01150	E_rep1	E	1	0	13076	100
AT1G01150	E_rep2	E	2	0	16173	100
AT1G01160	A_rep1	A	1	1.26285	8807	46.9381
AT1G01160	A_rep2	A	2	1.21296	8207	45.5691
AT1G01160	B_rep1	B	1	0.523519	7140	59.739
AT1G01160	B_rep2	B	2	0	8826	100
AT1G01160	B_rep3	B	3	0	10342	100
AT1G01160	C_rep1	C	1	19.4476	3425	24.5961
AT1G01160	C_rep2	C	2	7.4904	6958	40.157
AT1G01160	D_rep1	D	1	12.2902	4141	27.7864
AT1G01160	D_rep2	D	2	55.8545	1335	8.21589
AT1G01160	E_rep1	E	1	7.26878	4796	36.6779
AT1G01160	E_rep2	E	2	6.76563	5661	35.0028
AT1G01170	A_rep1	A	1	6.51241	2991	15.9409
AT1G01170	A_rep2	A	2	3.83057	4043	22.4486
AT1G01170	B_rep1	B	1	1.57056	5742	48.0422
AT1G01170	B_rep2	B	2	0	8826	100
AT1G01170	B_rep3	B	3	5.76073	2680	25.9137
AT1G01170	C_rep1	C	1	0.661633	10337	74.2334
AT1G01170	C_rep2	C	2	2.74281	10552	60.8992
AT1G01170	D_rep1	D	1	0.99796	10582	71.0058
AT1G01170	D_rep2	D	2	46.8812	1558	9.58828
AT1G01170	E_rep1	E	1	0.327281	10266	78.5102
AT1G01170	E_rep2	E	2	2.75723	8609	53.2307
AT1G01180	A_rep1	A	1	0.494335	12416	66.1728
AT1G01180	A_rep2	A	2	3.05814	4700	26.0966
AT1G01180	B_rep1	B	1	0	11952	100
AT1G01180	B_rep2	B	2	0	8826	100
AT1G01180	B_rep3	B	3	0	10342	100
AT1G01180	C_rep1	C	1	2.41438	7857	56.4237
AT1G01180	C_rep2	C	2	0.28549	15420	88.9941
AT1G01180	D_rep1	D	1	0.977015	10629	71.3212
AT1G01180	D_rep2	D	2	1.92855	10050	61.85
AT1G01180	E_rep1	E	1	2.71314	6815	52.1184
AT1G01180	E_rep2	E	2	2.42962	8980	55.5246
AT1G01190	A_rep1	A	1	0	18763	100
AT1G01190	A_rep2	A	2	0	18010	100
AT1G01190	B_rep1	B	1	0	11952	100
AT1G01190	B_rep2	B	2	0	8826	100
AT1G01190	B_rep3	B	3	0	10342	100
AT1G01190	C_rep1	C	1	0	13925	100
AT1G01190	C_rep2	C	2	0	17327	100
AT1G01190	D_rep1	D	1	0	14903	100
AT1G01190	D_rep2	D	2	0	16249	100
AT1G01190	E_rep1	E	1	0	13076	100
AT1G01190	E_rep2	E	2	0	16173	100
AT1G01200	A_rep1	A	1	0	18763	100
AT1G01200	A_rep2	A	2	0	18010	100
AT1G01200	B_rep1	B	1	0	11952	100
AT1G01200	B_rep2	B	2	0	8826	100
AT1G01200	B_rep3	B	3	0	10342	100
AT1G01200	C_rep1	C	1	0	13925	100
AT1G01200	C_rep2	C	2	0	17327	100
AT1G01200	D_rep1	D	1	0	14903	100
AT1G01200	D_rep2	D	2	0	16249	100
AT1G01200	E_rep1	E	1	0	13076	100
AT1G01200	E_rep2	E	2	1.06919	11228	69.4243
AT1G01210	A_rep1	A	1	0.802186	10656	56.7926
AT1G01210	A_rep2	A	2	0.459822	11818	65.6191
AT1G01210	B_rep1	B	1	24.909	1829	15.3029
AT1G01210	B_rep2	B	2	0	8826	100
AT1G01210	B_rep3	B	3	0.180782	6494	62.7925
AT1G01210	C_rep1	C	1	0.704974	10223	73.4147
AT1G01210	C_rep2	C	2	1.20471	12935	74.6523
AT1G01210	D_rep1	D	1	0.454116	11966	80.2926
AT1G01210	D_rep2	D	2	1.57734	10552	64.9394
AT1G01210	E_rep1	E	1	0.074495	11773	90.0352
AT1G01210	E_rep2	E	2	2.01576	9526	58.9006
AT1G01220	A_rep1	A	1	0.938564	10032	53.4669
AT1G01220	A_rep2	A	2	0.196078	14184	78.7562
AT1G01220	B_rep1	B	1	0.19097	8352	69.8795
AT1G01220	B_rep2	B	2	0.094202	6424	72.785
AT1G01220	B_rep3	B	3	0	10342	100
AT1G01220	C_rep1	C	1	0.017788	13893	99.7702
AT1G01220	C_rep2	C	2	3.3419	9910	57.194
AT1G01220	D_rep1	D	1	0.253986	12761	85.6271
AT1G01220	D_rep2	D	2	0.71909	12279	75.5677
AT1G01220	E_rep1	E	1	0.381554	10077	77.0649
AT1G01220	E_rep2	E	2	1.26692	10819	66.8954
AT1G01225	A_rep1	A	1	0.436322	12846	68.4645
AT1G01225	A_rep2	A	2	0	18010	100
AT1G01225	B_rep1	B	1	0.055918	10202	85.3581
AT1G01225	B_rep2	B	2	0	8826	100
AT1G01225	B_rep3	B	3	0.060771	8265	79.9168
AT1G01225	C_rep1	C	1	0	13925	100
AT1G01225	C_rep2	C	2	0.647617	14246	82.2185
AT1G01225	D_rep1	D	1	0	14903	100
AT1G01225	D_rep2	D	2	0	16249	100
AT1G01225	E_rep1	E	1	0	13076	100
AT1G01225	E_rep2	E	2	0	16173	100
AT1G01230	A_rep1	A	1	4.03493	4358	23.2266
AT1G01230	A_rep2	A	2	3.7025	4141	22.9928
AT1G01230	B_rep1	B	1	0.812598	6585	55.0954
AT1G01230	B_rep2	B	2	3.19762	2290	25.9461
AT1G01230	B_rep3	B	3	0.72255	4892	47.3023
AT1G01230	C_rep1	C	1	15.6536	3890	27.9354
AT1G01230	C_rep2	C	2	24.9945	2957	17.0659
AT1G01230	D_rep1	D	1	24.8724	2577	17.2918
AT1G01230	D_rep2	D	2	43.6558	1649	10.1483
AT1G01230	E_rep1	E	1	66.2297	1066	8.15234
AT1G01230	E_rep2	E	2	18.4256	2885	17.8384
AT1G01240	A_rep1	A	1	0.871311	10345	55.1351
AT1G01240	A_rep2	A	2	0.583379	11036	61.2771
AT1G01240	B_rep1	B	1	0	11952	100
AT1G01240	B_rep2	B	2	0	8826	100
AT1G01240	B_rep3	B	3	0	10342	100
AT1G01240	C_rep1	C	1	1.12091	9420	67.6481
AT1G01240	C_rep2	C	2	11.8545	5253	30.3168
AT1G01240	D_rep1	D	1	0.400299	12161	81.601
AT1G01240	D_rep2	D	2	4.48586	7617	46.8767
AT1G01240	E_rep1	E	1	1.29536	8219	62.8556
AT1G01240	E_rep2	E	2	3.28217	8034	49.6754
AT1G01250	A_rep1	A	1	0.024475	18094	96.4345
AT1G01250	A_rep2	A	2	0	18010	100
AT1G01250	B_rep1	B	1	0	11952	100
AT1G01250	B_rep2	B	2	0	8826	100
AT1G01250	B_rep3	B	3	0	10342	100
AT1G01250	C_rep1	C	1	0	13925	100
AT1G01250	C_rep2	C	2	0	17327	100
AT1G01250	D_rep1	D	1	0	14903	100
AT1G01250	D_rep2	D	2	0	16249	100
AT1G01250	E_rep1	E	1	0	13076	100
AT1G01250	E_rep2	E	2	0	16173	100
AT1G01260	A_rep1	A	1	3.74472	4592	24.4737
AT1G01260	A_rep2	A	2	2.53019	5327	29.578
AT1G01260	B_rep1	B	1	2573.86	38	0.317938
AT1G01260	B_rep2	B	2	1.95971	2715	30.7614
AT1G01260	B_rep3	B	3	5.62756	2703	26.1361
AT1G01260	C_rep1	C	1	43.5846	2002	14.377
AT1G01260	C_rep2	C	2	27.6642	2727	15.7384
AT1G01260	D_rep1	D	1	18.1963	3158	21.1904
AT1G01260	D_rep2	D	2	66.9275	1132	6.96658
AT1G01260	E_rep1	E	1	19.7776	2716	20.7709
AT1G01260	E_rep2	E	2	62.445	1027	6.35009
AT1G01280	A_rep1	A	1	0.069624	16992	90.5612
AT1G01280	A_rep2	A	2	0	18010	100
AT1G01280	B_rep1	B	1	0	11952	100
AT1G01280	B_rep2	B	2	0	8826	100
AT1G01280	B_rep3	B	3	0	10342	100
AT1G01280	C_rep1	C	1	0	13925	100
AT1G01280	C_rep2	C	2	0	17327	100
AT1G01280	D_rep1	D	1	0	14903	100
AT1G01280	D_rep2	D	2	0	16249	100
AT1G01280	E_rep1	E	1	0	13076	100
AT1G01280	E_rep2	E	2	0	16173	100
AT1G01290	A_rep1	A	1	0.248041	14510	77.333
AT1G01290	A_rep2	A	2	0.414022	12186	67.6624
AT1G01290	B_rep1	B	1	0	11952	100
AT1G01290	B_rep2	B	2	0	8826	100
AT1G01290	B_rep3	B	3	0	10342	100
AT1G01290	C_rep1	C	1	0	13925	100
AT1G01290	C_rep2	C	2	0.064803	16754	96.693
AT1G01290	D_rep1	D	1	0.402518	12153	81.5473
AT1G01290	D_rep2	D	2	0	16249	100
AT1G01290	E_rep1	E	1	0.958866	8718	66.6718
AT1G01290	E_rep2	E	2	0.997954	11419	70.6053
AT1G01300	A_rep1	A	1	0.519491	12249	65.2827
AT1G01300	A_rep2	A	2	0.186733	14299	79.3948
AT1G01300	B_rep1	B	1	0	11952	100
AT1G01300	B_rep2	B	2	0	8826	100
AT1G01300	B_rep3	B	3	1.33132	4214	40.7465
AT1G01300	C_rep1	C	1	0.185414	12069	86.6715
AT1G01300	C_rep2	C	2	5.70035	7936	45.8014
AT1G01300	D_rep1	D	1	1.06829	10457	70.1671
AT1G01300	D_rep2	D	2	0.406464	13290	81.7896
AT1G01300	E_rep1	E	1	0.091431	11584	88.5898
AT1G01300	E_rep2	E	2	1.46306	10452	64.6262
AT1G01305	A_rep1	A	1	0	18763	100
AT1G01305	A_rep2	A	2	0	18010	100
AT1G01305	B_rep1	B	1	0	11952	100
AT1G01305	B_rep2	B	2	0	8826	100
AT1G01305	B_rep3	B	3	0	10342	100
AT1G01305	C_rep1	C	1	0	13925	100
AT1G01305	C_rep2	C	2	0	17327	100
AT1G01305	D_rep1	D	1	0	14903	100
AT1G01305	D_rep2	D	2	0	16249	100
AT1G01305	E_rep1	E	1	0	13076	100
AT1G01305	E_rep2	E	2	0	16173	100
AT1G01310	A_rep1	A	1	0.863198	10369	55.263
AT1G01310	A_rep2	A	2	2.42018	5501	30.5441
AT1G01310	B_rep1	B	1	0	11952	100
AT1G01310	B_rep2	B	2	0	8826	100
AT1G01310	B_rep3	B	3	0	10342	100
AT1G01310	C_rep1	C	1	0	13925	100
AT1G01310	C_rep2	C	2	0.105243	16425	94.7943
AT1G01310	D_rep1	D	1	0	14903	100
AT1G01310	D_rep2	D	2	0	16249	100
AT1G01310	E_rep1	E	1	0	13076	100
AT1G01310	E_rep2	E	2	0.12795	14794	91.4734
AT1G01320	A_rep1	A	1	59.4099	408	2.17449
AT1G01320	A_rep2	A	2	20.0969	1045	5.80233
AT1G01320	B_rep1	B	1	1.69001	5639	47.1804
AT1G01320	B_rep2	B	2	0.102879	6237	70.6662
AT1G01320	B_rep3	B	3	0.415995	5470	52.8911
AT1G01320	C_rep1	C	1	8.92871	5030	36.1221
AT1G01320	C_rep2	C	2	17.382	4000	23.0854
AT1G01320	D_rep1	D	1	5.4425	6492	43.5617
AT1G01320	D_rep2	D	2	4.07619	7905	48.6491
AT1G01320	E_rep1	E	1	3.47101	6330	48.4093
AT1G01320	E_rep2	E	2	4.08094	7316	45.2359
AT1G01335	A_rep1	A	1	0	18763	100
AT1G01335	A_rep2	A	2	0	18010	100
AT1G01335	B_rep1	B	1	0	11952	100
AT1G01335	B_rep2	B	2	0	8826	100
AT1G01335	B_rep3	B	3	0	10342	100
AT1G01335	C_rep1	C	1	0	13925	100
AT1G01335	C_rep2	C	2	0	17327	100
AT1G01335	D_rep1	D	1	0	14903	100
AT1G01335	D_rep2	D	2	0	16249	100
AT1G01335	E_rep1	E	1	0	13076	100
AT1G01335	E_rep2	E	2	0	16173	100
AT1G01340	A_rep1	A	1	1.69213	7572	40.356
AT1G01340	A_rep2	A	2	1.05921	8700	48.3065
AT1G01340	B_rep1	B	1	0.085598	9502	79.5013
AT1G01340	B_rep2	B	2	0.068614	7061	80.0023
AT1G01340	B_rep3	B	3	0.139539	6866	66.3895
AT1G01340	C_rep1	C	1	0	13925	100
AT1G01340	C_rep2	C	2	0.766459	13919	80.3313
AT1G01340	D_rep1	D	1	0	14903	100
AT1G01340	D_rep2	D	2	0.017938	16149	99.3846
AT1G01340	E_rep1	E	1	0	13076	100
AT1G01340	E_rep2	E	2	0.215224	14157	87.5348
AT1G01350	A_rep1	A	1	5.95382	3209	17.1028
AT1G01350	A_rep2	A	2	1.22586	8172	45.3748
AT1G01350	B_rep1	B	1	1.0155	6302	52.7276
AT1G01350	B_rep2	B	2	0	8826	100
AT1G01350	B_rep3	B	3	0.626347	5049	48.8203
AT1G01350	C_rep1	C	1	26.4369	2805	20.1436
AT1G01350	C_rep2	C	2	11.2924	5420	31.2807
AT1G01350	D_rep1	D	1	36.5725	1888	12.6686
AT1G01350	D_rep2	D	2	10.1166	5069	31.1958
AT1G01350	E_rep1	E	1	13.1181	3553	27.1719
AT1G01350	E_rep2	E	2	3.12713	8191	50.6461
AT1G01355	A_rep1	A	1	0	18763	100
AT1G01355	A_rep2	A	2	0.123264	15205	84.4253
AT1G01355	B_rep1	B	1	0	11952	100
AT1G01355	B_rep2	B	2	0	8826	100
AT1G01355	B_rep3	B	3	0	10342	100
AT1G01355	C_rep1	C	1	0	13925	100
AT1G01355	C_rep2	C	2	0	17327	100
AT1G01355	D_rep1	D	1	0	14903	100
AT1G01355	D_rep2	D	2	0	16249	100
AT1G01355	E_rep1	E	1	0	13076	100
AT1G01355	E_rep2	E	2	0	16173	100
AT1G01360	A_rep1	A	1	1.75632	7422	39.5566
AT1G01360	A_rep2	A	2	2.13068	5993	33.276
AT1G01360	B_rep1	B	1	0.199114	8304	69.4779
AT1G01360	B_rep2	B	2	0.159607	5495	62.2592
AT1G01360	B_rep3	B	3	46.5787	794	7.67743
AT1G01360	C_rep1	C	1	0.060275	13217	94.9156
AT1G01360	C_rep2	C	2	6.34163	7546	43.5505
AT1G01360	D_rep1	D	1	2.58196	8438	56.6195
AT1G01360	D_rep2	D	2	4.423	7670	47.2029
AT1G01360	E_rep1	E	1	7.53466	4726	36.1426
AT1G01360	E_rep2	E	2	5.05651	6582	40.6975
AT1G01370	A_rep1	A	1	0.093944	16529	88.0936
AT1G01370	A_rep2	A	2	0.231753	13784	76.5353
AT1G01370	B_rep1	B	1	0	11952	100
AT1G01370	B_rep2	B	2	0	8826	100
AT1G01370	B_rep3	B	3	0	10342	100
AT1G01370	C_rep1	C	1	0.076706	13005	93.3932
AT1G01370	C_rep2	C	2	0.157215	16066	92.7223
AT1G01370	D_rep1	D	1	213.981	404	2.71086
AT1G01370	D_rep2	D	2	0.068852	15317	94.2643
AT1G01370	E_rep1	E	1	0	13076	100
AT1G01370	E_rep2	E	2	0.222802	14121	87.3122
AT1G01380	A_rep1	A	1	0	18763	100
AT1G01380	A_rep2	A	2	0	18010	100
AT1G01380	B_rep1	B	1	0	11952	100
AT1G01380	B_rep2	B	2	0	8826	100
AT1G01380	B_rep3	B	3	0	10342	100
AT1G01380	C_rep1	C	1	0	13925	100
AT1G01380	C_rep2	C	2	0	17327	100
AT1G01380	D_rep1	D	1	0	14903	100
AT1G01380	D_rep2	D	2	0	16249	100
AT1G01380	E_rep1	E	1	0	13076	100
AT1G01380	E_rep2	E	2	0	16173	100
AT1G01390	A_rep1	A	1	0	18763	100
AT1G01390	A_rep2	A	2	0.318793	12979	72.0655
AT1G01390	B_rep1	B	1	0	11952	100
AT1G01390	B_rep2	B	2	0	8826	100
AT1G01390	B_rep3	B	3	0	10342	100
AT1G01390	C_rep1	C	1	0	13925	100
AT1G01390	C_rep2	C	2	0	17327	100
AT1G01390	D_rep1	D	1	0	14903	100
AT1G01390	D_rep2	D	2	0	16249	100
AT1G01390	E_rep1	E	1	0	13076	100
AT1G01390	E_rep2	E	2	0	16173	100
AT1G01400	A_rep1	A	1	0	18763	100
AT1G01400	A_rep2	A	2	0	18010	100
AT1G01400	B_rep1	B	1	0	11952	100
AT1G01400	B_rep2	B	2	0	8826	100
AT1G01400	B_rep3	B	3	0	10342	100
AT1G01400	C_rep1	C	1	0	13925	100
AT1G01400	C_rep2	C	2	0	17327	100
AT1G01400	D_rep1	D	1	0	14903	100
AT1G01400	D_rep2	D	2	0	16249	100
AT1G01400	E_rep1	E	1	0	13076	100
AT1G01400	E_rep2	E	2	0	16173	100
AT1G01410	A_rep1	A	1	0	18763	100
AT1G01410	A_rep2	A	2	0	18010	100
AT1G01410	B_rep1	B	1	0	11952	100
AT1G01410	B_rep2	B	2	0	8826	100
AT1G01410	B_rep3	B	3	0	10342	100
AT1G01410	C_rep1	C	1	0	13925	100
AT1G01410	C_rep2	C	2	0	17327	100
AT1G01410	D_rep1	D	1	0	14903	100
AT1G01410	D_rep2	D	2	0	16249	100
AT1G01410	E_rep1	E	1	0	13076	100
AT1G01410	E_rep2	E	2	0	16173	100
AT1G01420	A_rep1	A	1	0	18763	100
AT1G01420	A_rep2	A	2	0	18010	100
AT1G01420	B_rep1	B	1	0	11952	100
AT1G01420	B_rep2	B	2	0	8826	100
AT1G01420	B_rep3	B	3	0	10342	100
AT1G01420	C_rep1	C	1	0	13925	100
AT1G01420	C_rep2	C	2	0	17327	100
AT1G01420	D_rep1	D	1	0	14903	100
AT1G01420	D_rep2	D	2	0	16249	100
AT1G01420	E_rep1	E	1	0	13076	100
AT1G01420	E_rep2	E	2	0	16173	100
AT1G01430	A_rep1	A	1	0.358074	13487	71.8808
AT1G01430	A_rep2	A	2	0.026939	17182	95.4026
AT1G01430	B_rep1	B	1	0	11952	100
AT1G01430	B_rep2	B	2	0	8826	100
AT1G01430	B_rep3	B	3	0	10342	100
AT1G01430	C_rep1	C	1	0	13925	100
AT1G01430	C_rep2	C	2	0.710694	14070	81.2027
AT1G01430	D_rep1	D	1	0.737095	11180	75.0185
AT1G01430	D_rep2	D	2	0.905313	11828	72.7922
AT1G01430	E_rep1	E	1	1.34104	8138	62.2362
AT1G01430	E_rep2	E	2	0.641856	12405	76.7019
AT1G01440	A_rep1	A	1	0.358771	13481	71.8489
AT1G01440	A_rep2	A	2	0.039344	16849	93.5536
AT1G01440	B_rep1	B	1	0	11952	100
AT1G01440	B_rep2	B	2	98.9647	400	4.53206
AT1G01440	B_rep3	B	3	0.038959	9103	88.0197
AT1G01440	C_rep1	C	1	757.453	188	1.35009
AT1G01440	C_rep2	C	2	2.37244	11026	63.6348
AT1G01440	D_rep1	D	1	10.9934	4446	29.8329
AT1G01440	D_rep2	D	2	12.5156	4411	27.1463
AT1G01440	E_rep1	E	1	4.57528	5746	43.9431
AT1G01440	E_rep2	E	2	2.70406	8661	53.5522
AT1G01450	A_rep1	A	1	1.65924	7645	40.7451
AT1G01450	A_rep2	A	2	0.55278	11231	62.3598
AT1G01450	B_rep1	B	1	0.715731	6759	56.5512
AT1G01450	B_rep2	B	2	0.063747	7207	81.6565
AT1G01450	B_rep3	B	3	0	10342	100
AT1G01450	C_rep1	C	1	3.75547	6896	49.5224
AT1G01450	C_rep2	C	2	8.81558	6296	36.3364
AT1G01450	D_rep1	D	1	1.15787	10277	68.9593
AT1G01450	D_rep2	D	2	14.8656	3932	24.1984
AT1G01450	E_rep1	E	1	1.92312	7469	57.1199
AT1G01450	E_rep2	E	2	11.8774	3965	24.5162
AT1G01453	A_rep1	A	1	0	18763	100
AT1G01453	A_rep2	A	2	0	18010	100
AT1G01453	B_rep1	B	1	0	11952	100
AT1G01453	B_rep2	B	2	0	8826	100
AT1G01453	B_rep3	B	3	0	10342	100
AT1G01453	C_rep1	C	1	0	13925	100
AT1G01453	C_rep2	C	2	0	17327	100
AT1G01453	D_rep1	D	1	0	14903	100
AT1G01453	D_rep2	D	2	0	16249	100
AT1G01453	E_rep1	E	1	0	13076	100
AT1G01453	E_rep2	E	2	0	16173	100
AT1G01460	A_rep1	A	1	0	18763	100
AT1G01460	A_rep2	A	2	0.223868	13879	77.0627
AT1G01460	B_rep1	B	1	0	11952	100
AT1G01460	B_rep2	B	2	0	8826	100
AT1G01460	B_rep3	B	3	0	10342	100
AT1G01460	C_rep1	C	1	0	13925	100
AT1G01460	C_rep2	C	2	0	17327	100
AT1G01460	D_rep1	D	1	0	14903	100
AT1G01460	D_rep2	D	2	0	16249	100
AT1G01460	E_rep1	E	1	0	13076	100
AT1G01460	E_rep2	E	2	0	16173	100
AT1G01470	A_rep1	A	1	8.67304	2395	12.7645
AT1G01470	A_rep2	A	2	6.37891	2701	14.9972
AT1G01470	B_rep1	B	1	0.421167	7395	61.8725
AT1G01470	B_rep2	B	2	0	8826	100
AT1G01470	B_rep3	B	3	6.36227	2579	24.9371
AT1G01470	C_rep1	C	1	1.8869	8360	60.0359
AT1G01470	C_rep2	C	2	6.7592	7311	42.1943
AT1G01470	D_rep1	D	1	32.0785	2112	14.1716
AT1G01470	D_rep2	D	2	33.3977	2092	12.8746
AT1G01470	E_rep1	E	1	16.7484	3050	23.3252
AT1G01470	E_rep2	E	2	5.37956	6392	39.5227
AT1G01480	A_rep1	A	1	0.718402	11102	59.1696
AT1G01480	A_rep2	A	2	0.136711	15005	83.3148
AT1G01480	B_rep1	B	1	0.031141	11181	93.5492
AT1G01480	B_rep2	B	2	0	8826	100
AT1G01480	B_rep3	B	3	0	10342	100
AT1G01480	C_rep1	C	1	0.037707	13597	97.6445
AT1G01480	C_rep2	C	2	0.28386	15432	89.0633
AT1G01480	D_rep1	D	1	6.65067	5918	39.7101
AT1G01480	D_rep2	D	2	14.9991	3901	24.0076
AT1G01480	E_rep1	E	1	15.929	3133	23.9599
AT1G01480	E_rep2	E	2	7.65989	5270	32.5852
AT1G01490	A_rep1	A	1	9.23181	2260	12.045
AT1G01490	A_rep2	A	2	8.95879	2071	11.4992
AT1G01490	B_rep1	B	1	126.678	518	4.334
AT1G01490	B_rep2	B	2	0.372238	4361	49.4108
AT1G01490	B_rep3	B	3	0.252338	6059	58.5863
AT1G01490	C_rep1	C	1	28.3557	2685	19.2819
AT1G01490	C_rep2	C	2	25.328	2923	16.8696
AT1G01490	D_rep1	D	1	77.0852	970	6.50876
AT1G01490	D_rep2	D	2	71.7503	1061	6.52963
AT1G01490	E_rep1	E	1	128.168	610	4.66504
AT1G01490	E_rep2	E	2	103.691	626	3.87065
AT1G01500	A_rep1	A	1	1.12282	9286	49.491
AT1G01500	A_rep2	A	2	0.99975	8940	49.6391
AT1G01500	B_rep1	B	1	0.060728	10069	84.2453
AT1G01500	B_rep2	B	2	0	8826	100
AT1G01500	B_rep3	B	3	0	10342	100
AT1G01500	C_rep1	C	1	1.28682	9156	65.7522
AT1G01500	C_rep2	C	2	6.95786	7230	41.7268
AT1G01500	D_rep1	D	1	5.47086	6474	43.4409
AT1G01500	D_rep2	D	2	12.9298	4285	26.3709
AT1G01500	E_rep1	E	1	0.407929	9992	76.4148
AT1G01500	E_rep2	E	2	8.61181	4909	30.3531
AT1G01510	A_rep1	A	1	1.7943	7334	39.0876
AT1G01510	A_rep2	A	2	1.21906	8194	45.4969
AT1G01510	B_rep1	B	1	72.7276	836	6.99465
AT1G01510	B_rep2	B	2	0	8826	100
AT1G01510	B_rep3	B	3	0.021055	10051	97.1862
AT1G01510	C_rep1	C	1	3.40146	7116	51.1023
AT1G01510	C_rep2	C	2	12.1482	5154	29.7455
AT1G01510	D_rep1	D	1	15.9723	3481	23.3577
AT1G01510	D_rep2	D	2	1.20173	11195	68.8965
AT1G01510	E_rep1	E	1	0.190868	10894	83.3129
AT1G01510	E_rep2	E	2	1.32496	10714	66.2462
AT1G01520	A_rep1	A	1	0.085652	16675	88.8717
AT1G01520	A_rep2	A	2	0.673487	10483	58.2066
AT1G01520	B_rep1	B	1	0.042078	10700	89.5248
AT1G01520	B_rep2	B	2	0	8826	100
AT1G01520	B_rep3	B	3	0	10342	100
AT1G01520	C_rep1	C	1	0	13925	100
AT1G01520	C_rep2	C	2	0.650606	14237	82.1666
AT1G01520	D_rep1	D	1	4.02052	7288	48.9029
AT1G01520	D_rep2	D	2	0.098887	15028	92.4857
AT1G01520	E_rep1	E	1	0	13076	100
AT1G01520	E_rep2	E	2	0	16173	100
AT1G01530	A_rep1	A	1	0	18763	100
AT1G01530	A_rep2	A	2	0	18010	100
AT1G01530	B_rep1	B	1	0	11952	100
AT1G01530	B_rep2	B	2	0	8826	100
AT1G01530	B_rep3	B	3	0	10342	100
AT1G01530	C_rep1	C	1	0	13925	100
AT1G01530	C_rep2	C	2	0	17327	100
AT1G01530	D_rep1	D	1	0	14903	100
AT1G01530	D_rep2	D	2	0	16249	100
AT1G01530	E_rep1	E	1	0	13076	100
AT1G01530	E_rep2	E	2	0	16173	100
AT1G01540	A_rep1	A	1	3.40502	4901	26.1206
AT1G01540	A_rep2	A	2	3.50094	4292	23.8312
AT1G01540	B_rep1	B	1	0.223132	8160	68.2731
AT1G01540	B_rep2	B	2	0.17886	5321	60.2878
AT1G01540	B_rep3	B	3	0.158042	6685	64.6393
AT1G01540	C_rep1	C	1	2.05571	8180	58.7433
AT1G01540	C_rep2	C	2	15.2682	4393	25.3535
AT1G01540	D_rep1	D	1	1.7259	9417	63.1886
AT1G01540	D_rep2	D	2	2.53031	9308	57.2835
AT1G01540	E_rep1	E	1	0.976848	8683	66.4041
AT1G01540	E_rep2	E	2	3.68549	7625	47.1465
AT1G01550	A_rep1	A	1	29.3971	832	4.43426
AT1G01550	A_rep2	A	2	27.87	791	4.392
AT1G01550	B_rep1	B	1	82.5299	743	6.21653
AT1G01550	B_rep2	B	2	331.401	195	2.20938
AT1G01550	B_rep3	B	3	1.93882	3832	37.0528
AT1G01550	C_rep1	C	1	323.547	374	2.68582
AT1G01550	C_rep2	C	2	150.067	535	3.08767
AT1G01550	D_rep1	D	1	52.9535	1361	9.13239
AT1G01550	D_rep2	D	2	121.843	639	3.93255
AT1G01550	E_rep1	E	1	115.497	659	5.03977
AT1G01550	E_rep2	E	2	97.516	659	4.07469
AT1G01560	A_rep1	A	1	5.92552	3225	17.1881
AT1G01560	A_rep2	A	2	3.2075	4544	25.2304
AT1G01560	B_rep1	B	1	0.467113	7269	60.8183
AT1G01560	B_rep2	B	2	0	8826	100
AT1G01560	B_rep3	B	3	0	10342	100
AT1G01560	C_rep1	C	1	1.12407	9410	67.5763
AT1G01560	C_rep2	C	2	2.51993	10824	62.469
AT1G01560	D_rep1	D	1	12.0143	4205	28.2158
AT1G01560	D_rep2	D	2	5.04363	7259	44.6735
AT1G01560	E_rep1	E	1	20.5706	2634	20.1438
AT1G01560	E_rep2	E	2	1.81207	9831	60.7865
AT1G01570	A_rep1	A	1	0.844403	10456	55.7267
AT1G01570	A_rep2	A	2	0.217295	13949	77.4514
AT1G01570	B_rep1	B	1	0	11952	100
AT1G01570	B_rep2	B	2	0	8826	100
AT1G01570	B_rep3	B	3	0	10342	100
AT1G01570	C_rep1	C	1	0	13925	100
AT1G01570	C_rep2	C	2	1.24009	12850	74.1617
AT1G01570	D_rep1	D	1	0.283117	12631	84.7547
AT1G01570	D_rep2	D	2	0.977661	11661	71.7644
AT1G01570	E_rep1	E	1	1.41861	8039	61.479
AT1G01570	E_rep2	E	2	0.085339	15201	93.99
AT1G01580	A_rep1	A	1	0.059202	17216	91.755
AT1G01580	A_rep2	A	2	0.056748	16438	91.2715
AT1G01580	B_rep1	B	1	0	11952	100
AT1G01580	B_rep2	B	2	0	8826	100
AT1G01580	B_rep3	B	3	0	10342	100
AT1G01580	C_rep1	C	1	0	13925	100
AT1G01580	C_rep2	C	2	0	17327	100
AT1G01580	D_rep1	D	1	0	14903	100
AT1G01580	D_rep2	D	2	0	16249	100
AT1G01580	E_rep1	E	1	0	13076	100
AT1G01580	E_rep2	E	2	0	16173	100
AT1G01590	A_rep1	A	1	0	18763	100
AT1G01590	A_rep2	A	2	0.007126	17968	99.7668
AT1G01590	B_rep1	B	1	0	11952	100
AT1G01590	B_rep2	B	2	0	8826	100
AT1G01590	B_rep3	B	3	0	10342	100
AT1G01590	C_rep1	C	1	0	13925	100
AT1G01590	C_rep2	C	2	0	17327	100
AT1G01590	D_rep1	D	1	0	14903	100
AT1G01590	D_rep2	D	2	0	16249	100
AT1G01590	E_rep1	E	1	0	13076	100
AT1G01590	E_rep2	E	2	0	16173	100
AT1G01600	A_rep1	A	1	0.007568	18705	99.6909
AT1G01600	A_rep2	A	2	0.008161	17940	99.6113
AT1G01600	B_rep1	B	1	0	11952	100
AT1G01600	B_rep2	B	2	0	8826	100
AT1G01600	B_rep3	B	3	0	10342	100
AT1G01600	C_rep1	C	1	0	13925	100
AT1G01600	C_rep2	C	2	0	17327	100
AT1G01600	D_rep1	D	1	0.263897	12716	85.3251
AT1G01600	D_rep2	D	2	0	16249	100
AT1G01600	E_rep1	E	1	0	13076	100
AT1G01600	E_rep2	E	2	0	16173	100
AT1G01610	A_rep1	A	1	2.50491	5989	31.9192
AT1G01610	A_rep2	A	2	1.74663	6766	37.568
AT1G01610	B_rep1	B	1	3.4697	4617	38.6295
AT1G01610	B_rep2	B	2	0.222501	4995	56.5942
AT1G01610	B_rep3	B	3	0.542997	5185	50.1354
AT1G01610	C_rep1	C	1	95.8235	1011	7.26032
AT1G01610	C_rep2	C	2	80.5987	1018	5.87522
AT1G01610	D_rep1	D	1	33.2408	2058	13.8093
AT1G01610	D_rep2	D	2	17.7765	3480	21.4167
AT1G01610	E_rep1	E	1	5.32024	5448	41.6641
AT1G01610	E_rep2	E	2	22.1383	2501	15.464
AT1G01620	A_rep1	A	1	51.415	468	2.49427
AT1G01620	A_rep2	A	2	56.7411	414	2.29872
AT1G01620	B_rep1	B	1	0.427198	7378	61.7303
AT1G01620	B_rep2	B	2	0.228291	4955	56.1409
AT1G01620	B_rep3	B	3	0.390728	5549	53.655
AT1G01620	C_rep1	C	1	0.301744	11498	82.5709
AT1G01620	C_rep2	C	2	1.6446	12132	70.0179
AT1G01620	D_rep1	D	1	20.3029	2953	19.8148
AT1G01620	D_rep2	D	2	1.29374	11024	67.8442
AT1G01620	E_rep1	E	1	0.286963	10425	79.7262
AT1G01620	E_rep2	E	2	4.22429	7190	44.4568
AT1G01630	A_rep1	A	1	0.71486	11128	59.3082
AT1G01630	A_rep2	A	2	1.43163	7548	41.91
AT1G01630	B_rep1	B	1	16.8947	2315	19.3691
AT1G01630	B_rep2	B	2	0.060323	7337	83.1294
AT1G01630	B_rep3	B	3	6.42019	2570	24.8501
AT1G01630	C_rep1	C	1	3.09818	7341	52.7181
AT1G01630	C_rep2	C	2	23.5012	3096	17.8681
AT1G01630	D_rep1	D	1	79.7116	940	6.30745
AT1G01630	D_rep2	D	2	11.9225	4549	27.9956
AT1G01630	E_rep1	E	1	1.04473	8581	65.624
AT1G01630	E_rep2	E	2	14.2671	3473	21.4741
AT1G01640	A_rep1	A	1	2.11331	6692	35.6659
AT1G01640	A_rep2	A	2	0.366943	12558	69.7279
AT1G01640	B_rep1	B	1	0	11952	100
AT1G01640	B_rep2	B	2	0.086609	6600	74.7791
AT1G01640	B_rep3	B	3	0	10342	100
AT1G01640	C_rep1	C	1	0	13925	100
AT1G01640	C_rep2	C	2	0.480379	14717	84.9368
AT1G01640	D_rep1	D	1	0.147482	13320	89.378
AT1G01640	D_rep2	D	2	0	16249	100
AT1G01640	E_rep1	E	1	0	13076	100
AT1G01640	E_rep2	E	2	0	16173	100
AT1G01650	A_rep1	A	1	19.9423	1152	6.13974
AT1G01650	A_rep2	A	2	18.3477	1117	6.20211
AT1G01650	B_rep1	B	1	42.8356	1275	10.6677
AT1G01650	B_rep2	B	2	0.131683	5784	65.5337
AT1G01650	B_rep3	B	3	0.402059	5513	53.3069
AT1G01650	C_rep1	C	1	29.1932	2626	18.8582
AT1G01650	C_rep2	C	2	1114.87	82	0.47325
AT1G01650	D_rep1	D	1	33.0552	2070	13.8898
AT1G01650	D_rep2	D	2	50.8451	1450	8.92363
AT1G01650	E_rep1	E	1	68.5878	1033	7.89997
AT1G01650	E_rep2	E	2	41.5215	1491	9.21907
AT1G01660	A_rep1	A	1	0.129213	15968	85.1037
AT1G01660	A_rep2	A	2	0	18010	100
AT1G01660	B_rep1	B	1	0	11952	100
AT1G01660	B_rep2	B	2	0	8826	100
AT1G01660	B_rep3	B	3	0	10342	100
AT1G01660	C_rep1	C	1	0	13925	100
AT1G01660	C_rep2	C	2	0	17327	100
AT1G01660	D_rep1	D	1	0	14903	100
AT1G01660	D_rep2	D	2	0	16249	100
AT1G01660	E_rep1	E	1	0	13076	100
AT1G01660	E_rep2	E	2	0	16173	100
AT1G01670	A_rep1	A	1	0	18763	100
AT1G01670	A_rep2	A	2	0.153521	14761	81.96
AT1G01670	B_rep1	B	1	0	11952	100
AT1G01670	B_rep2	B	2	0	8826	100
AT1G01670	B_rep3	B	3	0	10342	100
AT1G01670	C_rep1	C	1	0	13925	100
AT1G01670	C_rep2	C	2	1.91537	11692	67.4785
AT1G01670	D_rep1	D	1	0	14903	100
AT1G01670	D_rep2	D	2	0	16249	100
AT1G01670	E_rep1	E	1	0	13076	100
AT1G01670	E_rep2	E	2	0	16173	100
AT1G01680	A_rep1	A	1	0.016743	18366	97.8841
AT1G01680	A_rep2	A	2	0.018055	17502	97.1793
AT1G01680	B_rep1	B	1	0	11952	100
AT1G01680	B_rep2	B	2	0	8826	100
AT1G01680	B_rep3	B	3	0	10342	100
AT1G01680	C_rep1	C	1	0.17928	12113	86.9874
AT1G01680	C_rep2	C	2	0.244967	15601	90.0387
AT1G01680	D_rep1	D	1	0	14903	100
AT1G01680	D_rep2	D	2	0	16249	100
AT1G01680	E_rep1	E	1	0	13076	100
AT1G01680	E_rep2	E	2	0	16173	100
AT1G01690	A_rep1	A	1	0.010857	18585	99.0513
AT1G01690	A_rep2	A	2	0.035124	16956	94.1477
AT1G01690	B_rep1	B	1	0.064006	9968	83.4003
AT1G01690	B_rep2	B	2	0	8826	100
AT1G01690	B_rep3	B	3	0	10342	100
AT1G01690	C_rep1	C	1	0.408452	11062	79.4399
AT1G01690	C_rep2	C	2	7.66157	6869	39.6433
AT1G01690	D_rep1	D	1	0	14903	100
AT1G01690	D_rep2	D	2	0	16249	100
AT1G01690	E_rep1	E	1	0	13076	100
AT1G01690	E_rep2	E	2	0	16173	100
AT1G01695	A_rep1	A	1	0.011142	18572	98.982
AT1G01695	A_rep2	A	2	0	18010	100
AT1G01695	B_rep1	B	1	0	11952	100
AT1G01695	B_rep2	B	2	0	8826	100
AT1G01695	B_rep3	B	3	0	10342	100
AT1G01695	C_rep1	C	1	0	13925	100
AT1G01695	C_rep2	C	2	0	17327	100
AT1G01695	D_rep1	D	1	0	14903	100
AT1G01695	D_rep2	D	2	0	16249	100
AT1G01695	E_rep1	E	1	0	13076	100
AT1G01695	E_rep2	E	2	0	16173	100
AT1G01700	A_rep1	A	1	0.023897	18115	96.5464
AT1G01700	A_rep2	A	2	1.33575	7815	43.3926
AT1G01700	B_rep1	B	1	0	11952	100
AT1G01700	B_rep2	B	2	0	8826	100
AT1G01700	B_rep3	B	3	0	10342	100
AT1G01700	C_rep1	C	1	0	13925	100
AT1G01700	C_rep2	C	2	0.072226	16692	96.3352
AT1G01700	D_rep1	D	1	0.026483	14665	98.403
AT1G01700	D_rep2	D	2	3.75477	8154	50.1815
AT1G01700	E_rep1	E	1	0.18246	10933	83.6112
AT1G01700	E_rep2	E	2	1.40335	10568	65.3435
AT1G01710	A_rep1	A	1	5.11421	3642	19.4105
AT1G01710	A_rep2	A	2	1.88885	6432	35.7135
AT1G01710	B_rep1	B	1	5.25864	3964	33.166
AT1G01710	B_rep2	B	2	0	8826	100
AT1G01710	B_rep3	B	3	2.80555	3430	33.1657
AT1G01710	C_rep1	C	1	2.73994	7604	54.6068
AT1G01710	C_rep2	C	2	9.88689	5897	34.0336
AT1G01710	D_rep1	D	1	0.52203	11759	78.9036
AT1G01710	D_rep2	D	2	11.6479	4624	28.4571
AT1G01710	E_rep1	E	1	54.4918	1248	9.5442
AT1G01710	E_rep2	E	2	9.00709	4764	29.4565
AT1G01715	A_rep1	A	1	0.742364	10976	58.4981
AT1G01715	A_rep2	A	2	1.48017	7417	41.1827
AT1G01715	B_rep1	B	1	5459.88	22	0.18407
AT1G01715	B_rep2	B	2	1.98791	2703	30.6254
AT1G01715	B_rep3	B	3	2.29884	3646	35.2543
AT1G01715	C_rep1	C	1	0.176641	12132	87.1239
AT1G01715	C_rep2	C	2	17.4986	3985	22.9988
AT1G01715	D_rep1	D	1	0.337552	12391	83.1443
AT1G01715	D_rep2	D	2	2.32339	9558	58.8221
AT1G01715	E_rep1	E	1	0.130657	11250	86.0355
AT1G01715	E_rep2	E	2	0.62179	12460	77.042
AT1G01720	A_rep1	A	1	392.025	73	0.389064
AT1G01720	A_rep2	A	2	338.191	92	0.510827
AT1G01720	B_rep1	B	1	71.0967	854	7.14525
AT1G01720	B_rep2	B	2	65.9997	519	5.88035
AT1G01720	B_rep3	B	3	515.398	181	1.75015
AT1G01720	C_rep1	C	1	962.413	151	1.08438
AT1G01720	C_rep2	C	2	1171.75	77	0.444393
AT1G01720	D_rep1	D	1	653.177	169	1.134
AT1G01720	D_rep2	D	2	689.544	145	0.892363
AT1G01720	E_rep1	E	1	286.681	324	2.47782
AT1G01720	E_rep2	E	2	849.842	108	0.66778
AT1G01725	A_rep1	A	1	787.82	34	0.181208
AT1G01725	A_rep2	A	2	456.196	68	0.377568
AT1G01725	B_rep1	B	1	24.6528	1843	15.42
AT1G01725	B_rep2	B	2	14.9825	1221	13.8341
AT1G01725	B_rep3	B	3	11.5574	1927	18.6328
AT1G01725	C_rep1	C	1	22.2419	3134	22.5063
AT1G01725	C_rep2	C	2	580.5	146	0.842616
AT1G01725	D_rep1	D	1	432.838	220	1.47621
AT1G01725	D_rep2	D	2	127.097	603	3.711
AT1G01725	E_rep1	E	1	87.3105	831	6.35515
AT1G01725	E_rep2	E	2	138.071	504	3.1163
AT1G01730	A_rep1	A	1	132.484	186	0.991313
AT1G01730	A_rep2	A	2	64.8315	360	1.99889
AT1G01730	B_rep1	B	1	5.22506	3977	33.2748
AT1G01730	B_rep2	B	2	0.391433	4304	48.765
AT1G01730	B_rep3	B	3	0.689911	4939	47.7567
AT1G01730	C_rep1	C	1	33.4078	2404	17.2639
AT1G01730	C_rep2	C	2	49.284	1632	9.41883
AT1G01730	D_rep1	D	1	54.7014	1317	8.83715
AT1G01730	D_rep2	D	2	5.44414	7019	43.1965
AT1G01730	E_rep1	E	1	27.9913	2124	16.2435
AT1G01730	E_rep2	E	2	17.0422	3047	18.84
AT1G01740	A_rep1	A	1	47.6401	504	2.68614
AT1G01740	A_rep2	A	2	24.4916	868	4.81954
AT1G01740	B_rep1	B	1	1.00669	6314	52.828
AT1G01740	B_rep2	B	2	21.0036	1008	11.4208
AT1G01740	B_rep3	B	3	5.99686	2637	25.498
AT1G01740	C_rep1	C	1	5.31783	6148	44.1508
AT1G01740	C_rep2	C	2	29.8568	2561	14.7804
AT1G01740	D_rep1	D	1	8.86592	5015	33.6509
AT1G01740	D_rep2	D	2	9.49201	5268	32.4205
AT1G01740	E_rep1	E	1	6.57852	5010	38.3145
AT1G01740	E_rep2	E	2	4.89329	6683	41.322
AT1G01750	A_rep1	A	1	9.2045	2275	12.1249
AT1G01750	A_rep2	A	2	6.84487	2552	14.1699
AT1G01750	B_rep1	B	1	0.132695	8847	74.0211
AT1G01750	B_rep2	B	2	0	8826	100
AT1G01750	B_rep3	B	3	0	10342	100
AT1G01750	C_rep1	C	1	5.94496	5929	42.5781
AT1G01750	C_rep2	C	2	7.74687	6822	39.3721
AT1G01750	D_rep1	D	1	17.357	3274	21.9687
AT1G01750	D_rep2	D	2	0.722999	12273	75.5308
AT1G01750	E_rep1	E	1	2.41436	7040	53.8391
AT1G01750	E_rep2	E	2	1.33457	10699	66.1535
AT1G01760	A_rep1	A	1	1.76267	7409	39.4873
AT1G01760	A_rep2	A	2	1.36771	7715	42.8373
AT1G01760	B_rep1	B	1	3.00892	4841	40.5037
AT1G01760	B_rep2	B	2	0.073186	6946	78.6993
AT1G01760	B_rep3	B	3	0	10342	100
AT1G01760	C_rep1	C	1	7.44503	5453	39.1598
AT1G01760	C_rep2	C	2	3.0137	10242	59.1101
AT1G01760	D_rep1	D	1	1.59074	9579	64.2756
AT1G01760	D_rep2	D	2	3.85038	8075	49.6954
AT1G01760	E_rep1	E	1	0.096247	11532	88.1921
AT1G01760	E_rep2	E	2	3.33804	7981	49.3477
AT1G01770	A_rep1	A	1	6.16629	3108	16.5645
AT1G01770	A_rep2	A	2	3.73039	4124	22.8984
AT1G01770	B_rep1	B	1	32.8297	1549	12.9602
AT1G01770	B_rep2	B	2	0.45312	4139	46.8955
AT1G01770	B_rep3	B	3	40.0263	898	8.68304
AT1G01770	C_rep1	C	1	8.79283	5077	36.4596
AT1G01770	C_rep2	C	2	20.0721	3565	20.5748
AT1G01770	D_rep1	D	1	32.2288	2105	14.1247
AT1G01770	D_rep2	D	2	25.3323	2628	16.1733
AT1G01770	E_rep1	E	1	3.27141	6446	49.2964
AT1G01770	E_rep2	E	2	20.7731	2627	16.2431
AT1G01780	A_rep1	A	1	2.27701	6386	34.0351
AT1G01780	A_rep2	A	2	2.62732	5194	28.8395
AT1G01780	B_rep1	B	1	0.469825	7265	60.7848
AT1G01780	B_rep2	B	2	0	8826	100
AT1G01780	B_rep3	B	3	0	10342	100
AT1G01780	C_rep1	C	1	1.05651	9541	68.5171
AT1G01780	C_rep2	C	2	17.0457	4070	23.4894
AT1G01780	D_rep1	D	1	4.88609	6780	45.4942
AT1G01780	D_rep2	D	2	23.0108	2851	17.5457
AT1G01780	E_rep1	E	1	2.10398	7302	55.8428
AT1G01780	E_rep2	E	2	7.22287	5459	33.7538
AT1G01790	A_rep1	A	1	8.78391	2377	12.6685
AT1G01790	A_rep2	A	2	5.33384	3133	17.3959
AT1G01790	B_rep1	B	1	0.765517	6676	55.8568
AT1G01790	B_rep2	B	2	0	8826	100
AT1G01790	B_rep3	B	3	0.025211	9876	95.4941
AT1G01790	C_rep1	C	1	3.15662	7289	52.3447
AT1G01790	C_rep2	C	2	15.333	4378	25.2669
AT1G01790	D_rep1	D	1	0.854927	10899	73.1329
AT1G01790	D_rep2	D	2	0.923667	11791	72.5645
AT1G01790	E_rep1	E	1	0.114272	11395	87.1444
AT1G01790	E_rep2	E	2	0.324932	13556	83.8187
AT1G01800	A_rep1	A	1	3.59597	4716	25.1346
AT1G01800	A_rep2	A	2	6.15979	2788	15.4803
AT1G01800	B_rep1	B	1	1.36012	5951	49.7908
AT1G01800	B_rep2	B	2	0	8826	100
AT1G01800	B_rep3	B	3	4.94288	2852	27.5769
AT1G01800	C_rep1	C	1	26.5757	2792	20.0503
AT1G01800	C_rep2	C	2	32.2666	2399	13.8454
AT1G01800	D_rep1	D	1	9.34667	4873	32.6981
AT1G01800	D_rep2	D	2	35.4144	1976	12.1607
AT1G01800	E_rep1	E	1	1.26019	8267	63.2227
AT1G01800	E_rep2	E	2	10.8967	4179	25.8394
AT1G01810	A_rep1	A	1	0.155718	15588	83.0784
AT1G01810	A_rep2	A	2	0.04198	16780	93.1705
AT1G01810	B_rep1	B	1	0.573749	7048	58.9692
AT1G01810	B_rep2	B	2	0	8826	100
AT1G01810	B_rep3	B	3	0	10342	100
AT1G01810	C_rep1	C	1	0	13925	100
AT1G01810	C_rep2	C	2	0.66449	14195	81.9242
AT1G01810	D_rep1	D	1	0	14903	100
AT1G01810	D_rep2	D	2	0	16249	100
AT1G01810	E_rep1	E	1	0	13076	100
AT1G01810	E_rep2	E	2	0.230818	14078	87.0463
AT1G01820	A_rep1	A	1	5.58093	3384	18.0355
AT1G01820	A_rep2	A	2	1.1535	8374	46.4964
AT1G01820	B_rep1	B	1	0.182783	8410	70.3648
AT1G01820	B_rep2	B	2	0	8826	100
AT1G01820	B_rep3	B	3	0.148984	6771	65.4709
AT1G01820	C_rep1	C	1	4.92447	6306	45.2855
AT1G01820	C_rep2	C	2	17.8804	3905	22.5371
AT1G01820	D_rep1	D	1	7.44326	5557	37.2878
AT1G01820	D_rep2	D	2	22.9442	2860	17.6011
AT1G01820	E_rep1	E	1	20.9138	2604	19.9143
AT1G01820	E_rep2	E	2	15.8556	3216	19.885
AT1G01830	A_rep1	A	1	0.312266	13893	74.0447
AT1G01830	A_rep2	A	2	0.402987	12284	68.2066
AT1G01830	B_rep1	B	1	0.023474	11612	97.1553
AT1G01830	B_rep2	B	2	0	8826	100
AT1G01830	B_rep3	B	3	4.31142	3003	29.0369
AT1G01830	C_rep1	C	1	0.028424	13772	98.9013
AT1G01830	C_rep2	C	2	10.4972	5691	32.8447
AT1G01830	D_rep1	D	1	93.2038	815	5.4687
AT1G01830	D_rep2	D	2	8.73192	5512	33.9221
AT1G01830	E_rep1	E	1	0.101119	11497	87.9244
AT1G01830	E_rep2	E	2	9.65178	4563	28.2137
AT1G01840	A_rep1	A	1	0	18763	100
AT1G01840	A_rep2	A	2	0	18010	100
AT1G01840	B_rep1	B	1	0	11952	100
AT1G01840	B_rep2	B	2	0	8826	100
AT1G01840	B_rep3	B	3	0	10342	100
AT1G01840	C_rep1	C	1	0	13925	100
AT1G01840	C_rep2	C	2	0.066881	16736	96.5891
AT1G01840	D_rep1	D	1	0	14903	100
AT1G01840	D_rep2	D	2	0.064551	15370	94.5904
AT1G01840	E_rep1	E	1	0	13076	100
AT1G01840	E_rep2	E	2	0	16173	100
AT1G01860	A_rep1	A	1	0.990621	9791	52.1825
AT1G01860	A_rep2	A	2	0.286746	13250	73.5702
AT1G01860	B_rep1	B	1	0	11952	100
AT1G01860	B_rep2	B	2	2.0992	2661	30.1496
AT1G01860	B_rep3	B	3	20.7587	1384	13.3823
AT1G01860	C_rep1	C	1	6.49164	5741	41.228
AT1G01860	C_rep2	C	2	1.57469	12243	70.6585
AT1G01860	D_rep1	D	1	0	14903	100
AT1G01860	D_rep2	D	2	0.336099	13558	83.439
AT1G01860	E_rep1	E	1	0	13076	100
AT1G01860	E_rep2	E	2	0.056307	15514	95.9253
AT1G01880	A_rep1	A	1	0.102893	16381	87.3048
AT1G01880	A_rep2	A	2	0.116475	15310	85.0083
AT1G01880	B_rep1	B	1	0.501201	7181	60.082
AT1G01880	B_rep2	B	2	0	8826	100
AT1G01880	B_rep3	B	3	0	10342	100
AT1G01880	C_rep1	C	1	0.416099	11032	79.2244
AT1G01880	C_rep2	C	2	3.05537	10200	58.8677
AT1G01880	D_rep1	D	1	0.960457	10655	71.4957
AT1G01880	D_rep2	D	2	0.576062	12684	78.0602
AT1G01880	E_rep1	E	1	0	13076	100
AT1G01880	E_rep2	E	2	1.18497	10984	67.9157
AT1G01900	A_rep1	A	1	1.12489	9279	49.4537
AT1G01900	A_rep2	A	2	0.473732	11711	65.025
AT1G01900	B_rep1	B	1	58.6047	985	8.2413
AT1G01900	B_rep2	B	2	0.031454	8457	95.8192
AT1G01900	B_rep3	B	3	0.277194	5941	57.4454
AT1G01900	C_rep1	C	1	14.3254	4066	29.1993
AT1G01900	C_rep2	C	2	7.49856	6953	40.1281
AT1G01900	D_rep1	D	1	10.0338	4657	31.2487
AT1G01900	D_rep2	D	2	16.216	3703	22.7891
AT1G01900	E_rep1	E	1	5.95707	5221	39.9281
AT1G01900	E_rep2	E	2	17.8383	2948	18.2279
AT1G01910	A_rep1	A	1	3.03439	5277	28.1245
AT1G01910	A_rep2	A	2	1.38691	7676	42.6208
AT1G01910	B_rep1	B	1	5.364	3933	32.9066
AT1G01910	B_rep2	B	2	0.195441	5174	58.6223
AT1G01910	B_rep3	B	3	0.787028	4790	46.316
AT1G01910	C_rep1	C	1	49.8177	1805	12.9623
AT1G01910	C_rep2	C	2	17.0726	4063	23.449
AT1G01910	D_rep1	D	1	5.69434	6349	42.6022
AT1G01910	D_rep2	D	2	7.47226	6032	37.1223
AT1G01910	E_rep1	E	1	22.9407	2463	18.836
AT1G01910	E_rep2	E	2	4.88276	6692	41.3776
AT1G01920	A_rep1	A	1	0.782524	10772	57.4109
AT1G01920	A_rep2	A	2	1.18188	8294	46.0522
AT1G01920	B_rep1	B	1	0.113972	9059	75.7948
AT1G01920	B_rep2	B	2	0	8826	100
AT1G01920	B_rep3	B	3	0.061931	8231	79.5881
AT1G01920	C_rep1	C	1	0.484155	10826	77.7451
AT1G01920	C_rep2	C	2	7.05517	7180	41.4382
AT1G01920	D_rep1	D	1	0.148261	13312	89.3243
AT1G01920	D_rep2	D	2	4.15583	7836	48.2245
AT1G01920	E_rep1	E	1	1.07642	8527	65.2111
AT1G01920	E_rep2	E	2	1.86326	9763	60.366
AT1G01930	A_rep1	A	1	1.73753	7470	39.8124
AT1G01930	A_rep2	A	2	0.795173	9860	54.7474
AT1G01930	B_rep1	B	1	0.499667	7187	60.1322
AT1G01930	B_rep2	B	2	0.040053	8150	92.3408
AT1G01930	B_rep3	B	3	0.841696	4699	45.4361
AT1G01930	C_rep1	C	1	2.3596	7912	56.8187
AT1G01930	C_rep2	C	2	11.4705	5353	30.894
AT1G01930	D_rep1	D	1	17.2327	3300	22.1432
AT1G01930	D_rep2	D	2	6.21981	6615	40.7102
AT1G01930	E_rep1	E	1	0.895048	8837	67.5818
AT1G01930	E_rep2	E	2	4.49772	6965	43.0656
AT1G01940	A_rep1	A	1	3.90339	4461	23.7755
AT1G01940	A_rep2	A	2	1.86179	6498	36.08
AT1G01940	B_rep1	B	1	1.32758	5995	50.159
AT1G01940	B_rep2	B	2	0	8826	100
AT1G01940	B_rep3	B	3	9.45833	2123	20.5279
AT1G01940	C_rep1	C	1	6.25144	5821	41.8025
AT1G01940	C_rep2	C	2	23.9784	3053	17.6199
AT1G01940	D_rep1	D	1	24.0945	2629	17.6407
AT1G01940	D_rep2	D	2	111.408	698	4.29565
AT1G01940	E_rep1	E	1	29.1316	2056	15.7235
AT1G01940	E_rep2	E	2	33.6028	1787	11.0493
AT1G01950	A_rep1	A	1	2.71808	5696	30.3576
AT1G01950	A_rep2	A	2	2.56457	5281	29.3226
AT1G01950	B_rep1	B	1	2.44849	5150	43.089
AT1G01950	B_rep2	B	2	0.027756	8590	97.3261
AT1G01950	B_rep3	B	3	6.32414	2587	25.0145
AT1G01950	C_rep1	C	1	5.14228	6207	44.5745
AT1G01950	C_rep2	C	2	12.9321	4922	28.4065
AT1G01950	D_rep1	D	1	10.6525	4516	30.3026
AT1G01950	D_rep2	D	2	2.14811	9772	60.1391
AT1G01950	E_rep1	E	1	0.076871	11750	89.8593
AT1G01950	E_rep2	E	2	4.46126	7001	43.2882
AT1G01960	A_rep1	A	1	1.80103	7326	39.0449
AT1G01960	A_rep2	A	2	1.76311	6717	37.2959
AT1G01960	B_rep1	B	1	7.1834	3467	29.0077
AT1G01960	B_rep2	B	2	0.385647	4324	48.9916
AT1G01960	B_rep3	B	3	28.2793	1142	11.0424
AT1G01960	C_rep1	C	1	8.98934	5008	35.9641
AT1G01960	C_rep2	C	2	20.4556	3515	20.2863
AT1G01960	D_rep1	D	1	14.1303	3782	25.3774
AT1G01960	D_rep2	D	2	4.85331	7366	45.332
AT1G01960	E_rep1	E	1	1.91676	7476	57.1734
AT1G01960	E_rep2	E	2	6.77418	5653	34.9533
AT1G01970	A_rep1	A	1	0.397588	13143	70.0474
AT1G01970	A_rep2	A	2	0.139052	14971	83.126
AT1G01970	B_rep1	B	1	0	11952	100
AT1G01970	B_rep2	B	2	0	8826	100
AT1G01970	B_rep3	B	3	0.034423	9350	90.408
AT1G01970	C_rep1	C	1	4.48728	6504	46.7074
AT1G01970	C_rep2	C	2	0.026203	17166	99.0708
AT1G01970	D_rep1	D	1	0.028823	14610	98.034
AT1G01970	D_rep2	D	2	0.42481	13213	81.3158
AT1G01970	E_rep1	E	1	2.49645	6986	53.4261
AT1G01970	E_rep2	E	2	0.222993	14119	87.2998
AT1G01980	A_rep1	A	1	0	18763	100
AT1G01980	A_rep2	A	2	0	18010	100
AT1G01980	B_rep1	B	1	0	11952	100
AT1G01980	B_rep2	B	2	0	8826	100
AT1G01980	B_rep3	B	3	0	10342	100
AT1G01980	C_rep1	C	1	0	13925	100
AT1G01980	C_rep2	C	2	0	17327	100
AT1G01980	D_rep1	D	1	0.100015	13662	91.6728
AT1G01980	D_rep2	D	2	0	16249	100
AT1G01980	E_rep1	E	1	0	13076	100
AT1G01980	E_rep2	E	2	0	16173	100
AT1G01990	A_rep1	A	1	0.279927	14189	75.6222
AT1G01990	A_rep2	A	2	0.178373	14408	80
AT1G01990	B_rep1	B	1	0	11952	100
AT1G01990	B_rep2	B	2	0	8826	100
AT1G01990	B_rep3	B	3	0	10342	100
AT1G01990	C_rep1	C	1	0	13925	100
AT1G01990	C_rep2	C	2	1.30311	12738	73.5153
AT1G01990	D_rep1	D	1	0	14903	100
AT1G01990	D_rep2	D	2	2.79804	9035	55.6034
AT1G01990	E_rep1	E	1	0.167958	11024	84.3071
AT1G01990	E_rep2	E	2	2.60274	8786	54.3251
AT1G02000	A_rep1	A	1	0.588964	11794	62.8578
AT1G02000	A_rep2	A	2	0.754774	10059	55.8523
AT1G02000	B_rep1	B	1	0.301921	7798	65.2443
AT1G02000	B_rep2	B	2	0	8826	100
AT1G02000	B_rep3	B	3	0	10342	100
AT1G02000	C_rep1	C	1	0.7007	10236	73.5081
AT1G02000	C_rep2	C	2	0.686854	14125	81.5202
AT1G02000	D_rep1	D	1	0.068686	13969	93.7328
AT1G02000	D_rep2	D	2	2.19339	9717	59.8006
AT1G02000	E_rep1	E	1	0.225345	10711	81.9134
AT1G02000	E_rep2	E	2	1.54358	10316	63.7853
AT1G02010	A_rep1	A	1	0.491919	12439	66.2954
AT1G02010	A_rep2	A	2	0.108766	15438	85.719
AT1G02010	B_rep1	B	1	0	11952	100
AT1G02010	B_rep2	B	2	0	8826	100
AT1G02010	B_rep3	B	3	0	10342	100
AT1G02010	C_rep1	C	1	0	13925	100
AT1G02010	C_rep2	C	2	0.55443	14502	83.696
AT1G02010	D_rep1	D	1	0.33031	12422	83.3523
AT1G02010	D_rep2	D	2	0.09756	15044	92.5842
AT1G02010	E_rep1	E	1	0	13076	100
AT1G02010	E_rep2	E	2	0.299012	13697	84.6905
AT1G02020	A_rep1	A	1	1.29363	8696	46.3465
AT1G02020	A_rep2	A	2	0.419525	12141	67.4125
AT1G02020	B_rep1	B	1	0.163821	8560	71.6198
AT1G02020	B_rep2	B	2	0.225113	4975	56.3676
AT1G02020	B_rep3	B	3	0	10342	100
AT1G02020	C_rep1	C	1	3.09866	7340	52.711
AT1G02020	C_rep2	C	2	5.66434	7967	45.9803
AT1G02020	D_rep1	D	1	3.73262	7478	50.1778
AT1G02020	D_rep2	D	2	3.00985	8809	54.2126
AT1G02020	E_rep1	E	1	2.16833	7247	55.4221
AT1G02020	E_rep2	E	2	2.45688	8949	55.333
AT1G02030	A_rep1	A	1	0.016646	18367	97.8895
AT1G02030	A_rep2	A	2	0	18010	100
AT1G02030	B_rep1	B	1	0	11952	100
AT1G02030	B_rep2	B	2	0	8826	100
AT1G02030	B_rep3	B	3	0	10342	100
AT1G02030	C_rep1	C	1	0	13925	100
AT1G02030	C_rep2	C	2	0	17327	100
AT1G02030	D_rep1	D	1	0.022324	14772	99.121
AT1G02030	D_rep2	D	2	0	16249	100
AT1G02030	E_rep1	E	1	0	13076	100
AT1G02030	E_rep2	E	2	0	16173	100
AT1G02040	A_rep1	A	1	0	18763	100
AT1G02040	A_rep2	A	2	0	18010	100
AT1G02040	B_rep1	B	1	0	11952	100
AT1G02040	B_rep2	B	2	0	8826	100
AT1G02040	B_rep3	B	3	0	10342	100
AT1G02040	C_rep1	C	1	0	13925	100
AT1G02040	C_rep2	C	2	0.124341	16276	93.9343
AT1G02040	D_rep1	D	1	0	14903	100
AT1G02040	D_rep2	D	2	0	16249	100
AT1G02040	E_rep1	E	1	0	13076	100
AT1G02040	E_rep2	E	2	0	16173	100
AT1G02050	A_rep1	A	1	0.218911	14818	78.9746
AT1G02050	A_rep2	A	2	0.773769	9970	55.3581
AT1G02050	B_rep1	B	1	16.7411	2332	19.5114
AT1G02050	B_rep2	B	2	0.057471	7442	84.3191
AT1G02050	B_rep3	B	3	0	10342	100
AT1G02050	C_rep1	C	1	4.47092	6514	46.7792
AT1G02050	C_rep2	C	2	2.4021	10995	63.4559
AT1G02050	D_rep1	D	1	0.26097	12729	85.4123
AT1G02050	D_rep2	D	2	0.060099	15436	94.9966
AT1G02050	E_rep1	E	1	0.417394	9963	76.193
AT1G02050	E_rep2	E	2	3.4612	7820	48.3522
AT1G02060	A_rep1	A	1	0.103267	16369	87.2408
AT1G02060	A_rep2	A	2	0.171321	14513	80.583
AT1G02060	B_rep1	B	1	0.04683	10515	87.9769
AT1G02060	B_rep2	B	2	0	8826	100
AT1G02060	B_rep3	B	3	0.050894	8626	83.4075
AT1G02060	C_rep1	C	1	6.77611	5658	40.632
AT1G02060	C_rep2	C	2	3.60281	9654	55.7165
AT1G02060	D_rep1	D	1	0.042614	14343	96.2424
AT1G02060	D_rep2	D	2	0.255155	13949	85.8453
AT1G02060	E_rep1	E	1	0.083885	11667	89.2245
AT1G02060	E_rep2	E	2	2.11944	9391	58.0659
AT1G02065	A_rep1	A	1	0	18763	100
AT1G02065	A_rep2	A	2	1.01832	8857	49.1782
AT1G02065	B_rep1	B	1	0	11952	100
AT1G02065	B_rep2	B	2	0	8826	100
AT1G02065	B_rep3	B	3	0.034376	9355	90.4564
AT1G02065	C_rep1	C	1	0.360021	11262	80.8761
AT1G02065	C_rep2	C	2	0	17327	100
AT1G02065	D_rep1	D	1	0	14903	100
AT1G02065	D_rep2	D	2	0	16249	100
AT1G02065	E_rep1	E	1	0	13076	100
AT1G02065	E_rep2	E	2	0	16173	100
AT1G02067	A_rep1	A	1	0	18763	100
AT1G02067	A_rep2	A	2	0	18010	100
AT1G02067	B_rep1	B	1	0	11952	100
AT1G02067	B_rep2	B	2	0	8826	100
AT1G02067	B_rep3	B	3	0	10342	100
AT1G02067	C_rep1	C	1	11.9825	4433	31.8348
AT1G02067	C_rep2	C	2	0	17327	100
AT1G02067	D_rep1	D	1	0	14903	100
AT1G02067	D_rep2	D	2	0	16249	100
AT1G02067	E_rep1	E	1	0	13076	100
AT1G02067	E_rep2	E	2	0	16173	100
AT1G02070	A_rep1	A	1	0	18763	100
AT1G02070	A_rep2	A	2	0	18010	100
AT1G02070	B_rep1	B	1	0	11952	100
AT1G02070	B_rep2	B	2	0	8826	100
AT1G02070	B_rep3	B	3	0	10342	100
AT1G02070	C_rep1	C	1	0	13925	100
AT1G02070	C_rep2	C	2	0	17327	100
AT1G02070	D_rep1	D	1	0	14903	100
AT1G02070	D_rep2	D	2	0	16249	100
AT1G02070	E_rep1	E	1	0	13076	100
AT1G02070	E_rep2	E	2	0	16173	100
AT1G02080	A_rep1	A	1	10.034	2103	11.2082
AT1G02080	A_rep2	A	2	7.06803	2482	13.7812
AT1G02080	B_rep1	B	1	117.607	551	4.61011
AT1G02080	B_rep2	B	2	9.82878	1481	16.78
AT1G02080	B_rep3	B	3	5.95785	2644	25.5657
AT1G02080	C_rep1	C	1	62.9859	1485	10.6643
AT1G02080	C_rep2	C	2	97.1851	850	4.90564
AT1G02080	D_rep1	D	1	52.4536	1373	9.21291
AT1G02080	D_rep2	D	2	43.9481	1638	10.0806
AT1G02080	E_rep1	E	1	8.4002	4489	34.3301
AT1G02080	E_rep2	E	2	43.362	1442	8.91609
AT1G02090	A_rep1	A	1	3.54403	4763	25.3851
AT1G02090	A_rep2	A	2	4.92167	3353	18.6174
AT1G02090	B_rep1	B	1	1.20042	6105	51.0793
AT1G02090	B_rep2	B	2	2.34478	2556	28.9599
AT1G02090	B_rep3	B	3	0.320928	5779	55.8789
AT1G02090	C_rep1	C	1	90.688	1067	7.66248
AT1G02090	C_rep2	C	2	12.6166	5010	28.9144
AT1G02090	D_rep1	D	1	10.5583	4540	30.4637
AT1G02090	D_rep2	D	2	23.8023	2763	17.0041
AT1G02090	E_rep1	E	1	5.79222	5284	40.4099
AT1G02090	E_rep2	E	2	9.49569	4605	28.4734
AT1G02100	A_rep1	A	1	7.60604	2654	14.1449
AT1G02100	A_rep2	A	2	2.93881	4824	26.7851
AT1G02100	B_rep1	B	1	18.7861	2191	18.3317
AT1G02100	B_rep2	B	2	0.753301	3604	40.8339
AT1G02100	B_rep3	B	3	0.513784	5235	50.6188
AT1G02100	C_rep1	C	1	58.0723	1582	11.3609
AT1G02100	C_rep2	C	2	35.9097	2215	12.7835
AT1G02100	D_rep1	D	1	12.9062	4007	26.8872
AT1G02100	D_rep2	D	2	19.144	3295	20.2782
AT1G02100	E_rep1	E	1	25.2846	2297	17.5665
AT1G02100	E_rep2	E	2	10.3355	4340	26.8348
AT1G02110	A_rep1	A	1	6.40011	3035	16.1755
AT1G02110	A_rep2	A	2	4.05737	3854	21.3992
AT1G02110	B_rep1	B	1	138.06	476	3.9826
AT1G02110	B_rep2	B	2	3.59193	2209	25.0283
AT1G02110	B_rep3	B	3	6.55002	2541	24.5697
AT1G02110	C_rep1	C	1	36.896	2246	16.1293
AT1G02110	C_rep2	C	2	25.0775	2947	17.0081
AT1G02110	D_rep1	D	1	1.93689	9144	61.3568
AT1G02110	D_rep2	D	2	2.49787	9348	57.5297
AT1G02110	E_rep1	E	1	21.1306	2584	19.7614
AT1G02110	E_rep2	E	2	8.08966	5116	31.633
AT1G02120	A_rep1	A	1	2.73267	5670	30.219
AT1G02120	A_rep2	A	2	2.5943	5237	29.0783
AT1G02120	B_rep1	B	1	23.0965	1927	16.1228
AT1G02120	B_rep2	B	2	0.039123	8187	92.76
AT1G02120	B_rep3	B	3	10.7145	1990	19.2419
AT1G02120	C_rep1	C	1	25.6914	2865	20.5745
AT1G02120	C_rep2	C	2	20.7968	3452	19.9227
AT1G02120	D_rep1	D	1	8.77066	5051	33.8925
AT1G02120	D_rep2	D	2	2.69274	9139	56.2435
AT1G02120	E_rep1	E	1	6.84493	4929	37.695
AT1G02120	E_rep2	E	2	4.20166	7210	44.5805
AT1G02130	A_rep1	A	1	2.68166	5743	30.6081
AT1G02130	A_rep2	A	2	3.83606	4038	22.4209
AT1G02130	B_rep1	B	1	2.31221	5242	43.8588
AT1G02130	B_rep2	B	2	0.086206	6607	74.8584
AT1G02130	B_rep3	B	3	3.09726	3334	32.2375
AT1G02130	C_rep1	C	1	22.5282	3103	22.2837
AT1G02130	C_rep2	C	2	9.91978	5883	33.9528
AT1G02130	D_rep1	D	1	9.73745	4751	31.8795
AT1G02130	D_rep2	D	2	8.20352	5723	35.2206
AT1G02130	E_rep1	E	1	0.337126	10225	78.1967
AT1G02130	E_rep2	E	2	3.94793	7422	45.8913
AT1G02140	A_rep1	A	1	11.0448	1908	10.1689
AT1G02140	A_rep2	A	2	17.3511	1168	6.48529
AT1G02140	B_rep1	B	1	15.2421	2454	20.5321
AT1G02140	B_rep2	B	2	6.64271	1729	19.5898
AT1G02140	B_rep3	B	3	149.888	356	3.44227
AT1G02140	C_rep1	C	1	37.8975	2216	15.9138
AT1G02140	C_rep2	C	2	58.6383	1365	7.87788
AT1G02140	D_rep1	D	1	88.068	863	5.79078
AT1G02140	D_rep2	D	2	32.7477	2137	13.1516
AT1G02140	E_rep1	E	1	16.236	3099	23.6999
AT1G02140	E_rep2	E	2	36.0173	1667	10.3073
AT1G02145	A_rep1	A	1	2.92763	5407	28.8174
AT1G02145	A_rep2	A	2	1.07985	8637	47.9567
AT1G02145	B_rep1	B	1	0	11952	100
AT1G02145	B_rep2	B	2	3.06959	2314	26.218
AT1G02145	B_rep3	B	3	0.090472	7523	72.7422
AT1G02145	C_rep1	C	1	0.518104	10729	77.0485
AT1G02145	C_rep2	C	2	1.97248	11614	67.0283
AT1G02145	D_rep1	D	1	0.833296	10942	73.4215
AT1G02145	D_rep2	D	2	0.11131	14917	91.8026
AT1G02145	E_rep1	E	1	0.186401	10909	83.4277
AT1G02145	E_rep2	E	2	1.19171	10957	67.7487
AT1G02150	A_rep1	A	1	2.67678	5753	30.6614
AT1G02150	A_rep2	A	2	3.15072	4602	25.5525
AT1G02150	B_rep1	B	1	0.909371	6447	53.9408
AT1G02150	B_rep2	B	2	0.085757	6624	75.051
AT1G02150	B_rep3	B	3	0.029067	9646	93.2702
AT1G02150	C_rep1	C	1	0.259086	11695	83.9856
AT1G02150	C_rep2	C	2	2.5666	10766	62.1342
AT1G02150	D_rep1	D	1	0.900528	10793	72.4217
AT1G02150	D_rep2	D	2	0.829533	12027	74.0169
AT1G02150	E_rep1	E	1	0	13076	100
AT1G02150	E_rep2	E	2	2.98589	8355	51.6602
AT1G02160	A_rep1	A	1	3.45004	4858	25.8914
AT1G02160	A_rep2	A	2	2.41919	5505	30.5664
AT1G02160	B_rep1	B	1	0.168774	8520	71.2851
AT1G02160	B_rep2	B	2	0.270574	4728	53.569
AT1G02160	B_rep3	B	3	0	10342	100
AT1G02160	C_rep1	C	1	17.7464	3598	25.8384
AT1G02160	C_rep2	C	2	14.732	4495	25.9422
AT1G02160	D_rep1	D	1	0	14903	100
AT1G02160	D_rep2	D	2	1.43483	10780	66.3425
AT1G02160	E_rep1	E	1	19.769	2718	20.7862
AT1G02160	E_rep2	E	2	1.69744	10034	62.0417
AT1G02170	A_rep1	A	1	3.16124	5144	27.4157
AT1G02170	A_rep2	A	2	1.8876	6436	35.7357
AT1G02170	B_rep1	B	1	110.355	578	4.83601
AT1G02170	B_rep2	B	2	0.370378	4366	49.4675
AT1G02170	B_rep3	B	3	0.460309	5361	51.8372
AT1G02170	C_rep1	C	1	6.57394	5714	41.0341
AT1G02170	C_rep2	C	2	11.0212	5529	31.9097
AT1G02170	D_rep1	D	1	8.51439	5144	34.5165
AT1G02170	D_rep2	D	2	23.9168	2754	16.9487
AT1G02170	E_rep1	E	1	13.2428	3531	27.0037
AT1G02170	E_rep2	E	2	10.8433	4194	25.9321
AT1G02180	A_rep1	A	1	2.10115	6718	35.8045
AT1G02180	A_rep2	A	2	1.33431	7819	43.4148
AT1G02180	B_rep1	B	1	31.9993	1579	13.2112
AT1G02180	B_rep2	B	2	11.0323	1400	15.8622
AT1G02180	B_rep3	B	3	0	10342	100
AT1G02180	C_rep1	C	1	0	13925	100
AT1G02180	C_rep2	C	2	4.44039	8892	51.3188
AT1G02180	D_rep1	D	1	0.062621	14048	94.2629
AT1G02180	D_rep2	D	2	0.173053	14415	88.7132
AT1G02180	E_rep1	E	1	0	13076	100
AT1G02180	E_rep2	E	2	1.10738	11155	68.973
AT1G02190	A_rep1	A	1	0.935671	10040	53.5096
AT1G02190	A_rep2	A	2	1.33952	7806	43.3426
AT1G02190	B_rep1	B	1	0	11952	100
AT1G02190	B_rep2	B	2	0	8826	100
AT1G02190	B_rep3	B	3	0	10342	100
AT1G02190	C_rep1	C	1	0	13925	100
AT1G02190	C_rep2	C	2	0.15735	16065	92.7166
AT1G02190	D_rep1	D	1	7.22277	5660	37.9789
AT1G02190	D_rep2	D	2	0	16249	100
AT1G02190	E_rep1	E	1	0	13076	100
AT1G02190	E_rep2	E	2	0.048676	15624	96.6055
AT1G02205	A_rep1	A	1	0.048852	17436	92.9276
AT1G02205	A_rep2	A	2	0	18010	100
AT1G02205	B_rep1	B	1	0	11952	100
AT1G02205	B_rep2	B	2	0	8826	100
AT1G02205	B_rep3	B	3	0	10342	100
AT1G02205	C_rep1	C	1	1.29433	9148	65.6948
AT1G02205	C_rep2	C	2	0.547412	14523	83.8172
AT1G02205	D_rep1	D	1	0	14903	100
AT1G02205	D_rep2	D	2	0	16249	100
AT1G02205	E_rep1	E	1	0	13076	100
AT1G02205	E_rep2	E	2	0	16173	100
AT1G02210	A_rep1	A	1	0	18763	100
AT1G02210	A_rep2	A	2	0	18010	100
AT1G02210	B_rep1	B	1	0	11952	100
AT1G02210	B_rep2	B	2	0	8826	100
AT1G02210	B_rep3	B	3	0	10342	100
AT1G02210	C_rep1	C	1	0	13925	100
AT1G02210	C_rep2	C	2	0	17327	100
AT1G02210	D_rep1	D	1	0	14903	100
AT1G02210	D_rep2	D	2	0	16249	100
AT1G02210	E_rep1	E	1	0	13076	100
AT1G02210	E_rep2	E	2	0	16173	100
AT1G02220	A_rep1	A	1	2.41183	6149	32.7719
AT1G02220	A_rep2	A	2	15.7312	1261	7.00167
AT1G02220	B_rep1	B	1	0	11952	100
AT1G02220	B_rep2	B	2	0	8826	100
AT1G02220	B_rep3	B	3	0.150022	6762	65.3839
AT1G02220	C_rep1	C	1	1.42077	8963	64.3662
AT1G02220	C_rep2	C	2	1.74149	11960	69.0252
AT1G02220	D_rep1	D	1	10.2691	4606	30.9065
AT1G02220	D_rep2	D	2	13.6831	4150	25.54
AT1G02220	E_rep1	E	1	1814.34	57	0.435913
AT1G02220	E_rep2	E	2	8.85077	4828	29.8522
AT1G02230	A_rep1	A	1	0.793691	10698	57.0165
AT1G02230	A_rep2	A	2	3.82295	4053	22.5042
AT1G02230	B_rep1	B	1	0	11952	100
AT1G02230	B_rep2	B	2	0	8826	100
AT1G02230	B_rep3	B	3	0	10342	100
AT1G02230	C_rep1	C	1	7.31807	5499	39.4901
AT1G02230	C_rep2	C	2	1.09671	13162	75.9624
AT1G02230	D_rep1	D	1	0.7806	11073	74.3005
AT1G02230	D_rep2	D	2	12.5836	4385	26.9863
AT1G02230	E_rep1	E	1	0.174614	10985	84.0089
AT1G02230	E_rep2	E	2	5.7255	6200	38.3355
AT1G02250	A_rep1	A	1	0.118088	16149	86.0683
AT1G02250	A_rep2	A	2	0	18010	100
AT1G02250	B_rep1	B	1	0	11952	100
AT1G02250	B_rep2	B	2	0	8826	100
AT1G02250	B_rep3	B	3	0	10342	100
AT1G02250	C_rep1	C	1	0.06021	13218	94.9228
AT1G02250	C_rep2	C	2	0.205676	15791	91.1352
AT1G02250	D_rep1	D	1	0	14903	100
AT1G02250	D_rep2	D	2	0	16249	100
AT1G02250	E_rep1	E	1	0	13076	100
AT1G02250	E_rep2	E	2	0	16173	100
AT1G02260	A_rep1	A	1	0.646664	11460	61.0777
AT1G02260	A_rep2	A	2	0.720076	10248	56.9017
AT1G02260	B_rep1	B	1	3.89174	4444	37.1821
AT1G02260	B_rep2	B	2	0	8826	100
AT1G02260	B_rep3	B	3	0	10342	100
AT1G02260	C_rep1	C	1	1.05367	9546	68.553
AT1G02260	C_rep2	C	2	1.69682	12037	69.4696
AT1G02260	D_rep1	D	1	2.60181	8423	56.5188
AT1G02260	D_rep2	D	2	1.12888	11331	69.7335
AT1G02260	E_rep1	E	1	1.72502	7674	58.6877
AT1G02260	E_rep2	E	2	1.29194	10765	66.5616
AT1G02270	A_rep1	A	1	0.749087	10948	58.3489
AT1G02270	A_rep2	A	2	0.70539	10323	57.3182
AT1G02270	B_rep1	B	1	0.062198	10018	83.8186
AT1G02270	B_rep2	B	2	0.049857	7736	87.6501
AT1G02270	B_rep3	B	3	0.033798	9386	90.7561
AT1G02270	C_rep1	C	1	0.602502	10490	75.3321
AT1G02270	C_rep2	C	2	9.72471	5952	34.351
AT1G02270	D_rep1	D	1	4.21663	7163	48.0641
AT1G02270	D_rep2	D	2	3.41498	8432	51.8924
AT1G02270	E_rep1	E	1	0.027854	12653	96.7651
AT1G02270	E_rep2	E	2	2.22072	9253	57.2126
AT1G02280	A_rep1	A	1	15.2818	1452	7.73863
AT1G02280	A_rep2	A	2	19.8446	1056	5.86341
AT1G02280	B_rep1	B	1	4.84509	4103	34.329
AT1G02280	B_rep2	B	2	1.61502	2884	32.6762
AT1G02280	B_rep3	B	3	0	10342	100
AT1G02280	C_rep1	C	1	19.4141	3429	24.6248
AT1G02280	C_rep2	C	2	36.9461	2158	12.4546
AT1G02280	D_rep1	D	1	0.261918	12727	85.3989
AT1G02280	D_rep2	D	2	13.3904	4197	25.8293
AT1G02280	E_rep1	E	1	1.41785	8040	61.4867
AT1G02280	E_rep2	E	2	3.32903	7988	49.391
AT1G02290	A_rep1	A	1	0.196496	15084	80.3923
AT1G02290	A_rep2	A	2	0.055761	16453	91.3548
AT1G02290	B_rep1	B	1	5.09082	4021	33.6429
AT1G02290	B_rep2	B	2	0.097742	6341	71.8446
AT1G02290	B_rep3	B	3	0.099388	7385	71.4079
AT1G02290	C_rep1	C	1	0	13925	100
AT1G02290	C_rep2	C	2	8.82629	6289	36.296
AT1G02290	D_rep1	D	1	0	14903	100
AT1G02290	D_rep2	D	2	0.051106	15565	95.7905
AT1G02290	E_rep1	E	1	0	13076	100
AT1G02290	E_rep2	E	2	2.08482	9427	58.2885
AT1G02300	A_rep1	A	1	0.232136	14678	78.2284
AT1G02300	A_rep2	A	2	1.00409	8917	49.5114
AT1G02300	B_rep1	B	1	0	11952	100
AT1G02300	B_rep2	B	2	11.1756	1394	15.7942
AT1G02300	B_rep3	B	3	0	10342	100
AT1G02300	C_rep1	C	1	0	13925	100
AT1G02300	C_rep2	C	2	0.190016	15882	91.6604
AT1G02300	D_rep1	D	1	0	14903	100
AT1G02300	D_rep2	D	2	0.510924	12885	79.2972
AT1G02300	E_rep1	E	1	0	13076	100
AT1G02300	E_rep2	E	2	0.114941	14918	92.2402
AT1G02305	A_rep1	A	1	6.97021	2842	15.1468
AT1G02305	A_rep2	A	2	3.68406	4155	23.0705
AT1G02305	B_rep1	B	1	0	11952	100
AT1G02305	B_rep2	B	2	0	8826	100
AT1G02305	B_rep3	B	3	0.043438	8912	86.1729
AT1G02305	C_rep1	C	1	8.08226	5271	37.8528
AT1G02305	C_rep2	C	2	6.08288	7712	44.5086
AT1G02305	D_rep1	D	1	9.02005	4960	33.2819
AT1G02305	D_rep2	D	2	3.58487	8295	51.0493
AT1G02305	E_rep1	E	1	11.9566	3743	28.625
AT1G02305	E_rep2	E	2	9.84868	4491	27.7685
AT1G02310	A_rep1	A	1	0.041286	17626	93.9402
AT1G02310	A_rep2	A	2	0.01484	17621	97.8401
AT1G02310	B_rep1	B	1	0	11952	100
AT1G02310	B_rep2	B	2	0	8826	100
AT1G02310	B_rep3	B	3	0	10342	100
AT1G02310	C_rep1	C	1	0	13925	100
AT1G02310	C_rep2	C	2	0	17327	100
AT1G02310	D_rep1	D	1	0	14903	100
AT1G02310	D_rep2	D	2	0	16249	100
AT1G02310	E_rep1	E	1	0	13076	100
AT1G02310	E_rep2	E	2	0	16173	100
AT1G02320	A_rep1	A	1	0	18763	100
AT1G02320	A_rep2	A	2	0	18010	100
AT1G02320	B_rep1	B	1	0	11952	100
AT1G02320	B_rep2	B	2	0	8826	100
AT1G02320	B_rep3	B	3	0	10342	100
AT1G02320	C_rep1	C	1	0	13925	100
AT1G02320	C_rep2	C	2	0	17327	100
AT1G02320	D_rep1	D	1	0	14903	100
AT1G02320	D_rep2	D	2	0	16249	100
AT1G02320	E_rep1	E	1	0	13076	100
AT1G02320	E_rep2	E	2	0	16173	100
AT1G02330	A_rep1	A	1	2.37908	6209	33.0917
AT1G02330	A_rep2	A	2	1.29172	7957	44.181
AT1G02330	B_rep1	B	1	1.52022	5782	48.3768
AT1G02330	B_rep2	B	2	0	8826	100
AT1G02330	B_rep3	B	3	0.053295	8537	82.5469
AT1G02330	C_rep1	C	1	88.2383	1089	7.82047
AT1G02330	C_rep2	C	2	25.3956	2917	16.835
AT1G02330	D_rep1	D	1	1.65113	9495	63.712
AT1G02330	D_rep2	D	2	7.31704	6096	37.5162
AT1G02330	E_rep1	E	1	52.3549	1296	9.91129
AT1G02330	E_rep2	E	2	5.42533	6366	39.3619
AT1G02335	A_rep1	A	1	0.169607	15395	82.0498
AT1G02335	A_rep2	A	2	3.58936	4221	23.437
AT1G02335	B_rep1	B	1	0	11952	100
AT1G02335	B_rep2	B	2	0	8826	100
AT1G02335	B_rep3	B	3	0	10342	100
AT1G02335	C_rep1	C	1	0	13925	100
AT1G02335	C_rep2	C	2	0	17327	100
AT1G02335	D_rep1	D	1	0	14903	100
AT1G02335	D_rep2	D	2	0	16249	100
AT1G02335	E_rep1	E	1	0	13076	100
AT1G02335	E_rep2	E	2	0	16173	100
AT1G02340	A_rep1	A	1	0.01375	18472	98.4491
AT1G02340	A_rep2	A	2	0	18010	100
AT1G02340	B_rep1	B	1	0	11952	100
AT1G02340	B_rep2	B	2	0	8826	100
AT1G02340	B_rep3	B	3	0	10342	100
AT1G02340	C_rep1	C	1	0	13925	100
AT1G02340	C_rep2	C	2	0	17327	100
AT1G02340	D_rep1	D	1	0	14903	100
AT1G02340	D_rep2	D	2	1.69868	10375	63.8501
AT1G02340	E_rep1	E	1	2.3595	7083	54.1679
AT1G02340	E_rep2	E	2	0.529911	12739	78.7671
AT1G02350	A_rep1	A	1	0.181371	15253	81.293
AT1G02350	A_rep2	A	2	0	18010	100
AT1G02350	B_rep1	B	1	0	11952	100
AT1G02350	B_rep2	B	2	0	8826	100
AT1G02350	B_rep3	B	3	0	10342	100
AT1G02350	C_rep1	C	1	0	13925	100
AT1G02350	C_rep2	C	2	0	17327	100
AT1G02350	D_rep1	D	1	0	14903	100
AT1G02350	D_rep2	D	2	0	16249	100
AT1G02350	E_rep1	E	1	0	13076	100
AT1G02350	E_rep2	E	2	0	16173	100
AT1G02360	A_rep1	A	1	2.3316	6288	33.5128
AT1G02360	A_rep2	A	2	0.50676	11506	63.8867
AT1G02360	B_rep1	B	1	3.8892	4446	37.1988
AT1G02360	B_rep2	B	2	0	8826	100
AT1G02360	B_rep3	B	3	0	10342	100
AT1G02360	C_rep1	C	1	1.16119	9343	67.0952
AT1G02360	C_rep2	C	2	0.6611	14205	81.9819
AT1G02360	D_rep1	D	1	0	14903	100
AT1G02360	D_rep2	D	2	0.803859	12081	74.3492
AT1G02360	E_rep1	E	1	3.24476	6461	49.4111
AT1G02360	E_rep2	E	2	0.642994	12403	76.6895
AT1G02370	A_rep1	A	1	0	18763	100
AT1G02370	A_rep2	A	2	0.009745	17869	99.2171
AT1G02370	B_rep1	B	1	0	11952	100
AT1G02370	B_rep2	B	2	0	8826	100
AT1G02370	B_rep3	B	3	0.02895	9653	93.3378
AT1G02370	C_rep1	C	1	0.032255	13711	98.4632
AT1G02370	C_rep2	C	2	0.46277	14776	85.2773
AT1G02370	D_rep1	D	1	0.169683	13184	88.4654
AT1G02370	D_rep2	D	2	0.156306	14550	89.544
AT1G02370	E_rep1	E	1	0.023858	12777	97.7134
AT1G02370	E_rep2	E	2	0	16173	100
AT1G02380	A_rep1	A	1	0.249959	14489	77.2211
AT1G02380	A_rep2	A	2	0.047567	16627	92.3209
AT1G02380	B_rep1	B	1	0	11952	100
AT1G02380	B_rep2	B	2	0	8826	100
AT1G02380	B_rep3	B	3	0	10342	100
AT1G02380	C_rep1	C	1	0	13925	100
AT1G02380	C_rep2	C	2	0.035853	17037	98.3263
AT1G02380	D_rep1	D	1	1.8142	9316	62.5109
AT1G02380	D_rep2	D	2	5.81276	6817	41.9534
AT1G02380	E_rep1	E	1	0	13076	100
AT1G02380	E_rep2	E	2	1.04615	11288	69.7953
AT1G02390	A_rep1	A	1	1.73745	7471	39.8177
AT1G02390	A_rep2	A	2	0.89042	9428	52.3487
AT1G02390	B_rep1	B	1	0.253532	7996	66.9009
AT1G02390	B_rep2	B	2	0.121936	5921	67.0859
AT1G02390	B_rep3	B	3	0.027553	9737	94.1501
AT1G02390	C_rep1	C	1	0.092097	12816	92.0359
AT1G02390	C_rep2	C	2	4.27859	9025	52.0863
AT1G02390	D_rep1	D	1	0	14903	100
AT1G02390	D_rep2	D	2	0.042504	15678	96.4859
AT1G02390	E_rep1	E	1	0.022707	12818	98.0269
AT1G02390	E_rep2	E	2	0.050998	15587	96.3767
AT1G02400	A_rep1	A	1	16.9797	1320	7.03512
AT1G02400	A_rep2	A	2	19.9702	1052	5.8412
AT1G02400	B_rep1	B	1	10.1705	2997	25.0753
AT1G02400	B_rep2	B	2	3.69413	2188	24.7904
AT1G02400	B_rep3	B	3	13.0825	1803	17.4338
AT1G02400	C_rep1	C	1	60.3463	1529	10.9803
AT1G02400	C_rep2	C	2	23.2072	3127	18.047
AT1G02400	D_rep1	D	1	3.36218	7754	52.0298
AT1G02400	D_rep2	D	2	22.0794	2953	18.1734
AT1G02400	E_rep1	E	1	5.08834	5535	42.3295
AT1G02400	E_rep2	E	2	6.83264	5625	34.7802
AT1G02405	A_rep1	A	1	0.34241	13626	72.6216
AT1G02405	A_rep2	A	2	0.033567	16992	94.3476
AT1G02405	B_rep1	B	1	0	11952	100
AT1G02405	B_rep2	B	2	0	8826	100
AT1G02405	B_rep3	B	3	0	10342	100
AT1G02405	C_rep1	C	1	0	13925	100
AT1G02405	C_rep2	C	2	2.04941	11479	66.2492
AT1G02405	D_rep1	D	1	0	14903	100
AT1G02405	D_rep2	D	2	1.61516	10487	64.5394
AT1G02405	E_rep1	E	1	0	13076	100
AT1G02405	E_rep2	E	2	0.276845	13804	85.3521
AT1G02410	A_rep1	A	1	6.56502	2972	15.8397
AT1G02410	A_rep2	A	2	5.08046	3267	18.1399
AT1G02410	B_rep1	B	1	23.347	1915	16.0224
AT1G02410	B_rep2	B	2	0.144236	5643	63.9361
AT1G02410	B_rep3	B	3	1.29186	4258	41.1719
AT1G02410	C_rep1	C	1	20.1539	3350	24.0575
AT1G02410	C_rep2	C	2	22.6674	3192	18.4221
AT1G02410	D_rep1	D	1	7.98237	5338	35.8183
AT1G02410	D_rep2	D	2	31.131	2221	13.6685
AT1G02410	E_rep1	E	1	4.90687	5612	42.9183
AT1G02410	E_rep2	E	2	29.9569	1968	12.1684
AT1G02420	A_rep1	A	1	1.02026	9682	51.6016
AT1G02420	A_rep2	A	2	0.546171	11270	62.5763
AT1G02420	B_rep1	B	1	0.036413	10928	91.4324
AT1G02420	B_rep2	B	2	0	8826	100
AT1G02420	B_rep3	B	3	0	10342	100
AT1G02420	C_rep1	C	1	0	13925	100
AT1G02420	C_rep2	C	2	0.9338	13515	77.9997
AT1G02420	D_rep1	D	1	1.68988	9451	63.4168
AT1G02420	D_rep2	D	2	3.14384	8670	53.3571
AT1G02420	E_rep1	E	1	0.619645	9401	71.8951
AT1G02420	E_rep2	E	2	0.930483	11600	71.7245
AT1G02430	A_rep1	A	1	1.18478	9087	48.4304
AT1G02430	A_rep2	A	2	0.301478	13136	72.9373
AT1G02430	B_rep1	B	1	0.901697	6461	54.0579
AT1G02430	B_rep2	B	2	0	8826	100
AT1G02430	B_rep3	B	3	0	10342	100
AT1G02430	C_rep1	C	1	0	13925	100
AT1G02430	C_rep2	C	2	4.13759	9157	52.8482
AT1G02430	D_rep1	D	1	0.175828	13158	88.2909
AT1G02430	D_rep2	D	2	0.937108	11759	72.3675
AT1G02430	E_rep1	E	1	0.485371	9742	74.5029
AT1G02430	E_rep2	E	2	1.1112	11144	68.905
AT1G02440	A_rep1	A	1	6.25621	3074	16.3833
AT1G02440	A_rep2	A	2	0.541819	11291	62.6929
AT1G02440	B_rep1	B	1	1.27948	6036	50.502
AT1G02440	B_rep2	B	2	0	8826	100
AT1G02440	B_rep3	B	3	0	10342	100
AT1G02440	C_rep1	C	1	2.32391	7951	57.0987
AT1G02440	C_rep2	C	2	4.21407	9087	52.4442
AT1G02440	D_rep1	D	1	0	14903	100
AT1G02440	D_rep2	D	2	4.72234	7452	45.8613
AT1G02440	E_rep1	E	1	0.081854	11691	89.4081
AT1G02440	E_rep2	E	2	0.815197	11911	73.6474
AT1G02450	A_rep1	A	1	0	18763	100
AT1G02450	A_rep2	A	2	0	18010	100
AT1G02450	B_rep1	B	1	0	11952	100
AT1G02450	B_rep2	B	2	0	8826	100
AT1G02450	B_rep3	B	3	0	10342	100
AT1G02450	C_rep1	C	1	0	13925	100
AT1G02450	C_rep2	C	2	0	17327	100
AT1G02450	D_rep1	D	1	0	14903	100
AT1G02450	D_rep2	D	2	0.311774	13655	84.0359
AT1G02450	E_rep1	E	1	1.11041	8477	64.8287
AT1G02450	E_rep2	E	2	4.23951	7178	44.3826
AT1G02460	A_rep1	A	1	0	18763	100
AT1G02460	A_rep2	A	2	0	18010	100
AT1G02460	B_rep1	B	1	0	11952	100
AT1G02460	B_rep2	B	2	0	8826	100
AT1G02460	B_rep3	B	3	0	10342	100
AT1G02460	C_rep1	C	1	0	13925	100
AT1G02460	C_rep2	C	2	0	17327	100
AT1G02460	D_rep1	D	1	0	14903	100
AT1G02460	D_rep2	D	2	0	16249	100
AT1G02460	E_rep1	E	1	0	13076	100
AT1G02460	E_rep2	E	2	0	16173	100
AT1G02470	A_rep1	A	1	0	18763	100
AT1G02470	A_rep2	A	2	0.033043	17012	94.4586
AT1G02470	B_rep1	B	1	0	11952	100
AT1G02470	B_rep2	B	2	0	8826	100
AT1G02470	B_rep3	B	3	0	10342	100
AT1G02470	C_rep1	C	1	0	13925	100
AT1G02470	C_rep2	C	2	0	17327	100
AT1G02470	D_rep1	D	1	0	14903	100
AT1G02470	D_rep2	D	2	0	16249	100
AT1G02470	E_rep1	E	1	0	13076	100
AT1G02470	E_rep2	E	2	0	16173	100
AT1G02475	A_rep1	A	1	0.764844	10876	57.9651
AT1G02475	A_rep2	A	2	0.502913	11536	64.0533
AT1G02475	B_rep1	B	1	0.054987	10233	85.6175
AT1G02475	B_rep2	B	2	0	8826	100
AT1G02475	B_rep3	B	3	0	10342	100
AT1G02475	C_rep1	C	1	0	13925	100
AT1G02475	C_rep2	C	2	0.363906	15121	87.2684
AT1G02475	D_rep1	D	1	1.15086	10291	69.0532
AT1G02475	D_rep2	D	2	0.921852	11796	72.5952
AT1G02475	E_rep1	E	1	2.16695	7249	55.4374
AT1G02475	E_rep2	E	2	59.3402	1078	6.66543
AT1G02490	A_rep1	A	1	0.316557	13853	73.8315
AT1G02490	A_rep2	A	2	0	18010	100
AT1G02490	B_rep1	B	1	0	11952	100
AT1G02490	B_rep2	B	2	0	8826	100
AT1G02490	B_rep3	B	3	0	10342	100
AT1G02490	C_rep1	C	1	0	13925	100
AT1G02490	C_rep2	C	2	0	17327	100
AT1G02490	D_rep1	D	1	0	14903	100
AT1G02490	D_rep2	D	2	0	16249	100
AT1G02490	E_rep1	E	1	0	13076	100
AT1G02490	E_rep2	E	2	0	16173	100
AT1G02500	A_rep1	A	1	27.2832	883	4.70607
AT1G02500	A_rep2	A	2	35.3626	634	3.52027
AT1G02500	B_rep1	B	1	22.4144	1966	16.4491
AT1G02500	B_rep2	B	2	1.27424	3067	34.7496
AT1G02500	B_rep3	B	3	2.41557	3595	34.7612
AT1G02500	C_rep1	C	1	342.803	361	2.59246
AT1G02500	C_rep2	C	2	133.576	614	3.5436
AT1G02500	D_rep1	D	1	310.284	298	1.9996
AT1G02500	D_rep2	D	2	113.519	688	4.23411
AT1G02500	E_rep1	E	1	78.3924	927	7.08932
AT1G02500	E_rep2	E	2	77.4797	829	5.12583
AT1G02510	A_rep1	A	1	0	18763	100
AT1G02510	A_rep2	A	2	0	18010	100
AT1G02510	B_rep1	B	1	0	11952	100
AT1G02510	B_rep2	B	2	0	8826	100
AT1G02510	B_rep3	B	3	0	10342	100
AT1G02510	C_rep1	C	1	0	13925	100
AT1G02510	C_rep2	C	2	0	17327	100
AT1G02510	D_rep1	D	1	0	14903	100
AT1G02510	D_rep2	D	2	0	16249	100
AT1G02510	E_rep1	E	1	0	13076	100
AT1G02510	E_rep2	E	2	0	16173	100
AT1G02520	A_rep1	A	1	0.264986	14330	76.3737
AT1G02520	A_rep2	A	2	0.218038	13936	77.3792
AT1G02520	B_rep1	B	1	0.121631	8968	75.0335
AT1G02520	B_rep2	B	2	0	8826	100
AT1G02520	B_rep3	B	3	0.074272	7880	76.1942
AT1G02520	C_rep1	C	1	0.088367	12857	92.3303
AT1G02520	C_rep2	C	2	3.22261	10011	57.7769
AT1G02520	D_rep1	D	1	1.27645	10064	67.53
AT1G02520	D_rep2	D	2	10.1628	5053	31.0973
AT1G02520	E_rep1	E	1	2.56059	6943	53.0973
AT1G02520	E_rep2	E	2	7.29933	5424	33.5374
AT1G02530	A_rep1	A	1	0.016432	18376	97.9374
AT1G02530	A_rep2	A	2	0	18010	100
AT1G02530	B_rep1	B	1	0	11952	100
AT1G02530	B_rep2	B	2	0	8826	100
AT1G02530	B_rep3	B	3	0.299151	5851	56.5751
AT1G02530	C_rep1	C	1	0	13925	100
AT1G02530	C_rep2	C	2	0	17327	100
AT1G02530	D_rep1	D	1	0	14903	100
AT1G02530	D_rep2	D	2	0	16249	100
AT1G02530	E_rep1	E	1	0	13076	100
AT1G02530	E_rep2	E	2	0.012591	16166	99.9567
AT1G02540	A_rep1	A	1	0	18763	100
AT1G02540	A_rep2	A	2	0	18010	100
AT1G02540	B_rep1	B	1	0	11952	100
AT1G02540	B_rep2	B	2	0	8826	100
AT1G02540	B_rep3	B	3	0	10342	100
AT1G02540	C_rep1	C	1	0	13925	100
AT1G02540	C_rep2	C	2	3.92996	9351	53.9678
AT1G02540	D_rep1	D	1	0	14903	100
AT1G02540	D_rep2	D	2	0	16249	100
AT1G02540	E_rep1	E	1	0	13076	100
AT1G02540	E_rep2	E	2	0	16173	100
AT1G02550	A_rep1	A	1	0	18763	100
AT1G02550	A_rep2	A	2	0	18010	100
AT1G02550	B_rep1	B	1	0	11952	100
AT1G02550	B_rep2	B	2	0	8826	100
AT1G02550	B_rep3	B	3	0	10342	100
AT1G02550	C_rep1	C	1	0	13925	100
AT1G02550	C_rep2	C	2	0	17327	100
AT1G02550	D_rep1	D	1	0	14903	100
AT1G02550	D_rep2	D	2	0	16249	100
AT1G02550	E_rep1	E	1	0	13076	100
AT1G02550	E_rep2	E	2	0	16173	100
AT1G02560	A_rep1	A	1	8.19536	2503	13.3401
AT1G02560	A_rep2	A	2	9.82868	1908	10.5941
AT1G02560	B_rep1	B	1	8.95534	3186	26.6566
AT1G02560	B_rep2	B	2	0	8826	100
AT1G02560	B_rep3	B	3	0.817858	4742	45.8519
AT1G02560	C_rep1	C	1	0.364492	11244	80.7469
AT1G02560	C_rep2	C	2	7.40834	7002	40.4109
AT1G02560	D_rep1	D	1	8.42313	5175	34.7246
AT1G02560	D_rep2	D	2	10.5347	4960	30.525
AT1G02560	E_rep1	E	1	1.01103	8638	66.06
AT1G02560	E_rep2	E	2	11.9586	3941	24.3678
AT1G02570	A_rep1	A	1	0	18763	100
AT1G02570	A_rep2	A	2	0	18010	100
AT1G02570	B_rep1	B	1	0.060848	10064	84.2035
AT1G02570	B_rep2	B	2	0	8826	100
AT1G02570	B_rep3	B	3	0.132256	6927	66.9793
AT1G02570	C_rep1	C	1	0	13925	100
AT1G02570	C_rep2	C	2	0	17327	100
AT1G02570	D_rep1	D	1	0	14903	100
AT1G02570	D_rep2	D	2	0	16249	100
AT1G02570	E_rep1	E	1	0	13076	100
AT1G02570	E_rep2	E	2	0	16173	100
AT1G02575	A_rep1	A	1	0	18763	100
AT1G02575	A_rep2	A	2	0	18010	100
AT1G02575	B_rep1	B	1	0	11952	100
AT1G02575	B_rep2	B	2	0	8826	100
AT1G02575	B_rep3	B	3	0	10342	100
AT1G02575	C_rep1	C	1	0	13925	100
AT1G02575	C_rep2	C	2	0	17327	100
AT1G02575	D_rep1	D	1	0	14903	100
AT1G02575	D_rep2	D	2	0	16249	100
AT1G02575	E_rep1	E	1	0	13076	100
AT1G02575	E_rep2	E	2	0	16173	100
AT1G02580	A_rep1	A	1	0	18763	100
AT1G02580	A_rep2	A	2	0	18010	100
AT1G02580	B_rep1	B	1	0	11952	100
AT1G02580	B_rep2	B	2	0	8826	100
AT1G02580	B_rep3	B	3	0	10342	100
AT1G02580	C_rep1	C	1	0	13925	100
AT1G02580	C_rep2	C	2	0	17327	100
AT1G02580	D_rep1	D	1	0	14903	100
AT1G02580	D_rep2	D	2	0	16249	100
AT1G02580	E_rep1	E	1	0	13076	100
AT1G02580	E_rep2	E	2	0	16173	100
AT1G02590	A_rep1	A	1	0	18763	100
AT1G02590	A_rep2	A	2	0	18010	100
AT1G02590	B_rep1	B	1	0	11952	100
AT1G02590	B_rep2	B	2	0	8826	100
AT1G02590	B_rep3	B	3	0	10342	100
AT1G02590	C_rep1	C	1	0	13925	100
AT1G02590	C_rep2	C	2	0	17327	100
AT1G02590	D_rep1	D	1	0	14903	100
AT1G02590	D_rep2	D	2	0	16249	100
AT1G02590	E_rep1	E	1	0	13076	100
AT1G02590	E_rep2	E	2	0	16173	100
AT1G02610	A_rep1	A	1	1.78608	7355	39.1995
AT1G02610	A_rep2	A	2	1.13945	8423	46.7685
AT1G02610	B_rep1	B	1	0	11952	100
AT1G02610	B_rep2	B	2	0	8826	100
AT1G02610	B_rep3	B	3	0	10342	100
AT1G02610	C_rep1	C	1	0.191764	12020	86.3196
AT1G02610	C_rep2	C	2	0.314375	15300	88.3015
AT1G02610	D_rep1	D	1	1.34507	9952	66.7785
AT1G02610	D_rep2	D	2	14.3439	4020	24.74
AT1G02610	E_rep1	E	1	2.12197	7288	55.7357
AT1G02610	E_rep2	E	2	0.265467	13867	85.7417
AT1G02620	A_rep1	A	1	0.346174	13586	72.4085
AT1G02620	A_rep2	A	2	0	18010	100
AT1G02620	B_rep1	B	1	0	11952	100
AT1G02620	B_rep2	B	2	0	8826	100
AT1G02620	B_rep3	B	3	0	10342	100
AT1G02620	C_rep1	C	1	0	13925	100
AT1G02620	C_rep2	C	2	0	17327	100
AT1G02620	D_rep1	D	1	0	14903	100
AT1G02620	D_rep2	D	2	0.034213	15824	97.3845
AT1G02620	E_rep1	E	1	0	13076	100
AT1G02620	E_rep2	E	2	0	16173	100
AT1G02630	A_rep1	A	1	0	18763	100
AT1G02630	A_rep2	A	2	0	18010	100
AT1G02630	B_rep1	B	1	0	11952	100
AT1G02630	B_rep2	B	2	0	8826	100
AT1G02630	B_rep3	B	3	0	10342	100
AT1G02630	C_rep1	C	1	0	13925	100
AT1G02630	C_rep2	C	2	0	17327	100
AT1G02630	D_rep1	D	1	0	14903	100
AT1G02630	D_rep2	D	2	0	16249	100
AT1G02630	E_rep1	E	1	0	13076	100
AT1G02630	E_rep2	E	2	0	16173	100
AT1G02640	A_rep1	A	1	1.04466	9596	51.1432
AT1G02640	A_rep2	A	2	0.563262	11165	61.9933
AT1G02640	B_rep1	B	1	0.091645	9385	78.5224
AT1G02640	B_rep2	B	2	0.088154	6558	74.3032
AT1G02640	B_rep3	B	3	0.059759	8303	80.2843
AT1G02640	C_rep1	C	1	37.6186	2223	15.9641
AT1G02640	C_rep2	C	2	0.682324	14139	81.601
AT1G02640	D_rep1	D	1	0	14903	100
AT1G02640	D_rep2	D	2	0.092185	15095	92.898
AT1G02640	E_rep1	E	1	0.032833	12525	95.7862
AT1G02640	E_rep2	E	2	0.092172	15137	93.5943
AT1G02650	A_rep1	A	1	0.019935	18255	97.2925
AT1G02650	A_rep2	A	2	0.096736	15638	86.8295
AT1G02650	B_rep1	B	1	0	11952	100
AT1G02650	B_rep2	B	2	0	8826	100
AT1G02650	B_rep3	B	3	0	10342	100
AT1G02650	C_rep1	C	1	0.5692	10589	76.0431
AT1G02650	C_rep2	C	2	0.024305	17193	99.2266
AT1G02650	D_rep1	D	1	0	14903	100
AT1G02650	D_rep2	D	2	0.049255	15582	95.8951
AT1G02650	E_rep1	E	1	0	13076	100
AT1G02650	E_rep2	E	2	0	16173	100
AT1G02660	A_rep1	A	1	7.73536	2614	13.9317
AT1G02660	A_rep2	A	2	3.75303	4105	22.7929
AT1G02660	B_rep1	B	1	5.63779	3849	32.2038
AT1G02660	B_rep2	B	2	0.257421	4786	54.2262
AT1G02660	B_rep3	B	3	0.232673	6151	59.4759
AT1G02660	C_rep1	C	1	1.62023	8692	62.4201
AT1G02660	C_rep2	C	2	4.56057	8799	50.782
AT1G02660	D_rep1	D	1	0.568229	11635	78.0715
AT1G02660	D_rep2	D	2	1.24128	11120	68.435
AT1G02660	E_rep1	E	1	0.015979	12992	99.3576
AT1G02660	E_rep2	E	2	2.42239	8992	55.5988
AT1G02670	A_rep1	A	1	0.520581	12242	65.2454
AT1G02670	A_rep2	A	2	0.378584	12478	69.2837
AT1G02670	B_rep1	B	1	0	11952	100
AT1G02670	B_rep2	B	2	0	8826	100
AT1G02670	B_rep3	B	3	0	10342	100
AT1G02670	C_rep1	C	1	0	13925	100
AT1G02670	C_rep2	C	2	0.234104	15657	90.3619
AT1G02670	D_rep1	D	1	0	14903	100
AT1G02670	D_rep2	D	2	0	16249	100
AT1G02670	E_rep1	E	1	0	13076	100
AT1G02670	E_rep2	E	2	0.024338	16036	99.1529
AT1G02680	A_rep1	A	1	1.69542	7561	40.2974
AT1G02680	A_rep2	A	2	0.231753	13784	76.5353
AT1G02680	B_rep1	B	1	0	11952	100
AT1G02680	B_rep2	B	2	0	8826	100
AT1G02680	B_rep3	B	3	0	10342	100
AT1G02680	C_rep1	C	1	0.085228	12897	92.6176
AT1G02680	C_rep2	C	2	1.33924	12684	73.2037
AT1G02680	D_rep1	D	1	9.86384	4712	31.6178
AT1G02680	D_rep2	D	2	1.47503	10708	65.8994
AT1G02680	E_rep1	E	1	0	13076	100
AT1G02680	E_rep2	E	2	3.82273	7530	46.5591
AT1G02690	A_rep1	A	1	0.677853	11304	60.2462
AT1G02690	A_rep2	A	2	0.670713	10497	58.2843
AT1G02690	B_rep1	B	1	6.5125	3624	30.3213
AT1G02690	B_rep2	B	2	0	8826	100
AT1G02690	B_rep3	B	3	0.059476	8313	80.381
AT1G02690	C_rep1	C	1	0.132533	12431	89.2711
AT1G02690	C_rep2	C	2	2.42964	10963	63.2712
AT1G02690	D_rep1	D	1	0	14903	100
AT1G02690	D_rep2	D	2	1.13002	11326	69.7028
AT1G02690	E_rep1	E	1	0	13076	100
AT1G02690	E_rep2	E	2	0.192645	14303	88.4375
AT1G02700	A_rep1	A	1	0	18763	100
AT1G02700	A_rep2	A	2	0	18010	100
AT1G02700	B_rep1	B	1	0	11952	100
AT1G02700	B_rep2	B	2	0	8826	100
AT1G02700	B_rep3	B	3	0	10342	100
AT1G02700	C_rep1	C	1	0	13925	100
AT1G02700	C_rep2	C	2	1.937	11672	67.3631
AT1G02700	D_rep1	D	1	0.494628	11842	79.4605
AT1G02700	D_rep2	D	2	0.035049	15809	97.2921
AT1G02700	E_rep1	E	1	0	13076	100
AT1G02700	E_rep2	E	2	0.126157	14815	91.6033
AT1G02705	A_rep1	A	1	1.24796	8857	47.2046
AT1G02705	A_rep2	A	2	0	18010	100
AT1G02705	B_rep1	B	1	0	11952	100
AT1G02705	B_rep2	B	2	0	8826	100
AT1G02705	B_rep3	B	3	0	10342	100
AT1G02705	C_rep1	C	1	0	13925	100
AT1G02705	C_rep2	C	2	0.217362	15735	90.812
AT1G02705	D_rep1	D	1	0	14903	100
AT1G02705	D_rep2	D	2	0	16249	100
AT1G02705	E_rep1	E	1	0	13076	100
AT1G02705	E_rep2	E	2	0	16173	100
AT1G02710	A_rep1	A	1	0	18763	100
AT1G02710	A_rep2	A	2	0	18010	100
AT1G02710	B_rep1	B	1	0	11952	100
AT1G02710	B_rep2	B	2	0	8826	100
AT1G02710	B_rep3	B	3	0	10342	100
AT1G02710	C_rep1	C	1	0	13925	100
AT1G02710	C_rep2	C	2	0	17327	100
AT1G02710	D_rep1	D	1	0	14903	100
AT1G02710	D_rep2	D	2	0	16249	100
AT1G02710	E_rep1	E	1	0	13076	100
AT1G02710	E_rep2	E	2	0	16173	100
AT1G02720	A_rep1	A	1	0.525743	12203	65.0376
AT1G02720	A_rep2	A	2	0.14954	14819	82.2821
AT1G02720	B_rep1	B	1	6.15862	3719	31.1161
AT1G02720	B_rep2	B	2	0.043687	7992	90.5506
AT1G02720	B_rep3	B	3	0.029615	9616	92.9801
AT1G02720	C_rep1	C	1	0.395958	11113	79.8061
AT1G02720	C_rep2	C	2	4.0803	9208	53.1425
AT1G02720	D_rep1	D	1	0.768724	11111	74.5555
[truncated: 300,963+ more rows]

## Sheet: FigS2_raw
Accession	Gene	Dev_Stage_ID	Dev_Stage	Replicate	Transcript_Values	Rank	Percentile
AT1G29910	CAB3	A_rep1	A	1	597.001	52	0.277141
AT1G29910	CAB3	A_rep2	A	2	1194.74	20	0.111049
AT1G29910	CAB3	B_rep1	B	1	35.6155	1470	12.2992
AT1G29910	CAB3	B_rep2	B	2	0	8826	100
AT1G29910	CAB3	B_rep3	B	3	0	10342	100
AT1G29910	CAB3	C_rep1	C	1	6.84318	5640	40.5027
AT1G29910	CAB3	C_rep2	C	2	11.9406	5226	30.161
AT1G29910	CAB3	D_rep1	D	1	0.472844	11909	79.9101
AT1G29910	CAB3	D_rep2	D	2	11.2957	4714	29.011
AT1G29910	CAB3	E_rep1	E	1	1.41343	8046	61.5326
AT1G29910	CAB3	E_rep2	E	2	18.973	2818	17.4241
AT3G06120	MUTE	A_rep1	A	1	0	18763	100
AT3G06120	MUTE	A_rep2	A	2	0.122417	15217	84.4919
AT3G06120	MUTE	B_rep1	B	1	1.60617	5706	47.741
AT3G06120	MUTE	B_rep2	B	2	0	8826	100
AT3G06120	MUTE	B_rep3	B	3	0	10342	100
AT3G06120	MUTE	C_rep1	C	1	168.39	622	4.46679
AT3G06120	MUTE	C_rep2	C	2	21.9236	3307	19.0858
AT3G06120	MUTE	D_rep1	D	1	0.060899	14080	94.4776
AT3G06120	MUTE	D_rep2	D	2	0.056098	15496	95.3659
AT3G06120	MUTE	E_rep1	E	1	0.05994	11992	91.71
AT3G06120	MUTE	E_rep2	E	2	0.336541	13499	83.4663
AT3G24140	FAMA	A_rep1	A	1	2.86519	5497	29.297
AT3G24140	FAMA	A_rep2	A	2	1.24157	8119	45.0805
AT3G24140	FAMA	B_rep1	B	1	231.469	294	2.45984
AT3G24140	FAMA	B_rep2	B	2	27.6216	853	9.66463
AT3G24140	FAMA	B_rep3	B	3	91.4514	496	4.79598
AT3G24140	FAMA	C_rep1	C	1	26.0711	2827	20.3016
AT3G24140	FAMA	C_rep2	C	2	51.7508	1551	8.95135
AT3G24140	FAMA	D_rep1	D	1	2153.75	65	0.436154
AT3G24140	FAMA	D_rep2	D	2	1042.99	96	0.590806
AT3G24140	FAMA	E_rep1	E	1	85.2122	851	6.50811
AT3G24140	FAMA	E_rep2	E	2	68.8338	939	5.80597
AT5G53210	SPEECHLESS	A_rep1	A	1	0.781387	10780	57.4535
AT5G53210	SPEECHLESS	A_rep2	A	2	0.196975	14172	78.6896
AT5G53210	SPEECHLESS	B_rep1	B	1	0.329034	7696	64.3909
AT5G53210	SPEECHLESS	B_rep2	B	2	0.479543	4083	46.261
AT5G53210	SPEECHLESS	B_rep3	B	3	8.77716	2204	21.3112
AT5G53210	SPEECHLESS	C_rep1	C	1	0.151851	12306	88.3734
AT5G53210	SPEECHLESS	C_rep2	C	2	5.95343	7791	44.9645
AT5G53210	SPEECHLESS	D_rep1	D	1	16.5888	3395	22.7806
AT5G53210	SPEECHLESS	D_rep2	D	2	3.00212	8817	54.2618
AT5G53210	SPEECHLESS	E_rep1	E	1	0.026791	12685	97.0098
AT5G53210	SPEECHLESS	E_rep2	E	2	2.64739	8733	53.9974

## Sheet: Figure_S4_raw_all
Accession	Dev_Stage_ID	Dev_Stage	Replicate	Transcript_Values	Rank	Percentile
AT1G01010	6_rep1	6	1	0.340311	17020	83.4191
AT1G01010	8_rep1	8	1	0.431543	16181	80.2112
AT1G01010	10_rep1	10	1	0.352515	16649	82.0876
AT1G01010	12_rep1	12	1	0.503275	15923	78.1344
AT1G01010	14_rep1	14	1	0.996794	14356	70.2074
AT1G01010	16_rep1	16	1	1.00335	14539	71.1475
AT1G01010	18_rep1	18	1	2.0644	12360	60.8777
AT1G01010	20_rep1	20	1	1.89702	13218	64.0935
AT1G01010	22_rep1	22	1	2.80404	12478	60.2453
AT1G01010	6_rep2	6	2	0.301353	17114	83.8798
AT1G01010	8_rep2	8	2	0.316809	16570	82.4912
AT1G01010	10_rep2	10	2	0.628539	15332	75.2011
AT1G01010	12_rep2	12	2	0.698675	15106	74.1035
AT1G01010	14_rep2	14	2	1.15595	13908	67.6328
AT1G01010	16_rep2	16	2	1.09173	14382	70.0161
AT1G01010	18_rep2	18	2	1.02216	14858	71.9446
AT1G01010	20_rep2	20	2	1.90686	13259	63.7268
AT1G01010	22_rep2	22	2	1.87318	13846	65.8268
AT1G01020	6_rep1	6	1	1.29013	13653	66.9166
AT1G01020	8_rep1	8	1	1.51411	12598	62.4498
AT1G01020	10_rep1	10	1	1.992	11566	57.0259
AT1G01020	12_rep1	12	1	1.70406	12432	61.004
AT1G01020	14_rep1	14	1	2.07322	11940	58.392
AT1G01020	16_rep1	16	1	1.8274	12719	62.2413
AT1G01020	18_rep1	18	1	0.708781	15373	75.7179
AT1G01020	20_rep1	20	1	1.85358	13299	64.4863
AT1G01020	22_rep1	22	1	2.42009	12971	62.6255
AT1G01020	6_rep2	6	2	2.60437	10387	50.9092
AT1G01020	8_rep2	8	2	0.798168	14377	71.5737
AT1G01020	10_rep2	10	2	1.22336	13410	65.774
AT1G01020	12_rep2	12	2	2.00677	11741	57.5963
AT1G01020	14_rep2	14	2	1.19661	13807	67.1416
AT1G01020	16_rep2	16	2	2.64357	11340	55.2067
AT1G01020	18_rep2	18	2	2.61484	11785	57.0647
AT1G01020	20_rep2	20	2	1.7658	13537	65.063
AT1G01020	22_rep2	22	2	1.51589	14466	68.7744
AT1G01030	6_rep1	6	1	1.23181	13799	67.6322
AT1G01030	8_rep1	8	1	1.25359	13279	65.8256
AT1G01030	10_rep1	10	1	0.707832	15032	74.115
AT1G01030	12_rep1	12	1	0.667016	15247	74.8172
AT1G01030	14_rep1	14	1	1.08186	14123	69.0679
AT1G01030	16_rep1	16	1	0.84472	14947	73.1441
AT1G01030	18_rep1	18	1	1.01774	14524	71.5362
AT1G01030	20_rep1	20	1	0.704049	15759	76.4147
AT1G01030	22_rep1	22	1	0.651168	16249	78.4521
AT1G01030	6_rep2	6	2	0.915561	14428	70.7151
AT1G01030	8_rep2	8	2	0.822452	14282	71.1007
AT1G01030	10_rep2	10	2	0.71836	15008	73.6119
AT1G01030	12_rep2	12	2	0.386467	16437	80.6328
AT1G01030	14_rep2	14	2	0.571229	15717	76.4297
AT1G01030	16_rep2	16	2	0.668183	15601	75.9505
AT1G01030	18_rep2	18	2	1.22913	14357	69.5187
AT1G01030	20_rep2	20	2	0.519684	16540	79.4963
AT1G01030	22_rep2	22	2	0.548148	16751	79.6377
AT1G01040	6_rep1	6	1	2.24739	11376	55.7565
AT1G01040	8_rep1	8	1	1.32207	13086	64.8689
AT1G01040	10_rep1	10	1	1.27974	13268	65.4176
AT1G01040	12_rep1	12	1	1.27705	13471	66.1024
AT1G01040	14_rep1	14	1	1.39114	13348	65.2778
AT1G01040	16_rep1	16	1	1.87226	12626	61.7862
AT1G01040	18_rep1	18	1	1.64707	13125	64.6456
AT1G01040	20_rep1	20	1	1.6106	13737	66.6101
AT1G01040	22_rep1	22	1	2.22882	13229	63.8712
AT1G01040	6_rep2	6	2	1.45245	12883	63.1427
AT1G01040	8_rep2	8	2	1.254	12883	64.136
AT1G01040	10_rep2	10	2	1.33529	13114	64.3222
AT1G01040	12_rep2	12	2	1.33415	13228	64.8909
AT1G01040	14_rep2	14	2	1.41106	13295	64.6518
AT1G01040	16_rep2	16	2	1.69978	12969	63.1371
AT1G01040	18_rep2	18	2	1.86341	13025	63.069
AT1G01040	20_rep2	20	2	2.06979	12986	62.4147
AT1G01040	22_rep2	22	2	2.2659	13249	62.9885
AT1G01050	6_rep1	6	1	12.1012	3980	19.5069
AT1G01050	8_rep1	8	1	11.1792	4035	20.002
AT1G01050	10_rep1	10	1	8.78584	4943	24.3714
AT1G01050	12_rep1	12	1	10.9659	4450	21.8362
AT1G01050	14_rep1	14	1	10.7022	4732	23.1416
AT1G01050	16_rep1	16	1	12.0118	4444	21.747
AT1G01050	18_rep1	18	1	10.9664	5033	24.7894
AT1G01050	20_rep1	20	1	14.7125	4423	21.4469
AT1G01050	22_rep1	22	1	15.511	4764	23.0012
AT1G01050	6_rep2	6	2	9.83711	4529	22.1977
AT1G01050	8_rep2	8	2	15.9804	2820	14.0389
AT1G01050	10_rep2	10	2	17.2084	2903	14.2388
AT1G01050	12_rep2	12	2	17.2791	3012	14.7756
AT1G01050	14_rep2	14	2	16.8558	3224	15.6779
AT1G01050	16_rep2	16	2	18.0568	3217	15.6614
AT1G01050	18_rep2	18	2	17.8995	3444	16.6764
AT1G01050	20_rep2	20	2	23.2997	2953	14.193
AT1G01050	22_rep2	22	2	19.6198	3791	18.0232
AT1G01060	6_rep1	6	1	6.7957	6089	29.8437
AT1G01060	8_rep1	8	1	7.29195	5565	27.5864
AT1G01060	10_rep1	10	1	9.41907	4695	23.1486
AT1G01060	12_rep1	12	1	12.9306	3933	19.2993
AT1G01060	14_rep1	14	1	19.1219	2910	14.2312
AT1G01060	16_rep1	16	1	25.4355	2319	11.3482
AT1G01060	18_rep1	18	1	22.2747	2755	13.5694
AT1G01060	20_rep1	20	1	35.1511	2083	10.1004
AT1G01060	22_rep1	22	1	41.4211	1990	9.60796
AT1G01060	6_rep2	6	2	7.55318	5483	26.8735
AT1G01060	8_rep2	8	2	5.54204	6201	30.8707
AT1G01060	10_rep2	10	2	10.6257	4242	20.8064
AT1G01060	12_rep2	12	2	16.296	3164	15.5212
AT1G01060	14_rep2	14	2	12.3027	4170	20.2782
AT1G01060	16_rep2	16	2	16.7534	3414	16.6204
AT1G01060	18_rep2	18	2	28.773	2255	10.919
AT1G01060	20_rep2	20	2	33.6683	2095	10.0692
AT1G01060	22_rep2	22	2	29.7896	2601	12.3657
AT1G01070	6_rep1	6	1	0.15935	18228	89.3398
AT1G01070	8_rep1	8	1	0.709988	15012	74.4163
AT1G01070	10_rep1	10	1	1.00751	14040	69.2239
AT1G01070	12_rep1	12	1	2.68182	10555	51.7935
AT1G01070	14_rep1	14	1	2.01192	12066	59.0082
AT1G01070	16_rep1	16	1	2.24608	11929	58.3753
AT1G01070	18_rep1	18	1	1.78556	12855	63.3158
AT1G01070	20_rep1	20	1	2.0021	13041	63.2352
AT1G01070	22_rep1	22	1	1.6578	14129	68.2165
AT1G01070	6_rep2	6	2	1.00877	14145	69.328
AT1G01070	8_rep2	8	2	0.391938	16146	80.3803
AT1G01070	10_rep2	10	2	1.85057	11892	58.3284
AT1G01070	12_rep2	12	2	2.68535	10475	51.3858
AT1G01070	14_rep2	14	2	1.97834	12081	58.7483
AT1G01070	16_rep2	16	2	2.32112	11885	57.8599
AT1G01070	18_rep2	18	2	2.44435	12057	58.3818
AT1G01070	20_rep2	20	2	2.90844	11768	56.5606
AT1G01070	22_rep2	22	2	2.63544	12692	60.3404
AT1G01073	6_rep1	6	1	0	20403	100
AT1G01073	8_rep1	8	1	0	20173	100
AT1G01073	10_rep1	10	1	0	20282	100
AT1G01073	12_rep1	12	1	0	20379	100
AT1G01073	14_rep1	14	1	0	20448	100
AT1G01073	16_rep1	16	1	0	20435	100
AT1G01073	18_rep1	18	1	0	20303	100
AT1G01073	20_rep1	20	1	0	20623	100
AT1G01073	22_rep1	22	1	0	20712	100
AT1G01073	6_rep2	6	2	0	20403	100
AT1G01073	8_rep2	8	2	0	20087	100
AT1G01073	10_rep2	10	2	0	20388	100
AT1G01073	12_rep2	12	2	0	20385	100
AT1G01073	14_rep2	14	2	0	20564	100
AT1G01073	16_rep2	16	2	0	20541	100
AT1G01073	18_rep2	18	2	0	20652	100
AT1G01073	20_rep2	20	2	0	20806	100
AT1G01073	22_rep2	22	2	0	21034	100
AT1G01080	6_rep1	6	1	28.9286	1970	9.65544
AT1G01080	8_rep1	8	1	24.0453	2197	10.8908
AT1G01080	10_rep1	10	1	20.6552	2496	12.3065
AT1G01080	12_rep1	12	1	17.3332	3112	15.2706
AT1G01080	14_rep1	14	1	13.8122	3847	18.8136
AT1G01080	16_rep1	16	1	14.5153	3794	18.5662
AT1G01080	18_rep1	18	1	11.2753	4925	24.2575
AT1G01080	20_rep1	20	1	11.6148	5349	25.9371
AT1G01080	22_rep1	22	1	15.6539	4730	22.837
AT1G01080	6_rep2	6	2	25.327	2117	10.3759
AT1G01080	8_rep2	8	2	23.9294	2029	10.1011
AT1G01080	10_rep2	10	2	21.2046	2429	11.9139
AT1G01080	12_rep2	12	2	18.3551	2844	13.9514
AT1G01080	14_rep2	14	2	14.3881	3691	17.9488
AT1G01080	16_rep2	16	2	16.5239	3458	16.8346
AT1G01080	18_rep2	18	2	14.6493	4073	19.7221
AT1G01080	20_rep2	20	2	13.0695	4840	23.2625
AT1G01080	22_rep2	22	2	13.2929	5275	25.0784
AT1G01090	6_rep1	6	1	69.9729	975	4.77871
AT1G01090	8_rep1	8	1	53.1216	1160	5.75026
AT1G01090	10_rep1	10	1	48.586	1218	6.00532
AT1G01090	12_rep1	12	1	44.0794	1428	7.00721
AT1G01090	14_rep1	14	1	39.0947	1545	7.55575
AT1G01090	16_rep1	16	1	38.8182	1592	7.79056
AT1G01090	18_rep1	18	1	35.3271	1827	8.99867
AT1G01090	20_rep1	20	1	32.9232	2222	10.7744
AT1G01090	22_rep1	22	1	33.1202	2429	11.7275
AT1G01090	6_rep2	6	2	53.7201	1161	5.69034
AT1G01090	8_rep2	8	2	40.3332	1356	6.75063
AT1G01090	10_rep2	10	2	38.1817	1504	7.37689
AT1G01090	12_rep2	12	2	35.5479	1629	7.99117
AT1G01090	14_rep2	14	2	29.1943	1992	9.68683
AT1G01090	16_rep2	16	2	35.4756	1786	8.69481
AT1G01090	18_rep2	18	2	33.3089	1991	9.64071
AT1G01090	20_rep2	20	2	31.2516	2255	10.8382
AT1G01090	22_rep2	22	2	30.5865	2529	12.0234
AT1G01100	6_rep1	6	1	156.432	496	2.43102
AT1G01100	8_rep1	8	1	117.057	581	2.88009
AT1G01100	10_rep1	10	1	78.9281	798	3.93452
AT1G01100	12_rep1	12	1	84.1387	781	3.83238
AT1G01100	14_rep1	14	1	60.9285	1035	5.06162
AT1G01100	16_rep1	16	1	68.1663	957	4.68314
AT1G01100	18_rep1	18	1	51.3909	1281	6.30941
AT1G01100	20_rep1	20	1	101.153	753	3.65126
AT1G01100	22_rep1	22	1	114.156	718	3.46659
AT1G01100	6_rep2	6	2	124.394	547	2.68098
AT1G01100	8_rep2	8	2	113.304	559	2.78289
AT1G01100	10_rep2	10	2	97.2533	670	3.28625
AT1G01100	12_rep2	12	2	89.3916	718	3.5222
AT1G01100	14_rep2	14	2	69.5928	903	4.39117
AT1G01100	16_rep2	16	2	96.8335	721	3.51005
AT1G01100	18_rep2	18	2	100.772	712	3.44761
AT1G01100	20_rep2	20	2	98.7382	759	3.64799
AT1G01100	22_rep2	22	2	126.262	644	3.06171
AT1G01110	6_rep1	6	1	0.46304	16399	80.3754
AT1G01110	8_rep1	8	1	0.303911	16902	83.7853
AT1G01110	10_rep1	10	1	0.469649	16005	78.9123
AT1G01110	12_rep1	12	1	0.377233	16531	81.1178
AT1G01110	14_rep1	14	1	0.444922	16255	79.4943
AT1G01110	16_rep1	16	1	0.333449	16826	82.3391
AT1G01110	18_rep1	18	1	0.391075	16513	81.3328
AT1G01110	20_rep1	20	1	0.315498	17219	83.4942
AT1G01110	22_rep1	22	1	0.213458	18109	87.4324
AT1G01110	6_rep2	6	2	0.526558	15889	77.8758
AT1G01110	8_rep2	8	2	0.421801	15998	79.6436
AT1G01110	10_rep2	10	2	0.338897	16726	82.0385
AT1G01110	12_rep2	12	2	0.247528	17243	84.5867
AT1G01110	14_rep2	14	2	0.395012	16467	80.0768
AT1G01110	16_rep2	16	2	0.578944	15916	77.4841
AT1G01110	18_rep2	18	2	0.60277	16067	77.7988
AT1G01110	20_rep2	20	2	0.403137	17008	81.7457
AT1G01110	22_rep2	22	2	0.423022	17194	81.7438
AT1G01115	6_rep1	6	1	0	20403	100
AT1G01115	8_rep1	8	1	0	20173	100
AT1G01115	10_rep1	10	1	0	20282	100
AT1G01115	12_rep1	12	1	0	20379	100
AT1G01115	14_rep1	14	1	0	20448	100
AT1G01115	16_rep1	16	1	0	20435	100
AT1G01115	18_rep1	18	1	0	20303	100
AT1G01115	20_rep1	20	1	0	20623	100
AT1G01115	22_rep1	22	1	0	20712	100
AT1G01115	6_rep2	6	2	0	20403	100
AT1G01115	8_rep2	8	2	0	20087	100
AT1G01115	10_rep2	10	2	0	20388	100
AT1G01115	12_rep2	12	2	0	20385	100
AT1G01115	14_rep2	14	2	0	20564	100
AT1G01115	16_rep2	16	2	0	20541	100
AT1G01115	18_rep2	18	2	0	20652	100
AT1G01115	20_rep2	20	2	0	20806	100
AT1G01115	22_rep2	22	2	0	21034	100
AT1G01120	6_rep1	6	1	47.219	1329	6.51375
AT1G01120	8_rep1	8	1	41.3118	1432	7.0986
AT1G01120	10_rep1	10	1	29.2839	1885	9.29396
AT1G01120	12_rep1	12	1	21.3554	2588	12.6993
AT1G01120	14_rep1	14	1	19.5316	2865	14.0112
AT1G01120	16_rep1	16	1	19.7635	2906	14.2207
AT1G01120	18_rep1	18	1	6.26626	7445	36.6695
AT1G01120	20_rep1	20	1	5.68537	8506	41.2452
AT1G01120	22_rep1	22	1	3.50906	11555	55.7889
AT1G01120	6_rep2	6	2	41.7542	1423	6.97446
AT1G01120	8_rep2	8	2	38.4194	1396	6.94977
AT1G01120	10_rep2	10	2	25.0548	2143	10.5111
AT1G01120	12_rep2	12	2	15.7518	3241	15.8989
AT1G01120	14_rep2	14	2	11.6342	4369	21.2459
AT1G01120	16_rep2	16	2	15.8453	3591	17.4821
AT1G01120	18_rep2	18	2	15.5919	3870	18.7391
AT1G01120	20_rep2	20	2	8.06957	6886	33.0962
AT1G01120	22_rep2	22	2	3.33488	11765	55.9333
AT1G01130	6_rep1	6	1	1.77909	12409	60.8195
AT1G01130	8_rep1	8	1	1.49288	12645	62.6828
AT1G01130	10_rep1	10	1	0.748608	14898	73.4543
AT1G01130	12_rep1	12	1	0.423741	16290	79.9352
AT1G01130	14_rep1	14	1	0.517374	15943	77.9685
AT1G01130	16_rep1	16	1	0.552788	15870	77.6609
AT1G01130	18_rep1	18	1	0.761885	15200	74.8658
AT1G01130	20_rep1	20	1	0.850242	15370	74.5284
AT1G01130	22_rep1	22	1	0.919816	15605	75.3428
AT1G01130	6_rep2	6	2	1.39917	13044	63.9318
AT1G01130	8_rep2	8	2	0.960712	13747	68.4373
AT1G01130	10_rep2	10	2	0.301487	16975	83.2598
AT1G01130	12_rep2	12	2	0.306474	16904	82.9237
AT1G01130	14_rep2	14	2	0.38328	16537	80.4172
AT1G01130	16_rep2	16	2	0.416911	16561	80.6241
AT1G01130	18_rep2	18	2	0.895582	15190	73.5522
AT1G01130	20_rep2	20	2	0.441219	16852	80.9959
AT1G01130	22_rep2	22	2	0.706883	16209	77.0609
AT1G01140	6_rep1	6	1	14.9519	3382	16.576
AT1G01140	8_rep1	8	1	15.0918	3207	15.8975
AT1G01140	10_rep1	10	1	18.2004	2764	13.6278
AT1G01140	12_rep1	12	1	19.6042	2773	13.6071
AT1G01140	14_rep1	14	1	24.62	2346	11.473
AT1G01140	16_rep1	16	1	28.5068	2097	10.2618
AT1G01140	18_rep1	18	1	32.6362	1949	9.59957
AT1G01140	20_rep1	20	1	42.7892	1747	8.47112
AT1G01140	22_rep1	22	1	37.6444	2169	10.4722
AT1G01140	6_rep2	6	2	15.6908	3131	15.3458
AT1G01140	8_rep2	8	2	13.5252	3218	16.0203
AT1G01140	10_rep2	10	2	19.926	2557	12.5417
AT1G01140	12_rep2	12	2	21.7223	2452	12.0285
AT1G01140	14_rep2	14	2	26.5421	2184	10.6205
AT1G01140	16_rep2	16	2	32.7072	1912	9.30821
AT1G01140	18_rep2	18	2	33.6329	1970	9.53903
AT1G01140	20_rep2	20	2	38.4312	1875	9.01182
AT1G01140	22_rep2	22	2	56.9029	1431	6.80327
AT1G01150	6_rep1	6	1	0	20403	100
AT1G01150	8_rep1	8	1	0	20173	100
AT1G01150	10_rep1	10	1	0	20282	100
AT1G01150	12_rep1	12	1	0	20379	100
AT1G01150	14_rep1	14	1	0	20448	100
AT1G01150	16_rep1	16	1	0	20435	100
AT1G01150	18_rep1	18	1	0	20303	100
AT1G01150	20_rep1	20	1	0	20623	100
AT1G01150	22_rep1	22	1	0	20712	100
AT1G01150	6_rep2	6	2	0	20403	100
AT1G01150	8_rep2	8	2	0	20087	100
AT1G01150	10_rep2	10	2	0	20388	100
AT1G01150	12_rep2	12	2	0	20385	100
AT1G01150	14_rep2	14	2	0	20564	100
AT1G01150	16_rep2	16	2	0	20541	100
AT1G01150	18_rep2	18	2	0	20652	100
AT1G01150	20_rep2	20	2	0	20806	100
AT1G01150	22_rep2	22	2	0	21034	100
AT1G01160	6_rep1	6	1	10.1956	4527	22.1879
AT1G01160	8_rep1	8	1	9.17787	4690	23.2489
AT1G01160	10_rep1	10	1	10.8229	4223	20.8214
AT1G01160	12_rep1	12	1	10.1747	4692	23.0237
AT1G01160	14_rep1	14	1	14.4502	3713	18.1583
AT1G01160	16_rep1	16	1	14.3736	3826	18.7228
AT1G01160	18_rep1	18	1	16.9094	3515	17.3127
AT1G01160	20_rep1	20	1	23.5496	2969	14.3965
AT1G01160	22_rep1	22	1	28.7325	2750	13.2773
AT1G01160	6_rep2	6	2	8.53006	5027	24.6385
AT1G01160	8_rep2	8	2	6.88429	5318	26.4748
AT1G01160	10_rep2	10	2	7.74168	5348	26.2311
AT1G01160	12_rep2	12	2	8.54237	5171	25.3667
AT1G01160	14_rep2	14	2	10.414	4763	23.1618
AT1G01160	16_rep2	16	2	12.7515	4288	20.8753
AT1G01160	18_rep2	18	2	15.1198	3977	19.2572
AT1G01160	20_rep2	20	2	17.818	3704	17.8026
AT1G01160	22_rep2	22	2	21.2724	3550	16.8774
AT1G01170	6_rep1	6	1	87.6077	800	3.92099
AT1G01170	8_rep1	8	1	96.8769	685	3.39563
AT1G01170	10_rep1	10	1	87.0029	724	3.56967
AT1G01170	12_rep1	12	1	99.816	685	3.3613
AT1G01170	14_rep1	14	1	101.385	637	3.11522
AT1G01170	16_rep1	16	1	96.067	679	3.32273
AT1G01170	18_rep1	18	1	104.928	633	3.11777
AT1G01170	20_rep1	20	1	99.1415	764	3.7046
AT1G01170	22_rep1	22	1	87.9087	947	4.57223
AT1G01170	6_rep2	6	2	75.0048	871	4.26898
AT1G01170	8_rep2	8	2	78.1312	784	3.90302
AT1G01170	10_rep2	10	2	94.5014	686	3.36472
AT1G01170	12_rep2	12	2	96.1006	682	3.3456
AT1G01170	14_rep2	14	2	111.693	586	2.84964
AT1G01170	16_rep2	16	2	111.481	632	3.07677
AT1G01170	18_rep2	18	2	101.971	704	3.40887
AT1G01170	20_rep2	20	2	111.689	675	3.24426
AT1G01170	22_rep2	22	2	112.019	728	3.46106
AT1G01180	6_rep1	6	1	7.65595	5601	27.4518
AT1G01180	8_rep1	8	1	9.02588	4747	23.5315
AT1G01180	10_rep1	10	1	10.4695	4346	21.4279
AT1G01180	12_rep1	12	1	12.1786	4123	20.2316
AT1G01180	14_rep1	14	1	15.1225	3576	17.4883
AT1G01180	16_rep1	16	1	15.8185	3528	17.2645
AT1G01180	18_rep1	18	1	16.9897	3497	17.2241
AT1G01180	20_rep1	20	1	22.8125	3052	14.799
AT1G01180	22_rep1	22	1	17.5248	4294	20.7319
AT1G01180	6_rep2	6	2	9.23211	4743	23.2466
AT1G01180	8_rep2	8	2	9.26746	4306	21.4368
AT1G01180	10_rep2	10	2	9.64985	4585	22.4887
AT1G01180	12_rep2	12	2	10.1005	4588	22.5067
AT1G01180	14_rep2	14	2	11.6384	4367	21.2361
AT1G01180	16_rep2	16	2	13.7121	4039	19.6631
AT1G01180	18_rep2	18	2	15.6545	3858	18.681
AT1G01180	20_rep2	20	2	18.4855	3593	17.2691
AT1G01180	22_rep2	22	2	19.1975	3862	18.3607
AT1G01190	6_rep1	6	1	1.35825	13455	65.9462
AT1G01190	8_rep1	8	1	0.955038	14129	70.0392
AT1G01190	10_rep1	10	1	1.30968	13191	65.038
AT1G01190	12_rep1	12	1	1.03543	14102	69.1987
AT1G01190	14_rep1	14	1	0.406256	16440	80.3991
AT1G01190	16_rep1	16	1	0.462928	16190	79.2268
AT1G01190	18_rep1	18	1	0.112169	18473	90.9866
AT1G01190	20_rep1	20	1	0.0164337	20460	99.2096
AT1G01190	22_rep1	22	1	0.0197977	20528	99.1116
AT1G01190	6_rep2	6	2	1.10769	13846	67.8626
AT1G01190	8_rep2	8	2	1.03472	13538	67.3968
AT1G01190	10_rep2	10	2	1.23888	13371	65.5827
AT1G01190	12_rep2	12	2	0.767598	14884	73.0145
AT1G01190	14_rep2	14	2	0.774357	15004	72.9625
AT1G01190	16_rep2	16	2	0.924467	14831	72.2019
AT1G01190	18_rep2	18	2	0.271794	17501	84.7424
AT1G01190	20_rep2	20	2	0.376118	17112	82.2455
AT1G01190	22_rep2	22	2	0.0753799	19696	93.6389
AT1G01200	6_rep1	6	1	0.577544	15895	77.9052
AT1G01200	8_rep1	8	1	0.80551	14650	72.6218
AT1G01200	10_rep1	10	1	0.588326	15495	76.3978
AT1G01200	12_rep1	12	1	0.425103	16282	79.896
AT1G01200	14_rep1	14	1	0.42908	16319	79.8073
AT1G01200	16_rep1	16	1	0.368758	16651	81.4828
AT1G01200	18_rep1	18	1	0.209336	17547	86.4257
AT1G01200	20_rep1	20	1	0.301217	17302	83.8966
AT1G01200	22_rep1	22	1	0.410287	17103	82.5753
AT1G01200	6_rep2	6	2	0.29683	17144	84.0269
AT1G01200	8_rep2	8	2	0.434843	15927	79.2901
AT1G01200	10_rep2	10	2	0.585826	15544	76.2409
AT1G01200	12_rep2	12	2	0.44005	16156	79.2544
AT1G01200	14_rep2	14	2	0.171375	17891	87.0016
AT1G01200	16_rep2	16	2	0.571889	15948	77.6398
AT1G01200	18_rep2	18	2	0.439387	16659	80.6653
AT1G01200	20_rep2	20	2	0.51002	16580	79.6886
AT1G01200	22_rep2	22	2	0.531073	16809	79.9135
AT1G01210	6_rep1	6	1	5.87738	6725	32.9608
AT1G01210	8_rep1	8	1	6.47589	6075	30.1145
AT1G01210	10_rep1	10	1	5.5465	6790	33.478
AT1G01210	12_rep1	12	1	7.08698	6104	29.9524
AT1G01210	14_rep1	14	1	5.55581	7513	36.742
AT1G01210	16_rep1	16	1	8.91003	5657	27.6829
AT1G01210	18_rep1	18	1	10.5805	5173	25.479
AT1G01210	20_rep1	20	1	13.8518	4644	22.5185
AT1G01210	22_rep1	22	1	21.3839	3601	17.3861
AT1G01210	6_rep2	6	2	6.611	6044	29.6231
AT1G01210	8_rep2	8	2	5.99189	5866	29.203
AT1G01210	10_rep2	10	2	4.90911	7346	36.031
AT1G01210	12_rep2	12	2	8.38036	5241	25.7101
AT1G01210	14_rep2	14	2	7.00561	6343	30.8452
AT1G01210	16_rep2	16	2	7.49299	6361	30.9673
AT1G01210	18_rep2	18	2	11.8986	4832	23.3972
AT1G01210	20_rep2	20	2	12.0626	5174	24.8678
AT1G01210	22_rep2	22	2	15.9076	4522	21.4985
AT1G01220	6_rep1	6	1	3.08198	9907	48.5566
AT1G01220	8_rep1	8	1	2.59022	10297	51.0435
AT1G01220	10_rep1	10	1	2.37172	10774	53.121
AT1G01220	12_rep1	12	1	2.77264	10395	51.0084
AT1G01220	14_rep1	14	1	2.58354	11042	54.0004
AT1G01220	16_rep1	16	1	2.87385	10898	53.3301
AT1G01220	18_rep1	18	1	2.31472	11938	58.7992
AT1G01220	20_rep1	20	1	2.24843	12615	61.1696
AT1G01220	22_rep1	22	1	2.49521	12873	62.1524
AT1G01220	6_rep2	6	2	2.45863	10676	52.3256
AT1G01220	8_rep2	8	2	2.73195	9437	46.9806
AT1G01220	10_rep2	10	2	3.04705	9591	47.0424
AT1G01220	12_rep2	12	2	2.91714	10080	49.4481
AT1G01220	14_rep2	14	2	2.35916	11392	55.3978
AT1G01220	16_rep2	16	2	3.0137	10744	52.3051
AT1G01220	18_rep2	18	2	2.77721	11553	55.9413
AT1G01220	20_rep2	20	2	2.20392	12764	61.3477
AT1G01220	22_rep2	22	2	2.8784	12346	58.6954
AT1G01225	6_rep1	6	1	1.3594	13452	65.9315
AT1G01225	8_rep1	8	1	1.07269	13791	68.3637
AT1G01225	10_rep1	10	1	1.16504	13574	66.9263
AT1G01225	12_rep1	12	1	0.515049	15865	77.8497
AT1G01225	14_rep1	14	1	0.238667	17382	85.0059
AT1G01225	16_rep1	16	1	0.323129	16889	82.6474
AT1G01225	18_rep1	18	1	0.262534	17190	84.6673
AT1G01225	20_rep1	20	1	0.319213	17198	83.3923
AT1G01225	22_rep1	22	1	0.261974	17791	85.8971
AT1G01225	6_rep2	6	2	0.894182	14505	71.0925
AT1G01225	8_rep2	8	2	0.843001	14201	70.6975
AT1G01225	10_rep2	10	2	0.644061	15279	74.9411
AT1G01225	12_rep2	12	2	0.335891	16710	81.972
AT1G01225	14_rep2	14	2	0.517174	15929	77.4606
AT1G01225	16_rep2	16	2	0.267176	17346	84.4457
AT1G01225	18_rep2	18	2	0.525288	16310	78.9754
AT1G01225	20_rep2	20	2	0.230794	17884	85.956
AT1G01225	22_rep2	22	2	0.145682	18917	89.9353
AT1G01230	6_rep1	6	1	10.2342	4515	22.1291
AT1G01230	8_rep1	8	1	10.4862	4237	21.0033
AT1G01230	10_rep1	10	1	12.9293	3664	18.0653
AT1G01230	12_rep1	12	1	14.0132	3680	18.0578
AT1G01230	14_rep1	14	1	16.8172	3267	15.9771
AT1G01230	16_rep1	16	1	19.8366	2894	14.162
AT1G01230	18_rep1	18	1	15.8982	3695	18.1993
AT1G01230	20_rep1	20	1	26.34	2689	13.0388
AT1G01230	22_rep1	22	1	32.4344	2482	11.9834
AT1G01230	6_rep2	6	2	10.7647	4236	20.7617
AT1G01230	8_rep2	8	2	11.2965	3706	18.4497
AT1G01230	10_rep2	10	2	17.7775	2829	13.8758
AT1G01230	12_rep2	12	2	19.5357	2687	13.1813
AT1G01230	14_rep2	14	2	23.158	2444	11.8848
AT1G01230	16_rep2	16	2	20.4315	2874	13.9915
AT1G01230	18_rep2	18	2	26.5394	2426	11.747
AT1G01230	20_rep2	20	2	26.4749	2644	12.7079
AT1G01230	22_rep2	22	2	33.1153	2355	11.1962
AT1G01240	6_rep1	6	1	8.26836	5305	26.0011
AT1G01240	8_rep1	8	1	10.491	4233	20.9835
AT1G01240	10_rep1	10	1	15.2252	3227	15.9107
AT1G01240	12_rep1	12	1	18.7145	2898	14.2205
AT1G01240	14_rep1	14	1	28.8288	2051	10.0303
AT1G01240	16_rep1	16	1	30.6563	1970	9.64032
AT1G01240	18_rep1	18	1	32.7391	1943	9.57001
AT1G01240	20_rep1	20	1	36.8236	1991	9.65427
AT1G01240	22_rep1	22	1	39.5551	2077	10.028
AT1G01240	6_rep2	6	2	10.1283	4424	21.6831
AT1G01240	8_rep2	8	2	9.69601	4161	20.7149
AT1G01240	10_rep2	10	2	12.1221	3868	18.9719
AT1G01240	12_rep2	12	2	17.5232	2971	14.5744
AT1G01240	14_rep2	14	2	26.9137	2158	10.4941
AT1G01240	16_rep2	16	2	28.0476	2200	10.7103
AT1G01240	18_rep2	18	2	33.3064	1992	9.64555
AT1G01240	20_rep2	20	2	39.3972	1836	8.82438
AT1G01240	22_rep2	22	2	38.9549	2034	9.67006
AT1G01250	6_rep1	6	1	1.75392	12461	61.0744
AT1G01250	8_rep1	8	1	2.16788	11127	55.1579
AT1G01250	10_rep1	10	1	3.43606	9032	44.5321
AT1G01250	12_rep1	12	1	3.25129	9680	47.4999
AT1G01250	14_rep1	14	1	3.86293	9244	45.2074
AT1G01250	16_rep1	16	1	3.71563	9707	47.5018
AT1G01250	18_rep1	18	1	5.84112	7775	38.2948
AT1G01250	20_rep1	20	1	6.99637	7526	36.4932
AT1G01250	22_rep1	22	1	6.15273	8962	43.2696
AT1G01250	6_rep2	6	2	1.30505	13295	65.162
AT1G01250	8_rep2	8	2	3.45454	8331	41.4746
AT1G01250	10_rep2	10	2	5.39865	6899	33.8385
AT1G01250	12_rep2	12	2	5.89382	6711	32.9213
AT1G01250	14_rep2	14	2	4.6632	8253	40.1332
AT1G01250	16_rep2	16	2	3.45229	10109	49.2138
AT1G01250	18_rep2	18	2	3.26815	10820	52.392
AT1G01250	20_rep2	20	2	5.0575	9160	44.0258
AT1G01250	22_rep2	22	2	2.3096	13179	62.6557
AT1G01260	6_rep1	6	1	2.62525	10705	52.4678
AT1G01260	8_rep1	8	1	2.01959	11421	56.6153
AT1G01260	10_rep1	10	1	2.17574	11185	55.1474
AT1G01260	12_rep1	12	1	1.96636	11894	58.364
AT1G01260	14_rep1	14	1	2.73309	10815	52.8903
AT1G01260	16_rep1	16	1	3.33676	10199	49.9095
AT1G01260	18_rep1	18	1	3.92892	9666	47.6087
AT1G01260	20_rep1	20	1	5.6427	8547	41.444
AT1G01260	22_rep1	22	1	7.19099	8204	39.6099
AT1G01260	6_rep2	6	2	2.09699	11392	55.8349
AT1G01260	8_rep2	8	2	2.06482	10799	53.7611
AT1G01260	10_rep2	10	2	2.27485	11025	54.0759
AT1G01260	12_rep2	12	2	2.46823	10886	53.402
AT1G01260	14_rep2	14	2	3.05673	10251	49.8493
AT1G01260	16_rep2	16	2	3.28173	10341	50.3432
AT1G01260	18_rep2	18	2	4.45967	9285	44.9593
AT1G01260	20_rep2	20	2	4.99399	9222	44.3238
AT1G01260	22_rep2	22	2	6.51297	8639	41.0716
AT1G01280	6_rep1	6	1	0	20403	100
AT1G01280	8_rep1	8	1	0.0266712	19766	97.9825
AT1G01280	10_rep1	10	1	0	20282	100
AT1G01280	12_rep1	12	1	0	20379	100
AT1G01280	14_rep1	14	1	0	20448	100
AT1G01280	16_rep1	16	1	0	20435	100
AT1G01280	18_rep1	18	1	0	20303	100
AT1G01280	20_rep1	20	1	0	20623	100
AT1G01280	22_rep1	22	1	0	20712	100
AT1G01280	6_rep2	6	2	0	20403	100
AT1G01280	8_rep2	8	2	0	20087	100
AT1G01280	10_rep2	10	2	0	20388	100
AT1G01280	12_rep2	12	2	0	20385	100
AT1G01280	14_rep2	14	2	0	20564	100
AT1G01280	16_rep2	16	2	0	20541	100
AT1G01280	18_rep2	18	2	0	20652	100
AT1G01280	20_rep2	20	2	0	20806	100
AT1G01280	22_rep2	22	2	0	21034	100
AT1G01290	6_rep1	6	1	3.37653	9430	46.2187
AT1G01290	8_rep1	8	1	3.76993	8513	42.2
AT1G01290	10_rep1	10	1	3.16389	9444	46.5635
AT1G01290	12_rep1	12	1	4.75466	7926	38.893
AT1G01290	14_rep1	14	1	6.29547	6971	34.0914
AT1G01290	16_rep1	16	1	5.33538	7940	38.8549
AT1G01290	18_rep1	18	1	6.0122	7640	37.6299
AT1G01290	20_rep1	20	1	7.02814	7506	36.3963
AT1G01290	22_rep1	22	1	8.42452	7459	36.0129
AT1G01290	6_rep2	6	2	3.67768	8704	42.6604
AT1G01290	8_rep2	8	2	3.17774	8715	43.3863
AT1G01290	10_rep2	10	2	3.36059	9125	44.7567
AT1G01290	12_rep2	12	2	3.1775	9666	47.4172
AT1G01290	14_rep2	14	2	4.13572	8813	42.8564
AT1G01290	16_rep2	16	2	4.32892	9037	43.9949
AT1G01290	18_rep2	18	2	5.65816	8122	39.3279
AT1G01290	20_rep2	20	2	7.33558	7336	35.2591
AT1G01290	22_rep2	22	2	6.00769	9042	42.9875
AT1G01300	6_rep1	6	1	13.486	3660	17.9385
AT1G01300	8_rep1	8	1	9.9323	4421	21.9154
AT1G01300	10_rep1	10	1	9.17749	4786	23.5973
AT1G01300	12_rep1	12	1	7.20857	6034	29.6089
AT1G01300	14_rep1	14	1	5.62759	7456	36.4632
AT1G01300	16_rep1	16	1	6.79853	6830	33.423
AT1G01300	18_rep1	18	1	4.9454	8538	42.0529
AT1G01300	20_rep1	20	1	5.38822	8787	42.6078
AT1G01300	22_rep1	22	1	6.26464	8883	42.8882
AT1G01300	6_rep2	6	2	10.0037	4467	21.8938
AT1G01300	8_rep2	8	2	10.0327	4064	20.232
AT1G01300	10_rep2	10	2	7.82077	5313	26.0594
AT1G01300	12_rep2	12	2	7.85738	5483	26.8972
AT1G01300	14_rep2	14	2	3.87133	9117	44.3348
AT1G01300	16_rep2	16	2	7.18625	6554	31.9069
AT1G01300	18_rep2	18	2	6.69093	7316	35.4251
AT1G01300	20_rep2	20	2	4.7362	9495	45.6359
AT1G01300	22_rep2	22	2	6.08919	8972	42.6547
AT1G01305	6_rep1	6	1	0	20403	100
AT1G01305	8_rep1	8	1	0	20173	100
AT1G01305	10_rep1	10	1	0	20282	100
AT1G01305	12_rep1	12	1	0	20379	100
AT1G01305	14_rep1	14	1	0	20448	100
AT1G01305	16_rep1	16	1	0	20435	100
AT1G01305	18_rep1	18	1	0	20303	100
AT1G01305	20_rep1	20	1	0	20623	100
AT1G01305	22_rep1	22	1	0	20712	100
AT1G01305	6_rep2	6	2	0	20403	100
AT1G01305	8_rep2	8	2	0	20087	100
AT1G01305	10_rep2	10	2	0	20388	100
AT1G01305	12_rep2	12	2	0	20385	100
AT1G01305	14_rep2	14	2	0	20564	100
AT1G01305	16_rep2	16	2	0	20541	100
AT1G01305	18_rep2	18	2	0	20652	100
AT1G01305	20_rep2	20	2	0	20806	100
AT1G01305	22_rep2	22	2	0	21034	100
AT1G01310	6_rep1	6	1	0.293733	17278	84.6836
AT1G01310	8_rep1	8	1	0.206133	17542	86.9578
AT1G01310	10_rep1	10	1	0.203797	17617	86.8603
AT1G01310	12_rep1	12	1	0.180201	17807	87.3792
AT1G01310	14_rep1	14	1	0.0525307	19381	94.7819
AT1G01310	16_rep1	16	1	0.242963	17354	84.9229
AT1G01310	18_rep1	18	1	0.192296	17672	87.0413
AT1G01310	20_rep1	20	1	0.235803	17704	85.8459
AT1G01310	22_rep1	22	1	0.444154	16964	81.9042
AT1G01310	6_rep2	6	2	0.0315574	19906	97.5641
AT1G01310	8_rep2	8	2	0.0757553	18748	93.334
AT1G01310	10_rep2	10	2	0.139328	18253	89.5282
AT1G01310	12_rep2	12	2	0.106908	18536	90.9296
AT1G01310	14_rep2	14	2	0.164845	17953	87.3031
AT1G01310	16_rep2	16	2	0.145637	18319	89.1826
AT1G01310	18_rep2	18	2	0.151994	18395	89.0713
AT1G01310	20_rep2	20	2	0.188812	18152	87.2441
AT1G01310	22_rep2	22	2	0.0803506	19606	93.211
AT1G01320	6_rep1	6	1	48.6932	1302	6.38141
AT1G01320	8_rep1	8	1	31.5428	1778	8.81376
AT1G01320	10_rep1	10	1	27.978	1960	9.66374
AT1G01320	12_rep1	12	1	31.5429	1883	9.2399
AT1G01320	14_rep1	14	1	30.195	1974	9.65376
AT1G01320	16_rep1	16	1	34.0751	1791	8.76437
AT1G01320	18_rep1	18	1	33.1265	1927	9.49121
AT1G01320	20_rep1	20	1	34.7283	2107	10.2167
AT1G01320	22_rep1	22	1	37.3562	2184	10.5446
AT1G01320	6_rep2	6	2	30.74	1835	8.99378
AT1G01320	8_rep2	8	2	23.3687	2074	10.3251
AT1G01320	10_rep2	10	2	26.0788	2073	10.1677
AT1G01320	12_rep2	12	2	25.6938	2149	10.5421
AT1G01320	14_rep2	14	2	27.8444	2084	10.1342
AT1G01320	16_rep2	16	2	31.0886	2002	9.74636
AT1G01320	18_rep2	18	2	29.9211	2185	10.5801
AT1G01320	20_rep2	20	2	31.2988	2253	10.8286
AT1G01320	22_rep2	22	2	31.7209	2446	11.6288
AT1G01340	6_rep1	6	1	0.190147	18003	88.237
AT1G01340	8_rep1	8	1	0.115603	18371	91.0673
AT1G01340	10_rep1	10	1	0.260712	17238	84.9916
AT1G01340	12_rep1	12	1	0.336328	16742	82.1532
AT1G01340	14_rep1	14	1	0.639098	15458	75.5966
AT1G01340	16_rep1	16	1	0.62239	15610	76.3885
AT1G01340	18_rep1	18	1	0.796404	15096	74.3535
AT1G01340	20_rep1	20	1	1.2492	14462	70.1256
AT1G01340	22_rep1	22	1	2.38184	13027	62.8959
AT1G01340	6_rep2	6	2	0.208344	17743	86.9627
AT1G01340	8_rep2	8	2	0.110235	18248	90.8448
AT1G01340	10_rep2	10	2	0.198937	17671	86.6735
AT1G01340	12_rep2	12	2	0.251351	17222	84.4837
AT1G01340	14_rep2	14	2	0.337979	16762	81.5114
AT1G01340	16_rep2	16	2	0.456492	16399	79.8355
AT1G01340	18_rep2	18	2	0.873308	15263	73.9057
AT1G01340	20_rep2	20	2	1.45741	14157	68.0429
AT1G01340	22_rep2	22	2	1.46743	14577	69.3021
AT1G01350	6_rep1	6	1	3.37861	9425	46.1942
AT1G01350	8_rep1	8	1	4.03437	8185	40.574
AT1G01350	10_rep1	10	1	3.74351	8596	42.3824
AT1G01350	12_rep1	12	1	4.46127	8230	40.3847
AT1G01350	14_rep1	14	1	4.33145	8675	42.4247
AT1G01350	16_rep1	16	1	4.68228	8582	41.9966
AT1G01350	18_rep1	18	1	5.26559	8242	40.595
AT1G01350	20_rep1	20	1	5.26869	8888	43.0975
AT1G01350	22_rep1	22	1	5.81426	9226	44.5442
AT1G01350	6_rep2	6	2	3.45301	9016	44.1896
AT1G01350	8_rep2	8	2	2.30465	10295	51.2521
AT1G01350	10_rep2	10	2	3.4524	8998	44.1338
AT1G01350	12_rep2	12	2	3.20766	9620	47.1916
AT1G01350	14_rep2	14	2	3.30902	9881	48.05
AT1G01350	16_rep2	16	2	3.79154	9651	46.9841
AT1G01350	18_rep2	18	2	3.85946	10015	48.4941
AT1G01350	20_rep2	20	2	4.0248	10296	49.4857
AT1G01350	22_rep2	22	2	4.85608	10104	48.0365
AT1G01355	6_rep1	6	1	0	20403	100
AT1G01355	8_rep1	8	1	0.037744	19534	96.8324
AT1G01355	10_rep1	10	1	0	20282	100
AT1G01355	12_rep1	12	1	0.0999537	18663	91.5796
AT1G01355	14_rep1	14	1	0.369559	16607	81.2158
AT1G01355	16_rep1	16	1	0.276919	17150	83.9246
AT1G01355	18_rep1	18	1	0.662383	15541	76.5453
AT1G01355	20_rep1	20	1	1.42216	14092	68.3315
AT1G01355	22_rep1	22	1	1.2877	14826	71.5817
AT1G01355	6_rep2	6	2	0	20403	100
AT1G01355	8_rep2	8	2	0	20087	100
AT1G01355	10_rep2	10	2	0.0406044	19636	96.3116
AT1G01355	12_rep2	12	2	0.119975	18387	90.1987
AT1G01355	14_rep2	14	2	0.267083	17207	83.6754
AT1G01355	16_rep2	16	2	0.167224	18069	87.9655
AT1G01355	18_rep2	18	2	0.80307	15462	74.8693
AT1G01355	20_rep2	20	2	0.708082	15915	76.4924
AT1G01355	22_rep2	22	2	0.786408	15994	76.0388
AT1G01360	6_rep1	6	1	3.81703	8846	43.3564
AT1G01360	8_rep1	8	1	4.53702	7646	37.9021
AT1G01360	10_rep1	10	1	5.65614	6700	33.0342
AT1G01360	12_rep1	12	1	6.8399	6258	30.7081
AT1G01360	14_rep1	14	1	10.5023	4800	23.4742
AT1G01360	16_rep1	16	1	10.4775	4958	24.2623
AT1G01360	18_rep1	18	1	16.3691	3605	17.756
AT1G01360	20_rep1	20	1	16.1753	4109	19.9244
AT1G01360	22_rep1	22	1	22.1654	3485	16.826
AT1G01360	6_rep2	6	2	4.11066	8208	40.2294
AT1G01360	8_rep2	8	2	4.61948	6975	34.724
AT1G01360	10_rep2	10	2	5.92737	6468	31.7245
AT1G01360	12_rep2	12	2	7.47225	5688	27.9029
AT1G01360	14_rep2	14	2	9.79239	4956	24.1004
AT1G01360	16_rep2	16	2	9.37505	5409	26.3327
AT1G01360	18_rep2	18	2	13.0957	4461	21.6008
AT1G01360	20_rep2	20	2	16.5501	3935	18.9128
AT1G01360	22_rep2	22	2	16.585	4360	20.7283
AT1G01370	6_rep1	6	1	1.71931	12546	61.491
AT1G01370	8_rep1	8	1	0.811878	14626	72.5029
AT1G01370	10_rep1	10	1	1.22942	13392	66.029
AT1G01370	12_rep1	12	1	0.253918	17261	84.6999
AT1G01370	14_rep1	14	1	0.289655	17067	83.4654
AT1G01370	16_rep1	16	1	0.190443	17739	86.8069
AT1G01370	18_rep1	18	1	0.192735	17667	87.0167
AT1G01370	20_rep1	20	1	0.390568	16831	81.6128
AT1G01370	22_rep1	22	1	0.352607	17370	83.8644
AT1G01370	6_rep2	6	2	0.849393	14672	71.911
AT1G01370	8_rep2	8	2	0.529791	15469	77.01
AT1G01370	10_rep2	10	2	0.567971	15619	76.6088
AT1G01370	12_rep2	12	2	0.166793	17879	87.7066
AT1G01370	14_rep2	14	2	0.312995	16904	82.2019
AT1G01370	16_rep2	16	2	0.230725	17596	85.6628
AT1G01370	18_rep2	18	2	0.427038	16711	80.9171
AT1G01370	20_rep2	20	2	0.299591	17468	83.9566
AT1G01370	22_rep2	22	2	0.684875	16284	77.4175
AT1G01380	6_rep1	6	1	1.26239	13734	67.3136
AT1G01380	8_rep1	8	1	1.81215	11867	58.8262
AT1G01380	10_rep1	10	1	0.80126	14706	72.5076
AT1G01380	12_rep1	12	1	1.82644	12170	59.7183
AT1G01380	14_rep1	14	1	0.935693	14522	71.0192
AT1G01380	16_rep1	16	1	2.12594	12145	59.4323
AT1G01380	18_rep1	18	1	1.78732	12852	63.301
AT1G01380	20_rep1	20	1	2.53378	12179	59.0554
AT1G01380	22_rep1	22	1	2.23793	13217	63.8132
AT1G01380	6_rep2	6	2	1.3853	13086	64.1376
AT1G01380	8_rep2	8	2	1.93315	11088	55.1999
AT1G01380	10_rep2	10	2	1.03767	13960	68.4716
AT1G01380	12_rep2	12	2	0.774469	14850	72.8477
AT1G01380	14_rep2	14	2	0.697407	15268	74.2463
AT1G01380	16_rep2	16	2	1.03718	14540	70.7853
AT1G01380	18_rep2	18	2	0.867871	15294	74.0558
AT1G01380	20_rep2	20	2	1.04465	15003	72.109
AT1G01380	22_rep2	22	2	0	21034	100
AT1G01390	6_rep1	6	1	1.76387	12439	60.9665
AT1G01390	8_rep1	8	1	2.86786	9838	48.7682
AT1G01390	10_rep1	10	1	4.20967	8087	39.8728
AT1G01390	12_rep1	12	1	5.77748	7004	34.3687
AT1G01390	14_rep1	14	1	6.25692	7000	34.2332
AT1G01390	16_rep1	16	1	5.90058	7455	36.4815
AT1G01390	18_rep1	18	1	5.64333	7925	39.0336
AT1G01390	20_rep1	20	1	2.91148	11594	56.2188
AT1G01390	22_rep1	22	1	4.00668	10983	53.0272
AT1G01390	6_rep2	6	2	1.9005	11827	57.967
AT1G01390	8_rep2	8	2	2.39294	10102	50.2912
AT1G01390	10_rep2	10	2	4.07059	8220	40.3178
AT1G01390	12_rep2	12	2	4.39028	8142	39.9411
AT1G01390	14_rep2	14	2	5.6919	7279	35.3968
AT1G01390	16_rep2	16	2	4.74713	8574	41.7409
AT1G01390	18_rep2	18	2	4.9323	8809	42.6545
AT1G01390	20_rep2	20	2	5.40351	8837	42.4733
AT1G01390	22_rep2	22	2	3.59014	11471	54.5355
AT1G01400	6_rep1	6	1	0	20403	100
AT1G01400	8_rep1	8	1	0	20173	100
AT1G01400	10_rep1	10	1	0	20282	100
AT1G01400	12_rep1	12	1	0	20379	100
AT1G01400	14_rep1	14	1	0	20448	100
AT1G01400	16_rep1	16	1	0	20435	100
AT1G01400	18_rep1	18	1	0	20303	100
AT1G01400	20_rep1	20	1	0	20623	100
AT1G01400	22_rep1	22	1	0	20712	100
AT1G01400	6_rep2	6	2	0	20403	100
AT1G01400	8_rep2	8	2	0	20087	100
AT1G01400	10_rep2	10	2	0	20388	100
AT1G01400	12_rep2	12	2	0	20385	100
AT1G01400	14_rep2	14	2	0	20564	100
AT1G01400	16_rep2	16	2	0	20541	100
AT1G01400	18_rep2	18	2	0	20652	100
AT1G01400	20_rep2	20	2	0.0445513	19980	96.03
AT1G01400	22_rep2	22	2	0	21034	100
AT1G01410	6_rep1	6	1	0	20403	100
AT1G01410	8_rep1	8	1	0	20173	100
AT1G01410	10_rep1	10	1	0	20282	100
AT1G01410	12_rep1	12	1	0	20379	100
AT1G01410	14_rep1	14	1	0	20448	100
AT1G01410	16_rep1	16	1	0	20435	100
AT1G01410	18_rep1	18	1	0	20303	100
AT1G01410	20_rep1	20	1	0	20623	100
AT1G01410	22_rep1	22	1	0	20712	100
AT1G01410	6_rep2	6	2	0	20403	100
AT1G01410	8_rep2	8	2	0	20087	100
AT1G01410	10_rep2	10	2	0	20388	100
AT1G01410	12_rep2	12	2	0	20385	100
AT1G01410	14_rep2	14	2	0	20564	100
AT1G01410	16_rep2	16	2	0	20541	100
AT1G01410	18_rep2	18	2	0	20652	100
AT1G01410	20_rep2	20	2	0	20806	100
AT1G01410	22_rep2	22	2	0	21034	100
AT1G01420	6_rep1	6	1	2.2404	11388	55.8153
AT1G01420	8_rep1	8	1	3.46412	8912	44.1779
AT1G01420	10_rep1	10	1	4.94597	7330	36.1404
AT1G01420	12_rep1	12	1	4.26352	8432	41.3759
AT1G01420	14_rep1	14	1	6.05373	7141	34.9227
AT1G01420	16_rep1	16	1	6.90119	6758	33.0707
AT1G01420	18_rep1	18	1	11.1187	4981	24.5333
AT1G01420	20_rep1	20	1	10.3073	5845	28.3421
AT1G01420	22_rep1	22	1	13.5247	5346	25.8111
AT1G01420	6_rep2	6	2	2.68037	10223	50.1054
AT1G01420	8_rep2	8	2	2.50952	9871	49.1412
AT1G01420	10_rep2	10	2	4.34512	7930	38.8954
AT1G01420	12_rep2	12	2	5.16715	7338	35.9971
AT1G01420	14_rep2	14	2	4.58166	8329	40.5028
AT1G01420	16_rep2	16	2	5.06687	8244	40.1344
AT1G01420	18_rep2	18	2	6.85694	7203	34.878
AT1G01420	20_rep2	20	2	7.59382	7170	34.4612
AT1G01420	22_rep2	22	2	8.77862	7155	34.0164
AT1G01430	6_rep1	6	1	29.0722	1964	9.62604
AT1G01430	8_rep1	8	1	24.5373	2159	10.7024
AT1G01430	10_rep1	10	1	25.6635	2083	10.2702
AT1G01430	12_rep1	12	1	26.0689	2194	10.766
AT1G01430	14_rep1	14	1	26.044	2242	10.9644
AT1G01430	16_rep1	16	1	27.9017	2131	10.4282
AT1G01430	18_rep1	18	1	19.7026	3066	15.1012
AT1G01430	20_rep1	20	1	20.5008	3343	16.2101
AT1G01430	22_rep1	22	1	15.2802	4828	23.3102
AT1G01430	6_rep2	6	2	22.0396	2362	11.5767
AT1G01430	8_rep2	8	2	21.0906	2225	11.0768
AT1G01430	10_rep2	10	2	21.8174	2377	11.6588
AT1G01430	12_rep2	12	2	20.9122	2524	12.3817
AT1G01430	14_rep2	14	2	16.9821	3207	15.5952
AT1G01430	16_rep2	16	2	22.1633	2685	13.0714
AT1G01430	18_rep2	18	2	23.4519	2700	13.0738
AT1G01430	20_rep2	20	2	20.3689	3325	15.981
AT1G01430	22_rep2	22	2	16.0824	4477	21.2846
AT1G01440	6_rep1	6	1	4.12734	8458	41.4547
AT1G01440	8_rep1	8	1	3.53793	8800	43.6227
AT1G01440	10_rep1	10	1	4.14722	8144	40.1538
AT1G01440	12_rep1	12	1	5.65394	7108	34.879
AT1G01440	14_rep1	14	1	6.08459	7119	34.8151
AT1G01440	16_rep1	16	1	6.33546	7157	35.0232
AT1G01440	18_rep1	18	1	8.17558	6223	30.6506
AT1G01440	20_rep1	20	1	9.81798	6064	29.4041
AT1G01440	22_rep1	22	1	11.5703	6001	28.9735
AT1G01440	6_rep2	6	2	4.48408	7757	38.0189
AT1G01440	8_rep2	8	2	3.47323	8301	41.3252
AT1G01440	10_rep2	10	2	4.53725	7720	37.8654
AT1G01440	12_rep2	12	2	5.0206	7488	36.7329
AT1G01440	14_rep2	14	2	6.3101	6810	33.1161
AT1G01440	16_rep2	16	2	6.27985	7163	34.8717
AT1G01440	18_rep2	18	2	7.99926	6491	31.4304
AT1G01440	20_rep2	20	2	9.79758	6010	28.8859
AT1G01440	22_rep2	22	2	10.6008	6244	29.6853
AT1G01450	6_rep1	6	1	0.735151	15288	74.9302
AT1G01450	8_rep1	8	1	0.825865	14578	72.2649
AT1G01450	10_rep1	10	1	0.659271	15186	74.8743
AT1G01450	12_rep1	12	1	0.825525	14736	72.3097
AT1G01450	14_rep1	14	1	1.29848	13556	66.295
AT1G01450	16_rep1	16	1	1.62968	13113	64.1693
AT1G01450	18_rep1	18	1	1.62145	13189	64.9608
AT1G01450	20_rep1	20	1	1.4727	13994	67.8563
AT1G01450	22_rep1	22	1	1.47001	14450	69.7663
AT1G01450	6_rep2	6	2	0.688093	15223	74.6116
AT1G01450	8_rep2	8	2	0.837369	14219	70.7871
AT1G01450	10_rep2	10	2	0.819061	14651	71.8609
AT1G01450	12_rep2	12	2	0.847971	14599	71.6164
AT1G01450	14_rep2	14	2	1.2239	13725	66.7429
AT1G01450	16_rep2	16	2	1.14525	14241	69.3296
AT1G01450	18_rep2	18	2	1.55299	13665	66.1679
AT1G01450	20_rep2	20	2	1.75316	13567	65.2072
AT1G01450	22_rep2	22	2	1.97055	13679	65.0328
AT1G01453	6_rep1	6	1	0	20403	100
AT1G01453	8_rep1	8	1	0	20173	100
AT1G01453	10_rep1	10	1	0	20282	100
AT1G01453	12_rep1	12	1	0	20379	100
AT1G01453	14_rep1	14	1	0.029082	19922	97.4276
AT1G01453	16_rep1	16	1	0.0270023	19913	97.4456
AT1G01453	18_rep1	18	1	0.0854341	18807	92.6316
AT1G01453	20_rep1	20	1	0.966352	15063	73.0398
AT1G01453	22_rep1	22	1	1.15474	15097	72.8901
AT1G01453	6_rep2	6	2	0	20403	100
AT1G01453	8_rep2	8	2	0	20087	100
AT1G01453	10_rep2	10	2	0	20388	100
AT1G01453	12_rep2	12	2	0.0343037	19730	96.7869
AT1G01453	14_rep2	14	2	0.0322771	19937	96.951
AT1G01453	16_rep2	16	2	0	20541	100
AT1G01453	18_rep2	18	2	0.187592	18077	87.5315
AT1G01453	20_rep2	20	2	0.372533	17128	82.3224
AT1G01453	22_rep2	22	2	0.54837	16746	79.614
AT1G01460	6_rep1	6	1	0	20403	100
AT1G01460	8_rep1	8	1	0	20173	100
AT1G01460	10_rep1	10	1	0	20282	100
AT1G01460	12_rep1	12	1	0	20379	100
AT1G01460	14_rep1	14	1	0	20448	100
AT1G01460	16_rep1	16	1	0	20435	100
AT1G01460	18_rep1	18	1	0	20303	100
AT1G01460	20_rep1	20	1	0	20623	100
AT1G01460	22_rep1	22	1	0.0458969	19948	96.3113
AT1G01460	6_rep2	6	2	0	20403	100
AT1G01460	8_rep2	8	2	0	20087	100
AT1G01460	10_rep2	10	2	0	20388	100
AT1G01460	12_rep2	12	2	0	20385	100
AT1G01460	14_rep2	14	2	0	20564	100
AT1G01460	16_rep2	16	2	0	20541	100
AT1G01460	18_rep2	18	2	0	20652	100
AT1G01460	20_rep2	20	2	0	20806	100
AT1G01460	22_rep2	22	2	0	21034	100
AT1G01470	6_rep1	6	1	29.7862	1915	9.38587
AT1G01470	8_rep1	8	1	43.1454	1372	6.80117
AT1G01470	10_rep1	10	1	58.9776	1023	5.04388
AT1G01470	12_rep1	12	1	81.6887	808	3.96487
AT1G01470	14_rep1	14	1	93.173	708	3.46244
AT1G01470	16_rep1	16	1	88.1456	736	3.60166
AT1G01470	18_rep1	18	1	111.215	587	2.8912
AT1G01470	20_rep1	20	1	92.5949	835	4.04888
AT1G01470	22_rep1	22	1	127.58	636	3.07068
AT1G01470	6_rep2	6	2	39.1256	1503	7.36656
AT1G01470	8_rep2	8	2	53.8812	1085	5.4015
AT1G01470	10_rep2	10	2	77.6207	809	3.96802
AT1G01470	12_rep2	12	2	93.5378	694	3.40446
AT1G01470	14_rep2	14	2	163.474	415	2.01809
AT1G01470	16_rep2	16	2	126.841	549	2.6727
AT1G01470	18_rep2	18	2	124.251	576	2.78908
AT1G01470	20_rep2	20	2	136.829	545	2.61944
AT1G01470	22_rep2	22	2	185.034	441	2.09661
AT1G01471	6_rep1	6	1	0	20403	100
AT1G01471	8_rep1	8	1	0	20173	100
AT1G01471	10_rep1	10	1	0	20282	100
AT1G01471	12_rep1	12	1	0	20379	100
AT1G01471	14_rep1	14	1	0	20448	100
AT1G01471	16_rep1	16	1	0	20435	100
AT1G01471	18_rep1	18	1	0	20303	100
AT1G01471	20_rep1	20	1	0	20623	100
AT1G01471	22_rep1	22	1	0	20712	100
AT1G01471	6_rep2	6	2	0	20403	100
AT1G01471	8_rep2	8	2	0	20087	100
AT1G01471	10_rep2	10	2	0	20388	100
AT1G01471	12_rep2	12	2	0.42145	16272	79.8234
AT1G01471	14_rep2	14	2	0	20564	100
AT1G01471	16_rep2	16	2	0	20541	100
AT1G01471	18_rep2	18	2	0	20652	100
AT1G01471	20_rep2	20	2	0	20806	100
AT1G01471	22_rep2	22	2	0	21034	100
AT1G01480	6_rep1	6	1	0	20403	100
AT1G01480	8_rep1	8	1	0	20173	100
AT1G01480	10_rep1	10	1	0.0348813	19679	97.0269
AT1G01480	12_rep1	12	1	0.0459373	19541	95.8879
AT1G01480	14_rep1	14	1	0.0459188	19527	95.4959
AT1G01480	16_rep1	16	1	0	20435	100
AT1G01480	18_rep1	18	1	0.0457559	19478	95.9366
AT1G01480	20_rep1	20	1	0.202554	17923	86.9078
AT1G01480	22_rep1	22	1	0.97055	15489	74.7827
AT1G01480	6_rep2	6	2	0.052572	19466	95.4075
AT1G01480	8_rep2	8	2	0	20087	100
AT1G01480	10_rep2	10	2	0.0475546	19510	95.6935
AT1G01480	12_rep2	12	2	0	20385	100
AT1G01480	14_rep2	14	2	0.110491	18539	90.1527
AT1G01480	16_rep2	16	2	0.0247384	20188	98.2815
AT1G01480	18_rep2	18	2	0.185204	18096	87.6235
AT1G01480	20_rep2	20	2	0.331506	17326	83.2741
AT1G01480	22_rep2	22	2	0.878433	15785	75.0452
AT1G01490	6_rep1	6	1	18.9891	2786	13.6549
AT1G01490	8_rep1	8	1	28.2086	1947	9.65151
AT1G01490	10_rep1	10	1	36.2962	1576	7.77044
AT1G01490	12_rep1	12	1	42.78	1453	7.12989
AT1G01490	14_rep1	14	1	52.8075	1175	5.74628
AT1G01490	16_rep1	16	1	53.3662	1195	5.84781
AT1G01490	18_rep1	18	1	78.6213	850	4.18657
AT1G01490	20_rep1	20	1	76.2685	999	4.84411
AT1G01490	22_rep1	22	1	71.9685	1166	5.62959
AT1G01490	6_rep2	6	2	23.9622	2200	10.7827
AT1G01490	8_rep2	8	2	19.7455	2372	11.8086
AT1G01490	10_rep2	10	2	29.2043	1888	9.26035
AT1G01490	12_rep2	12	2	34.6923	1667	8.17758
AT1G01490	14_rep2	14	2	39.3124	1546	7.51799
AT1G01490	16_rep2	16	2	46.7456	1409	6.85945
AT1G01490	18_rep2	18	2	56.4343	1226	5.93647
AT1G01490	20_rep2	20	2	64.7268	1152	5.53686
AT1G01490	22_rep2	22	2	61.9248	1316	6.25654
AT1G01500	6_rep1	6	1	8.76535	5104	25.0159
AT1G01500	8_rep1	8	1	10.1154	4357	21.5982
AT1G01500	10_rep1	10	1	10.1412	4445	21.916
AT1G01500	12_rep1	12	1	9.99476	4749	23.3034
AT1G01500	14_rep1	14	1	11.6092	4437	21.6989
AT1G01500	16_rep1	16	1	11.0235	4750	23.2444
AT1G01500	18_rep1	18	1	14.4805	3991	19.6572
AT1G01500	20_rep1	20	1	15.7075	4198	20.3559
AT1G01500	22_rep1	22	1	23.3784	3334	16.0969
AT1G01500	6_rep2	6	2	8.55798	5014	24.5748
AT1G01500	8_rep2	8	2	8.51491	4550	22.6515
AT1G01500	10_rep2	10	2	9.24211	4713	23.1165
AT1G01500	12_rep2	12	2	10.4862	4448	21.82
AT1G01500	14_rep2	14	2	11.8343	4312	20.9687
AT1G01500	16_rep2	16	2	13.5913	4066	19.7946
AT1G01500	18_rep2	18	2	13.3625	4398	21.2958
AT1G01500	20_rep2	20	2	15.7106	4123	19.8164
AT1G01500	22_rep2	22	2	15.4365	4638	22.05
AT1G01510	6_rep1	6	1	8.38081	5262	25.7903
AT1G01510	8_rep1	8	1	6.65021	5964	29.5643
AT1G01510	10_rep1	10	1	6.56826	6066	29.9083
AT1G01510	12_rep1	12	1	6.82925	6272	30.7768
AT1G01510	14_rep1	14	1	6.82733	6595	32.2525
AT1G01510	16_rep1	16	1	7.18354	6598	32.2877
AT1G01510	18_rep1	18	1	6.64902	7159	35.2608
AT1G01510	20_rep1	20	1	7.54176	7219	35.0046
AT1G01510	22_rep1	22	1	7.98607	7715	37.2489
AT1G01510	6_rep2	6	2	7.65141	5437	26.648
AT1G01510	8_rep2	8	2	6.11824	5775	28.7499
AT1G01510	10_rep2	10	2	5.21572	7073	34.692
AT1G01510	12_rep2	12	2	5.89208	6713	32.9311
AT1G01510	14_rep2	14	2	5.30592	7604	36.9772
AT1G01510	16_rep2	16	2	6.49161	7025	34.1999
AT1G01510	18_rep2	18	2	7.03946	7096	34.3599
AT1G01510	20_rep2	20	2	6.15265	8212	39.4694
AT1G01510	22_rep2	22	2	7.79376	7744	36.8166
AT1G01520	6_rep1	6	1	1.5247	13039	63.9073
AT1G01520	8_rep1	8	1	1.81737	11854	58.7617
AT1G01520	10_rep1	10	1	1.38622	12974	63.9681
AT1G01520	12_rep1	12	1	1.41625	13100	64.2819
AT1G01520	14_rep1	14	1	1.95837	12186	59.5951
AT1G01520	16_rep1	16	1	2.24037	11942	58.439
AT1G01520	18_rep1	18	1	2.7468	11265	55.4844
AT1G01520	20_rep1	20	1	2.72628	11871	57.5619
AT1G01520	22_rep1	22	1	2.67203	12634	60.9985
AT1G01520	6_rep2	6	2	1.5161	12718	62.334
AT1G01520	8_rep2	8	2	1.14064	13193	65.6793
AT1G01520	10_rep2	10	2	1.34064	13100	64.2535
AT1G01520	12_rep2	12	2	1.14652	13710	67.2553
AT1G01520	14_rep2	14	2	1.53976	12995	63.193
AT1G01520	16_rep2	16	2	1.94614	12535	61.0243
AT1G01520	18_rep2	18	2	1.62709	13490	65.3206
AT1G01520	20_rep2	20	2	1.81574	13438	64.5871
AT1G01520	22_rep2	22	2	1.38008	14757	70.1578
AT1G01530	6_rep1	6	1	0	20403	100
AT1G01530	8_rep1	8	1	0	20173	100
AT1G01530	10_rep1	10	1	0	20282	100
AT1G01530	12_rep1	12	1	0	20379	100
AT1G01530	14_rep1	14	1	0	20448	100
AT1G01530	16_rep1	16	1	0	20435	100
AT1G01530	18_rep1	18	1	0	20303	100
AT1G01530	20_rep1	20	1	0	20623	100
AT1G01530	22_rep1	22	1	0	20712	100
AT1G01530	6_rep2	6	2	0	20403	100
AT1G01530	8_rep2	8	2	0	20087	100
AT1G01530	10_rep2	10	2	0	20388	100
AT1G01530	12_rep2	12	2	0	20385	100
AT1G01530	14_rep2	14	2	0	20564	100
AT1G01530	16_rep2	16	2	0	20541	100
AT1G01530	18_rep2	18	2	0	20652	100
AT1G01530	20_rep2	20	2	0	20806	100
AT1G01530	22_rep2	22	2	0	21034	100
AT1G01540	6_rep1	6	1	20.0865	2640	12.9393
AT1G01540	8_rep1	8	1	24.1453	2191	10.8611
AT1G01540	10_rep1	10	1	18.6444	2713	13.3764
AT1G01540	12_rep1	12	1	19.8943	2735	13.4207
AT1G01540	14_rep1	14	1	15.8134	3448	16.8623
AT1G01540	16_rep1	16	1	18.6181	3052	14.9352
AT1G01540	18_rep1	18	1	12.482	4513	22.2282
AT1G01540	20_rep1	20	1	11.8689	5256	25.4861
AT1G01540	22_rep1	22	1	11.0347	6198	29.9247
AT1G01540	6_rep2	6	2	24.7491	2155	10.5622
AT1G01540	8_rep2	8	2	19.4684	2396	11.9281
AT1G01540	10_rep2	10	2	18.0523	2792	13.6943
AT1G01540	12_rep2	12	2	16.2854	3167	15.5359
AT1G01540	14_rep2	14	2	14.4309	3686	17.9245
AT1G01540	16_rep2	16	2	17.109	3348	16.2991
AT1G01540	18_rep2	18	2	16.3822	3713	17.9789
AT1G01540	20_rep2	20	2	12.8531	4906	23.5797
AT1G01540	22_rep2	22	2	10.8829	6140	29.1908
AT1G01550	6_rep1	6	1	30.3992	1876	9.19473
AT1G01550	8_rep1	8	1	28.129	1953	9.68126
AT1G01550	10_rep1	10	1	33.4915	1699	8.37689
AT1G01550	12_rep1	12	1	40.7406	1507	7.39487
AT1G01550	14_rep1	14	1	49.3412	1250	6.11307
AT1G01550	16_rep1	16	1	51.3689	1231	6.02398
AT1G01550	18_rep1	18	1	67.6832	962	4.73822
AT1G01550	20_rep1	20	1	73.3798	1033	5.00897
AT1G01550	22_rep1	22	1	87.2585	957	4.62051
AT1G01550	6_rep2	6	2	30.54	1846	9.04769
AT1G01550	8_rep2	8	2	28.4451	1782	8.87141
AT1G01550	10_rep2	10	2	36.1749	1565	7.67608
AT1G01550	12_rep2	12	2	43.7125	1361	6.67648
AT1G01550	14_rep2	14	2	51.873	1193	5.8014
AT1G01550	16_rep2	16	2	55.6192	1211	5.89553
AT1G01550	18_rep2	18	2	66.5052	1056	5.11331
AT1G01550	20_rep2	20	2	79.0739	946	4.54677
AT1G01550	22_rep2	22	2	95.3137	865	4.11239
AT1G01560	6_rep1	6	1	0.0783112	19088	93.5549
AT1G01560	8_rep1	8	1	0.159257	17873	88.5986
AT1G01560	10_rep1	10	1	0.266321	17204	84.824
AT1G01560	12_rep1	12	1	0.358029	16634	81.6232
AT1G01560	14_rep1	14	1	0.537792	15877	77.6457
AT1G01560	16_rep1	16	1	0.355492	16712	81.7813
AT1G01560	18_rep1	18	1	0.960315	14672	72.2652
AT1G01560	20_rep1	20	1	2.2301	12643	61.3053
AT1G01560	22_rep1	22	1	7.70797	7883	38.0601
AT1G01560	6_rep2	6	2	0.391466	16592	81.3214
AT1G01560	8_rep2	8	2	0.27324	16868	83.9747
AT1G01560	10_rep2	10	2	0.568106	15617	76.599
AT1G01560	12_rep2	12	2	0.575272	15557	76.3159
AT1G01560	14_rep2	14	2	1.03946	14223	69.1646
AT1G01560	16_rep2	16	2	0.883225	14944	72.7521
AT1G01560	18_rep2	18	2	3.42123	10619	51.4187
AT1G01560	20_rep2	20	2	6.98696	7568	36.3741
AT1G01560	22_rep2	22	2	8.27968	7447	35.4046
AT1G01570	6_rep1	6	1	0.414492	16658	81.6449
AT1G01570	8_rep1	8	1	0.302513	16917	83.8596
AT1G01570	10_rep1	10	1	0.173975	17852	88.0189
AT1G01570	12_rep1	12	1	0.277708	17139	84.1013
AT1G01570	14_rep1	14	1	0.253685	17284	84.5266
AT1G01570	16_rep1	16	1	0.141845	18135	88.7448
AT1G01570	18_rep1	18	1	0.155201	18058	88.9425
AT1G01570	20_rep1	20	1	0.250144	17600	85.3416
AT1G01570	22_rep1	22	1	0.192236	18297	88.3401
AT1G01570	6_rep2	6	2	0.354646	16791	82.2967
AT1G01570	8_rep2	8	2	0.286166	16770	83.4868
AT1G01570	10_rep2	10	2	0.183954	17787	87.2425
AT1G01570	12_rep2	12	2	0.283661	17031	83.5467
AT1G01570	14_rep2	14	2	0.281796	17107	83.1891
AT1G01570	16_rep2	16	2	0.382804	16711	81.3544
AT1G01570	18_rep2	18	2	0.219711	17839	86.379
AT1G01570	20_rep2	20	2	0.342811	17280	83.053
AT1G01570	22_rep2	22	2	0.303942	17760	84.4347
AT1G01580	6_rep1	6	1	0.232231	17681	86.6588
AT1G01580	8_rep1	8	1	0.391972	16377	81.1828
AT1G01580	10_rep1	10	1	0.523316	15762	77.7142
AT1G01580	12_rep1	12	1	0.535313	15762	77.3443
AT1G01580	14_rep1	14	1	0.596555	15609	76.3351
AT1G01580	16_rep1	16	1	0.834517	14978	73.2958
AT1G01580	18_rep1	18	1	0.754093	15221	74.9692
AT1G01580	20_rep1	20	1	0.787845	15540	75.3528
AT1G01580	22_rep1	22	1	1.03414	15329	74.0102
AT1G01580	6_rep2	6	2	0.294145	17158	84.0955
AT1G01580	8_rep2	8	2	0.425166	15976	79.534
AT1G01580	10_rep2	10	2	0.755694	14878	72.9743
AT1G01580	12_rep2	12	2	0.704186	15087	74.0103
AT1G01580	14_rep2	14	2	0.877296	14681	71.3918
AT1G01580	16_rep2	16	2	0.758698	15304	74.5046
AT1G01580	18_rep2	18	2	0.895565	15191	73.557
AT1G01580	20_rep2	20	2	0.782881	15713	75.5215
AT1G01580	22_rep2	22	2	1.05447	15403	73.2291
AT1G01590	6_rep1	6	1	0	20403	100
AT1G01590	8_rep1	8	1	0	20173	100
AT1G01590	10_rep1	10	1	0.0139574	20184	99.5168
AT1G01590	12_rep1	12	1	0.0373467	19713	96.7319
AT1G01590	14_rep1	14	1	0.12508	18348	89.73
AT1G01590	16_rep1	16	1	0.183707	17785	87.0321
AT1G01590	18_rep1	18	1	0.190979	17686	87.1103
AT1G01590	20_rep1	20	1	0.314694	17225	83.5233
AT1G01590	22_rep1	22	1	0.0982558	19154	92.4778
AT1G01590	6_rep2	6	2	0	20403	100
AT1G01590	8_rep2	8	2	0	20087	100
AT1G01590	10_rep2	10	2	0.0275509	19959	97.8958
AT1G01590	12_rep2	12	2	0.0406042	19572	96.0118
AT1G01590	14_rep2	14	2	0.129424	18342	89.1947
AT1G01590	16_rep2	16	2	0.129409	18477	89.9518
AT1G01590	18_rep2	18	2	0.214943	17875	86.5534
AT1G01590	20_rep2	20	2	0.194568	18112	87.0518
AT1G01590	22_rep2	22	2	0.188368	18521	88.0527
AT1G01600	6_rep1	6	1	0.369782	16868	82.6741
AT1G01600	8_rep1	8	1	0.0267702	19764	97.9725
AT1G01600	10_rep1	10	1	0.0264928	19875	97.9933
AT1G01600	12_rep1	12	1	0.0234865	20035	98.312
AT1G01600	14_rep1	14	1	0.0832227	18856	92.2144
AT1G01600	16_rep1	16	1	0.0220305	20053	98.1307
AT1G01600	18_rep1	18	1	0.0470742	19450	95.7987
AT1G01600	20_rep1	20	1	0.0386777	19911	96.5475
AT1G01600	22_rep1	22	1	0.0157778	20616	99.5365
AT1G01600	6_rep2	6	2	0.0993234	18805	92.1678
AT1G01600	8_rep2	8	2	0.073275	18796	93.573
AT1G01600	10_rep2	10	2	0.027229	19970	97.9498
AT1G01600	12_rep2	12	2	0.0136305	20285	99.5094
AT1G01600	14_rep2	14	2	0.0256339	20115	97.8166
AT1G01600	16_rep2	16	2	0.0141494	20451	99.5619
AT1G01600	18_rep2	18	2	0.0443993	19898	96.349
AT1G01600	20_rep2	20	2	0.0146422	20701	99.4953
AT1G01600	22_rep2	22	2	0	21034	100
AT1G01610	6_rep1	6	1	28.3379	1998	9.79268
AT1G01610	8_rep1	8	1	21.8391	2377	11.7831
AT1G01610	10_rep1	10	1	16.6565	2999	14.7865
AT1G01610	12_rep1	12	1	15.7022	3380	16.5857
AT1G01610	14_rep1	14	1	12.1805	4257	20.8187
AT1G01610	16_rep1	16	1	14.8852	3701	18.1111
AT1G01610	18_rep1	18	1	9.752	5511	27.1438
AT1G01610	20_rep1	20	1	9.66252	6125	29.6998
AT1G01610	22_rep1	22	1	7.58144	7967	38.4656
AT1G01610	6_rep2	6	2	21.9412	2371	11.6208
AT1G01610	8_rep2	8	2	19.9598	2340	11.6493
AT1G01610	10_rep2	10	2	15.6978	3150	15.4503
AT1G01610	12_rep2	12	2	12.2633	3944	19.3476
AT1G01610	14_rep2	14	2	9.37065	5125	24.9222
AT1G01610	16_rep2	16	2	12.5368	4352	21.1869
AT1G01610	18_rep2	18	2	11.8277	4855	23.5086
AT1G01610	20_rep2	20	2	8.98347	6411	30.8132
AT1G01610	22_rep2	22	2	8.64903	7237	34.4062
AT1G01620	6_rep1	6	1	277.301	315	1.54389
AT1G01620	8_rep1	8	1	229.511	331	1.64081
AT1G01620	10_rep1	10	1	198.077	356	1.75525
AT1G01620	12_rep1	12	1	186.149	370	1.81559
AT1G01620	14_rep1	14	1	163.753	406	1.98552
AT1G01620	16_rep1	16	1	128.424	499	2.44189
AT1G01620	18_rep1	18	1	59.9597	1098	5.40807
AT1G01620	20_rep1	20	1	70.4134	1077	5.22232
AT1G01620	22_rep1	22	1	20.4276	3756	18.1344
AT1G01620	6_rep2	6	2	254.476	305	1.49488
AT1G01620	8_rep2	8	2	230.581	300	1.4935
AT1G01620	10_rep2	10	2	179.042	387	1.89818
AT1G01620	12_rep2	12	2	138.876	465	2.28109
AT1G01620	14_rep2	14	2	129.406	508	2.47034
AT1G01620	16_rep2	16	2	139.608	499	2.42929
AT1G01620	18_rep2	18	2	142.196	506	2.45013
AT1G01620	20_rep2	20	2	98.093	764	3.67202
AT1G01620	22_rep2	22	2	49.2101	1625	7.72559
AT1G01630	6_rep1	6	1	21.359	2505	12.2776
AT1G01630	8_rep1	8	1	14.1451	3383	16.7699
AT1G01630	10_rep1	10	1	13.3293	3579	17.6462
AT1G01630	12_rep1	12	1	15.217	3454	16.9488
AT1G01630	14_rep1	14	1	14.1188	3778	18.4761
AT1G01630	16_rep1	16	1	13.7896	3977	19.4617
AT1G01630	18_rep1	18	1	14.2442	4052	19.9576
AT1G01630	20_rep1	20	1	18.5804	3666	17.7763
AT1G01630	22_rep1	22	1	19.9472	3832	18.5014
AT1G01630	6_rep2	6	2	12.9155	3695	18.1101
AT1G01630	8_rep2	8	2	14.2863	3086	15.3632
AT1G01630	10_rep2	10	2	13.2563	3620	17.7555
AT1G01630	12_rep2	12	2	13.0936	3758	18.4351
AT1G01630	14_rep2	14	2	11.2896	4470	21.737
AT1G01630	16_rep2	16	2	13.5206	4084	19.8822
AT1G01630	18_rep2	18	2	15.0704	3987	19.3056
AT1G01630	20_rep2	20	2	14.7561	4348	20.8978
AT1G01630	22_rep2	22	2	15.1666	4705	22.3685
AT1G01640	6_rep1	6	1	0.27307	17424	85.3992
AT1G01640	8_rep1	8	1	0.539302	15673	77.693
AT1G01640	10_rep1	10	1	0.411539	16333	80.5295
AT1G01640	12_rep1	12	1	0.506537	15906	78.0509
AT1G01640	14_rep1	14	1	1.00849	14326	70.0606
AT1G01640	16_rep1	16	1	1.27843	13862	67.8346
AT1G01640	18_rep1	18	1	1.24211	13947	68.6943
AT1G01640	20_rep1	20	1	1.23043	14495	70.2856
AT1G01640	22_rep1	22	1	3.67544	11372	54.9054
AT1G01640	6_rep2	6	2	0.208301	17745	86.9725
AT1G01640	8_rep2	8	2	0.415849	16019	79.7481
AT1G01640	10_rep2	10	2	0.535029	15758	77.2906
AT1G01640	12_rep2	12	2	0.436939	16181	79.377
AT1G01640	14_rep2	14	2	0.94538	14493	70.4775
AT1G01640	16_rep2	16	2	0.868023	14996	73.0052
AT1G01640	18_rep2	18	2	1.26558	14279	69.141
AT1G01640	20_rep2	20	2	1.79145	13487	64.8226
AT1G01640	22_rep2	22	2	3.23868	11880	56.48
AT1G01650	6_rep1	6	1	4.61755	7889	38.6659
AT1G01650	8_rep1	8	1	4.04621	8172	40.5096
AT1G01650	10_rep1	10	1	5.44821	6857	33.8083
AT1G01650	12_rep1	12	1	5.96213	6864	33.6817
AT1G01650	14_rep1	14	1	8.10647	5836	28.5407
AT1G01650	16_rep1	16	1	8.29611	5982	29.2733
AT1G01650	18_rep1	18	1	12.3	4581	22.5632
AT1G01650	20_rep1	20	1	15.3537	4269	20.7002
AT1G01650	22_rep1	22	1	19.7398	3856	18.6172
AT1G01650	6_rep2	6	2	4.26577	8010	39.2589
AT1G01650	8_rep2	8	2	4.01567	7635	38.0097
AT1G01650	10_rep2	10	2	5.28024	7017	34.4173
AT1G01650	12_rep2	12	2	6.62756	6174	30.287
AT1G01650	14_rep2	14	2	7.25926	6202	30.1595
AT1G01650	16_rep2	16	2	8.61872	5776	28.1194
AT1G01650	18_rep2	18	2	9.89604	5527	26.7625
AT1G01650	20_rep2	20	2	12.0824	5169	24.8438
AT1G01650	22_rep2	22	2	17.1529	4236	20.1388
AT1G01660	6_rep1	6	1	0.0309682	19913	97.5984
AT1G01660	8_rep1	8	1	0.0825425	18748	92.9361
AT1G01660	10_rep1	10	1	0.051674	19322	95.2667
AT1G01660	12_rep1	12	1	0.0548331	19339	94.8967
AT1G01660	14_rep1	14	1	0.0793204	18908	92.4687
AT1G01660	16_rep1	16	1	0.132188	18243	89.2733
AT1G01660	18_rep1	18	1	0.12111	18369	90.4743
AT1G01660	20_rep1	20	1	0.0940481	18999	92.1253
AT1G01660	22_rep1	22	1	0.180381	18372	88.7022
AT1G01660	6_rep2	6	2	0.0720432	19159	93.9029
AT1G01660	8_rep2	8	2	0.111239	18236	90.7851
AT1G01660	10_rep2	10	2	0.108624	18587	91.1664
AT1G01660	12_rep2	12	2	0.052103	19351	94.9276
AT1G01660	14_rep2	14	2	0.0680247	19163	93.1871
AT1G01660	16_rep2	16	2	0.0652973	19327	94.0899
AT1G01660	18_rep2	18	2	0.118523	18739	90.737
AT1G01660	20_rep2	20	2	0.0790742	19360	93.0501
AT1G01660	22_rep2	22	2	0.16702	18709	88.9465
AT1G01670	6_rep1	6	1	0.175115	18099	88.7075
AT1G01670	8_rep1	8	1	0.354895	16575	82.1643
AT1G01670	10_rep1	10	1	0.513771	15799	77.8967
AT1G01670	12_rep1	12	1	0.375878	16538	81.1522
AT1G01670	14_rep1	14	1	0.728127	15136	74.0219
AT1G01670	16_rep1	16	1	0.490288	16081	78.6934
AT1G01670	18_rep1	18	1	1.00751	14555	71.6889
AT1G01670	20_rep1	20	1	0.849604	15372	74.5381
AT1G01670	22_rep1	22	1	0.587828	16455	79.4467
AT1G01670	6_rep2	6	2	0.261977	17370	85.1345
AT1G01670	8_rep2	8	2	0.244455	17044	84.8509
AT1G01670	10_rep2	10	2	0.312083	16889	82.8379
AT1G01670	12_rep2	12	2	0.581765	15540	76.2325
AT1G01670	14_rep2	14	2	0.439844	16268	79.1091
AT1G01670	16_rep2	16	2	0.490066	16284	79.2756
AT1G01670	18_rep2	18	2	0.608992	16042	77.6777
AT1G01670	20_rep2	20	2	1.09725	14877	71.5034
AT1G01670	22_rep2	22	2	0.804558	15954	75.8486
AT1G01680	6_rep1	6	1	0.0936903	18890	92.5844
AT1G01680	8_rep1	8	1	0.377888	16451	81.5496
AT1G01680	10_rep1	10	1	0.285677	17086	84.2422
AT1G01680	12_rep1	12	1	0.427176	16266	79.8175
AT1G01680	14_rep1	14	1	0.39467	16498	80.6827
AT1G01680	16_rep1	16	1	0.221015	17503	85.6521
AT1G01680	18_rep1	18	1	0.756163	15217	74.9495
AT1G01680	20_rep1	20	1	1.66987	13624	66.0622
AT1G01680	22_rep1	22	1	1.97596	13619	65.7542
AT1G01680	6_rep2	6	2	0.124894	18514	90.7416
AT1G01680	8_rep2	8	2	0.0997196	18375	91.4771
AT1G01680	10_rep2	10	2	0.231049	17438	85.5307
AT1G01680	12_rep2	12	2	0.348914	16639	81.6237
AT1G01680	14_rep2	14	2	0.44883	16219	78.8708
AT1G01680	16_rep2	16	2	0.468271	16364	79.6651
AT1G01680	18_rep2	18	2	1.09218	14668	71.0246
AT1G01680	20_rep2	20	2	2.19902	12779	61.4198
AT1G01680	22_rep2	22	2	2.39853	13028	61.9378
AT1G01690	6_rep1	6	1	0.536668	16084	78.8315
AT1G01690	8_rep1	8	1	0.387174	16400	81.2968
AT1G01690	10_rep1	10	1	0.346013	16710	82.3883
AT1G01690	12_rep1	12	1	0.497111	15948	78.257
AT1G01690	14_rep1	14	1	0.321945	16868	82.4922
AT1G01690	16_rep1	16	1	0.301932	17011	83.2444
AT1G01690	18_rep1	18	1	0.634877	15631	76.9886
AT1G01690	20_rep1	20	1	0.757484	15614	75.7116
AT1G01690	22_rep1	22	1	0.646707	16267	78.539
AT1G01690	6_rep2	6	2	0.362984	16752	82.1056
AT1G01690	8_rep2	8	2	0.273714	16860	83.9349
AT1G01690	10_rep2	10	2	0.410489	16317	80.0324
AT1G01690	12_rep2	12	2	0.358195	16586	81.3637
AT1G01690	14_rep2	14	2	0.391503	16486	80.1692
AT1G01690	16_rep2	16	2	0.417305	16559	80.6144
AT1G01690	18_rep2	18	2	0.425756	16713	80.9268
AT1G01690	20_rep2	20	2	0.474078	16718	80.3518
AT1G01690	22_rep2	22	2	0.568846	16663	79.2194
AT1G01695	6_rep1	6	1	0	20403	100
AT1G01695	8_rep1	8	1	0	20173	100
AT1G01695	10_rep1	10	1	0	20282	100
AT1G01695	12_rep1	12	1	0	20379	100
AT1G01695	14_rep1	14	1	0.0974165	18660	91.2559
AT1G01695	16_rep1	16	1	0.0425236	19544	95.6398
AT1G01695	18_rep1	18	1	0.0697967	19044	93.7989
AT1G01695	20_rep1	20	1	0.0512012	19670	95.3789
AT1G01695	22_rep1	22	1	0.06092	19680	95.0174
AT1G01695	6_rep2	6	2	0.0470208	19569	95.9124
AT1G01695	8_rep2	8	2	0	20087	100
AT1G01695	10_rep2	10	2	0.0477282	19505	95.669
AT1G01695	12_rep2	12	2	0	20385	100
AT1G01695	14_rep2	14	2	0	20564	100
AT1G01695	16_rep2	16	2	0	20541	100
AT1G01695	18_rep2	18	2	0	20652	100
AT1G01695	20_rep2	20	2	0.0519125	19824	95.2802
AT1G01695	22_rep2	22	2	0	21034	100
AT1G01700	6_rep1	6	1	0.26874	17463	85.5904
AT1G01700	8_rep1	8	1	0.137749	18147	89.9569
AT1G01700	10_rep1	10	1	0.0921454	18691	92.1556
AT1G01700	12_rep1	12	1	0.0817317	18923	92.8554
AT1G01700	14_rep1	14	1	0.121609	18386	89.9159
AT1G01700	16_rep1	16	1	0.106546	18539	90.7218
AT1G01700	18_rep1	18	1	0.223621	17437	85.8839
AT1G01700	20_rep1	20	1	0.153871	18362	89.0365
AT1G01700	22_rep1	22	1	0.185792	18348	88.5863
AT1G01700	6_rep2	6	2	0.135487	18395	90.1583
AT1G01700	8_rep2	8	2	0.290423	16743	83.3524
AT1G01700	10_rep2	10	2	0.0218004	20099	98.5825
AT1G01700	12_rep2	12	2	0.0845779	18839	92.416
AT1G01700	14_rep2	14	2	0.139342	18254	88.7668
AT1G01700	16_rep2	16	2	0.111667	18683	90.9547
AT1G01700	18_rep2	18	2	0.193652	18014	87.2264
AT1G01700	20_rep2	20	2	0.0920116	19173	92.1513
AT1G01700	22_rep2	22	2	0.194443	18442	87.6771
AT1G01710	6_rep1	6	1	6.54589	6263	30.6965
AT1G01710	8_rep1	8	1	7.14466	5638	27.9482
AT1G01710	10_rep1	10	1	6.63683	6024	29.7012
AT1G01710	12_rep1	12	1	7.33358	5966	29.2752
AT1G01710	14_rep1	14	1	8.41266	5687	27.812
AT1G01710	16_rep1	16	1	8.499	5875	28.7497
AT1G01710	18_rep1	18	1	10.9013	5064	24.9421
AT1G01710	20_rep1	20	1	9.55271	6171	29.9229
AT1G01710	22_rep1	22	1	10.9822	6217	30.0164
AT1G01710	6_rep2	6	2	6.24016	6293	30.8435
AT1G01710	8_rep2	8	2	5.38214	6332	31.5229
AT1G01710	10_rep2	10	2	6.15119	6309	30.9447
AT1G01710	12_rep2	12	2	6.49802	6265	30.7334
AT1G01710	14_rep2	14	2	7.11314	6276	30.5194
AT1G01710	16_rep2	16	2	7.95435	6109	29.7405
AT1G01710	18_rep2	18	2	8.84483	6028	29.1885
AT1G01710	20_rep2	20	2	8.42378	6666	32.0388
AT1G01710	22_rep2	22	2	8.97419	7057	33.5504
AT1G01720	6_rep1	6	1	6.96154	6001	29.4123
AT1G01720	8_rep1	8	1	7.02838	5709	28.3002
AT1G01720	10_rep1	10	1	9.19403	4778	23.5578
AT1G01720	12_rep1	12	1	10.6961	4521	22.1846
AT1G01720	14_rep1	14	1	11.8872	4347	21.2588
AT1G01720	16_rep1	16	1	9.19187	5521	27.0174
AT1G01720	18_rep1	18	1	13.5666	4211	20.7408
AT1G01720	20_rep1	20	1	20.215	3387	16.4234
AT1G01720	22_rep1	22	1	20.7735	3704	17.8834
AT1G01720	6_rep2	6	2	9.1874	4765	23.3544
AT1G01720	8_rep2	8	2	7.55904	4969	24.7374
AT1G01720	10_rep2	10	2	11.4904	4014	19.6881
AT1G01720	12_rep2	12	2	11.191	4237	20.7849
AT1G01720	14_rep2	14	2	15.4831	3490	16.9714
AT1G01720	16_rep2	16	2	14.9162	3776	18.3827
AT1G01720	18_rep2	18	2	12.7308	4561	22.085
AT1G01720	20_rep2	20	2	19.3765	3465	16.6538
AT1G01720	22_rep2	22	2	24.3382	3131	14.8854
AT1G01725	6_rep1	6	1	7.82806	5513	27.0205
AT1G01725	8_rep1	8	1	7.50932	5448	27.0064
AT1G01725	10_rep1	10	1	9.84102	4548	22.4238
AT1G01725	12_rep1	12	1	13.5221	3786	18.5779
AT1G01725	14_rep1	14	1	20.2336	2787	13.6297
AT1G01725	16_rep1	16	1	18.1805	3109	15.2141
AT1G01725	18_rep1	18	1	22.8097	2703	13.3133
AT1G01725	20_rep1	20	1	37.6828	1958	9.49425
AT1G01725	22_rep1	22	1	45.7112	1826	8.81615
AT1G01725	6_rep2	6	2	8.83714	4904	24.0357
AT1G01725	8_rep2	8	2	10.3539	3975	19.7889
AT1G01725	10_rep2	10	2	15.3073	3231	15.8476
AT1G01725	12_rep2	12	2	20.6111	2554	12.5288
AT1G01725	14_rep2	14	2	27.107	2144	10.426
AT1G01725	16_rep2	16	2	26.3774	2289	11.1436
AT1G01725	18_rep2	18	2	32.0821	2060	9.97482
AT1G01725	20_rep2	20	2	42.3848	1714	8.23801
AT1G01725	22_rep2	22	2	44.8986	1780	8.46249
AT1G01730	6_rep1	6	1	4.63281	7874	38.5924
AT1G01730	8_rep1	8	1	5.362	6879	34.1
AT1G01730	10_rep1	10	1	6.53663	6080	29.9773
AT1G01730	12_rep1	12	1	5.23771	7453	36.572
AT1G01730	14_rep1	14	1	8.86972	5455	26.6774
AT1G01730	16_rep1	16	1	9.13755	5545	27.1348
AT1G01730	18_rep1	18	1	11.2548	4932	24.292
AT1G01730	20_rep1	20	1	16.3497	4063	19.7013
AT1G01730	22_rep1	22	1	21.4026	3597	17.3667
AT1G01730	6_rep2	6	2	4.65002	7581	37.1563
AT1G01730	8_rep2	8	2	4.32666	7275	36.2175
AT1G01730	10_rep2	10	2	7.25714	5617	27.5505
AT1G01730	12_rep2	12	2	8.75803	5067	24.8565
AT1G01730	14_rep2	14	2	10.3504	4784	23.264
AT1G01730	16_rep2	16	2	11.8796	4543	22.1167
AT1G01730	18_rep2	18	2	12.886	4511	21.8429
AT1G01730	20_rep2	20	2	20.063	3367	16.1828
AT1G01730	22_rep2	22	2	25.3013	3010	14.3102
AT1G01740	6_rep1	6	1	0.44498	16489	80.8165
AT1G01740	8_rep1	8	1	0.462641	16029	79.4577
AT1G01740	10_rep1	10	1	0.583787	15513	76.4865
AT1G01740	12_rep1	12	1	0.826015	14735	72.3048
AT1G01740	14_rep1	14	1	1.37431	13382	65.4441
AT1G01740	16_rep1	16	1	1.3915	13608	66.5916
AT1G01740	18_rep1	18	1	1.34713	13726	67.6058
AT1G01740	20_rep1	20	1	2.40126	12368	59.9719
AT1G01740	22_rep1	22	1	3.73473	11303	54.5722
AT1G01740	6_rep2	6	2	0.541149	15829	77.5817
AT1G01740	8_rep2	8	2	0.636349	15016	74.7548
AT1G01740	10_rep2	10	2	0.827604	14628	71.7481
AT1G01740	12_rep2	12	2	1.12122	13782	67.6085
AT1G01740	14_rep2	14	2	1.57978	12903	62.7456
AT1G01740	16_rep2	16	2	1.59695	13188	64.2033
AT1G01740	18_rep2	18	2	1.45342	13879	67.2041
AT1G01740	20_rep2	20	2	1.80932	13451	64.6496
AT1G01740	22_rep2	22	2	2.21127	13329	63.3688
AT1G01750	6_rep1	6	1	0.168486	18145	88.933
AT1G01750	8_rep1	8	1	0.430128	16186	80.236
AT1G01750	10_rep1	10	1	0.174724	17843	87.9746
AT1G01750	12_rep1	12	1	0.231659	17424	85.4998
AT1G01750	14_rep1	14	1	0.305636	16956	82.9225
AT1G01750	16_rep1	16	1	0.668974	15455	75.63
AT1G01750	18_rep1	18	1	0.689631	15448	76.0873
AT1G01750	20_rep1	20	1	0.503231	16389	79.4695
AT1G01750	22_rep1	22	1	0.401436	17154	82.8216
AT1G01750	6_rep2	6	2	0.338326	16881	82.7378
AT1G01750	8_rep2	8	2	0.544327	15417	76.7511
AT1G01750	10_rep2	10	2	0.363227	16577	81.3076
AT1G01750	12_rep2	12	2	0.615536	15424	75.6635
AT1G01750	14_rep2	14	2	0.498431	16000	77.8059
AT1G01750	16_rep2	16	2	0.275084	17292	84.1829
AT1G01750	18_rep2	18	2	0.406158	16798	81.3384
AT1G01750	20_rep2	20	2	0.769897	15743	75.6657
AT1G01750	22_rep2	22	2	0.707897	16208	77.0562
AT1G01760	6_rep1	6	1	0.724913	15329	75.1311
AT1G01760	8_rep1	8	1	0.966797	14096	69.8756
AT1G01760	10_rep1	10	1	0.772631	14807	73.0056
AT1G01760	12_rep1	12	1	0.566634	15654	76.8144
AT1G01760	14_rep1	14	1	0.983461	14390	70.3736
AT1G01760	16_rep1	16	1	0.935891	14695	71.9109
AT1G01760	18_rep1	18	1	1.07556	14354	70.6989
AT1G01760	20_rep1	20	1	1.30707	14337	69.5195
AT1G01760	22_rep1	22	1	1.5112	14373	69.3946
AT1G01760	6_rep2	6	2	0.747699	15013	73.5823
AT1G01760	8_rep2	8	2	0.633641	15027	74.8096
AT1G01760	10_rep2	10	2	0.73579	14951	73.3324
AT1G01760	12_rep2	12	2	0.690175	15136	74.2507
AT1G01760	14_rep2	14	2	1.2431	13669	66.4705
AT1G01760	16_rep2	16	2	0.906032	14874	72.4113
AT1G01760	18_rep2	18	2	1.37613	14054	68.0515
AT1G01760	20_rep2	20	2	1.39334	14286	68.6629
AT1G01760	22_rep2	22	2	1.5875	14329	68.123
AT1G01770	6_rep1	6	1	2.90451	10229	50.1348
AT1G01770	8_rep1	8	1	2.41147	10653	52.8082
AT1G01770	10_rep1	10	1	2.24497	11041	54.4374
AT1G01770	12_rep1	12	1	3.20036	9738	47.7845
AT1G01770	14_rep1	14	1	2.77168	10754	52.5919
AT1G01770	16_rep1	16	1	3.61035	9838	48.1429
AT1G01770	18_rep1	18	1	3.92767	9668	47.6186
AT1G01770	20_rep1	20	1	4.06281	10151	49.2217
AT1G01770	22_rep1	22	1	3.61797	11442	55.2433
AT1G01770	6_rep2	6	2	2.45102	10698	52.4335
AT1G01770	8_rep2	8	2	2.5717	9741	48.4941
AT1G01770	10_rep2	10	2	3.02669	9631	47.2386
AT1G01770	12_rep2	12	2	2.46348	10897	53.456
AT1G01770	14_rep2	14	2	3.23208	9999	48.6238
AT1G01770	16_rep2	16	2	3.36578	10212	49.7152
AT1G01770	18_rep2	18	2	3.91646	9935	48.1067
AT1G01770	20_rep2	20	2	4.69155	9537	45.8377
AT1G01770	22_rep2	22	2	3.68059	11371	54.0601
AT1G01780	6_rep1	6	1	3.80526	8863	43.4397
AT1G01780	8_rep1	8	1	2.85194	9860	48.8772
AT1G01780	10_rep1	10	1	3.08959	9541	47.0417
AT1G01780	12_rep1	12	1	3.27211	9645	47.3281
AT1G01780	14_rep1	14	1	4.07527	8982	43.9261
AT1G01780	16_rep1	16	1	3.32641	10217	49.9976
AT1G01780	18_rep1	18	1	4.32894	9193	45.279
AT1G01780	20_rep1	20	1	3.9474	10276	49.8279
AT1G01780	22_rep1	22	1	3.61761	11443	55.2482
AT1G01780	6_rep2	6	2	2.51888	10546	51.6885
AT1G01780	8_rep2	8	2	1.66641	11730	58.396
AT1G01780	10_rep2	10	2	2.47707	10628	52.1287
AT1G01780	12_rep2	12	2	2.84085	10192	49.9975
AT1G01780	14_rep2	14	2	2.82024	10630	51.6923
AT1G01780	16_rep2	16	2	2.84702	11018	53.6391
AT1G01780	18_rep2	18	2	3.46985	10545	51.0604
AT1G01780	20_rep2	20	2	4.4051	9841	47.2989
AT1G01780	22_rep2	22	2	4.86517	10099	48.0127
AT1G01790	6_rep1	6	1	18.3916	2847	13.9538
AT1G01790	8_rep1	8	1	18.1791	2749	13.6271
AT1G01790	10_rep1	10	1	18.8141	2697	13.2975
AT1G01790	12_rep1	12	1	17.2241	3125	15.3344
AT1G01790	14_rep1	14	1	16.1678	3378	16.52
AT1G01790	16_rep1	16	1	18.4731	3074	15.0428
AT1G01790	18_rep1	18	1	17.3663	3424	16.8645
AT1G01790	20_rep1	20	1	11.6768	5321	25.8013
AT1G01790	22_rep1	22	1	13.1055	5480	26.4581
AT1G01790	6_rep2	6	2	16.7792	2952	14.4685
AT1G01790	8_rep2	8	2	16.7637	2704	13.4614
AT1G01790	10_rep2	10	2	19.7698	2572	12.6153
AT1G01790	12_rep2	12	2	18.1224	2880	14.128
AT1G01790	14_rep2	14	2	19.4648	2836	13.7911
AT1G01790	16_rep2	16	2	19.2912	3041	14.8045
AT1G01790	18_rep2	18	2	17.2427	3545	17.1654
AT1G01790	20_rep2	20	2	17.2979	3810	18.312
AT1G01790	22_rep2	22	2	13.4573	5216	24.7979
AT1G01800	6_rep1	6	1	8.95305	5029	24.6483
AT1G01800	8_rep1	8	1	9.9395	4413	21.8758
AT1G01800	10_rep1	10	1	9.59545	4628	22.8183
AT1G01800	12_rep1	12	1	14.0602	3667	17.994
AT1G01800	14_rep1	14	1	13.2178	3980	19.464
AT1G01800	16_rep1	16	1	14.0726	3897	19.0702
AT1G01800	18_rep1	18	1	12.4364	4532	22.3218
AT1G01800	20_rep1	20	1	15.1589	4310	20.899
AT1G01800	22_rep1	22	1	17.2036	4355	21.0265
AT1G01800	6_rep2	6	2	10.0351	4455	21.835
AT1G01800	8_rep2	8	2	14.6574	3024	15.0545
AT1G01800	10_rep2	10	2	18.0104	2802	13.7434
AT1G01800	12_rep2	12	2	18.555	2811	13.7896
AT1G01800	14_rep2	14	2	18.969	2886	14.0342
AT1G01800	16_rep2	16	2	19.2163	3054	14.8678
AT1G01800	18_rep2	18	2	19.827	3135	15.1801
AT1G01800	20_rep2	20	2	21.4986	3156	15.1687
AT1G01800	22_rep2	22	2	22.6453	3368	16.0122
AT1G01810	6_rep1	6	1	0.397399	16738	82.037
AT1G01810	8_rep1	8	1	0.0711142	18931	93.8433
AT1G01810	10_rep1	10	1	0.289054	17061	84.1189
AT1G01810	12_rep1	12	1	0.189536	17725	86.9768
AT1G01810	14_rep1	14	1	0.126878	18334	89.6616
AT1G01810	16_rep1	16	1	0.324943	16878	82.5936
AT1G01810	18_rep1	18	1	0.0656038	19113	94.1388
AT1G01810	20_rep1	20	1	0.42734	16669	80.8272
AT1G01810	22_rep1	22	1	1.37346	14660	70.7802
AT1G01810	6_rep2	6	2	0.0775737	19078	93.5059
AT1G01810	8_rep2	8	2	0.0793511	18698	93.0851
AT1G01810	10_rep2	10	2	0.0753111	19007	93.2264
AT1G01810	12_rep2	12	2	0.148228	18094	88.7613
AT1G01810	14_rep2	14	2	0.0668376	19184	93.2892
AT1G01810	16_rep2	16	2	0.151937	18247	88.8321
AT1G01810	18_rep2	18	2	0.163217	18290	88.5629
AT1G01810	20_rep2	20	2	0.383209	17083	82.1061
AT1G01810	22_rep2	22	2	0.403222	17286	82.1812
AT1G01820	6_rep1	6	1	13.1995	3726	18.262
AT1G01820	8_rep1	8	1	11.7241	3892	19.2931
AT1G01820	10_rep1	10	1	12.643	3726	18.371
AT1G01820	12_rep1	12	1	17.5839	3065	15.04
AT1G01820	14_rep1	14	1	24.697	2339	11.4388
AT1G01820	16_rep1	16	1	28.1115	2120	10.3744
AT1G01820	18_rep1	18	1	34.7257	1851	9.11688
AT1G01820	20_rep1	20	1	40.2283	1855	8.99481
AT1G01820	22_rep1	22	1	51.5426	1599	7.72016
AT1G01820	6_rep2	6	2	10.6186	4285	21.0018
AT1G01820	8_rep2	8	2	11.7364	3605	17.9469
AT1G01820	10_rep2	10	2	16.3913	3018	14.8028
AT1G01820	12_rep2	12	2	19.3113	2713	13.3088
AT1G01820	14_rep2	14	2	25.1881	2284	11.1068
AT1G01820	16_rep2	16	2	30.7787	2020	9.83399
AT1G01820	18_rep2	18	2	32.2418	2051	9.93124
AT1G01820	20_rep2	20	2	39.7061	1818	8.73786
AT1G01820	22_rep2	22	2	54.073	1492	7.09328
AT1G01830	6_rep1	6	1	2.72968	10530	51.6101
AT1G01830	8_rep1	8	1	3.36978	9045	44.8372
AT1G01830	10_rep1	10	1	3.71073	8646	42.6289
AT1G01830	12_rep1	12	1	4.51962	8160	40.0412
AT1G01830	14_rep1	14	1	5.36083	7680	37.5587
AT1G01830	16_rep1	16	1	4.69366	8572	41.9476
AT1G01830	18_rep1	18	1	9.13274	5775	28.4441
AT1G01830	20_rep1	20	1	12.5191	5049	24.4824
AT1G01830	22_rep1	22	1	13.0815	5493	26.5209
AT1G01830	6_rep2	6	2	2.65115	10279	50.3798
AT1G01830	8_rep2	8	2	2.67839	9529	47.4386
AT1G01830	10_rep2	10	2	3.91593	8427	41.3331
AT1G01830	12_rep2	12	2	4.38326	8149	39.9755
AT1G01830	14_rep2	14	2	5.48238	7454	36.2478
AT1G01830	16_rep2	16	2	4.75977	8559	41.6679
AT1G01830	18_rep2	18	2	5.17667	8576	41.5262
AT1G01830	20_rep2	20	2	8.03762	6901	33.1683
AT1G01830	22_rep2	22	2	7.71844	7801	37.0876
AT1G01840	6_rep1	6	1	1.65889	12712	62.3046
AT1G01840	8_rep1	8	1	1.39599	12885	63.8725
AT1G01840	10_rep1	10	1	1.22142	13418	66.1572
AT1G01840	12_rep1	12	1	1.20425	13658	67.02
AT1G01840	14_rep1	14	1	1.11351	14032	68.6228
AT1G01840	16_rep1	16	1	0.80868	15044	73.6188
AT1G01840	18_rep1	18	1	1.02177	14513	71.482
AT1G01840	20_rep1	20	1	0.817065	15459	74.96
AT1G01840	22_rep1	22	1	0.438509	16991	82.0346
AT1G01840	6_rep2	6	2	1.24947	13456	65.9511
AT1G01840	8_rep2	8	2	0.951846	13786	68.6315
AT1G01840	10_rep2	10	2	1.39816	12957	63.5521
AT1G01840	12_rep2	12	2	0.873696	14511	71.1847
AT1G01840	14_rep2	14	2	1.17364	13865	67.4237
AT1G01840	16_rep2	16	2	0.824568	15102	73.5213
AT1G01840	18_rep2	18	2	0.94565	15050	72.8743
AT1G01840	20_rep2	20	2	0.992027	15127	72.705
AT1G01840	22_rep2	22	2	0.406538	17273	82.1194
AT1G01860	6_rep1	6	1	5.85643	6736	33.0148
AT1G01860	8_rep1	8	1	5.95953	6423	31.8396
AT1G01860	10_rep1	10	1	5.49869	6820	33.6259
AT1G01860	12_rep1	12	1	6.0835	6772	33.2303
AT1G01860	14_rep1	14	1	6.01391	7164	35.0352
AT1G01860	16_rep1	16	1	6.37601	7127	34.8764
AT1G01860	18_rep1	18	1	6.97988	6928	34.123
AT1G01860	20_rep1	20	1	5.98498	8228	39.8972
AT1G01860	22_rep1	22	1	7.68896	7899	38.1373
AT1G01860	6_rep2	6	2	4.7726	7469	36.6074
AT1G01860	8_rep2	8	2	4.40752	7184	35.7644
AT1G01860	10_rep2	10	2	5.60131	6725	32.9851
AT1G01860	12_rep2	12	2	5.34702	7174	35.1925
AT1G01860	14_rep2	14	2	5.55548	7392	35.9463
AT1G01860	16_rep2	16	2	5.94162	7436	36.2008
AT1G01860	18_rep2	18	2	6.27805	7611	36.8536
AT1G01860	20_rep2	20	2	6.51566	7931	38.1188
AT1G01860	22_rep2	22	2	5.73031	9262	44.0335
AT1G01880	6_rep1	6	1	0.0215698	20129	98.6571
AT1G01880	8_rep1	8	1	0.110388	18438	91.3994
AT1G01880	10_rep1	10	1	0.134048	18225	89.858
AT1G01880	12_rep1	12	1	0.161208	17992	88.287
AT1G01880	14_rep1	14	1	0.182599	17778	86.9425
AT1G01880	16_rep1	16	1	0.199184	17663	86.435
AT1G01880	18_rep1	18	1	0.174394	17885	88.0904
AT1G01880	20_rep1	20	1	0.178603	18099	87.7612
AT1G01880	22_rep1	22	1	0.34833	17390	83.961
AT1G01880	6_rep2	6	2	0.192603	17855	87.5116
AT1G01880	8_rep2	8	2	0.192041	17452	86.8821
AT1G01880	10_rep2	10	2	0.125654	18386	90.1805
AT1G01880	12_rep2	12	2	0.308965	16877	82.7913
AT1G01880	14_rep2	14	2	0.0979616	18695	90.9113
AT1G01880	16_rep2	16	2	0.240875	17526	85.322
AT1G01880	18_rep2	18	2	0.329471	17194	83.2559
AT1G01880	20_rep2	20	2	0.54336	16447	79.0493
AT1G01880	22_rep2	22	2	0.453799	17073	81.1686
AT1G01900	6_rep1	6	1	3.52173	9253	45.3512
AT1G01900	8_rep1	8	1	2.124	11228	55.6586
AT1G01900	10_rep1	10	1	1.32611	13137	64.7717
AT1G01900	12_rep1	12	1	0.69233	15174	74.459
AT1G01900	14_rep1	14	1	0.36828	16612	81.2402
AT1G01900	16_rep1	16	1	0.194188	17703	86.6308
AT1G01900	18_rep1	18	1	0.0718238	19006	93.6118
AT1G01900	20_rep1	20	1	0.0159432	20469	99.2533
AT1G01900	22_rep1	22	1	0.0386506	20070	96.9003
AT1G01900	6_rep2	6	2	2.54153	10505	51.4875
AT1G01900	8_rep2	8	2	2.01737	10912	54.3237
AT1G01900	10_rep2	10	2	1.64883	12333	60.4915
AT1G01900	12_rep2	12	2	0.654592	15278	74.9473
AT1G01900	14_rep2	14	2	0.333527	16789	81.6427
AT1G01900	16_rep2	16	2	0.22325	17648	85.916
AT1G01900	18_rep2	18	2	0.211251	17896	86.655
AT1G01900	20_rep2	20	2	0.109453	18976	91.2045
AT1G01900	22_rep2	22	2	0.0716403	19752	93.9051
AT1G01910	6_rep1	6	1	13.5803	3636	17.8209
AT1G01910	8_rep1	8	1	10.6619	4179	20.7158
AT1G01910	10_rep1	10	1	9.97796	4494	22.1576
AT1G01910	12_rep1	12	1	10.4553	4601	22.5772
AT1G01910	14_rep1	14	1	11.5869	4442	21.7234
AT1G01910	16_rep1	16	1	11.4084	4627	22.6425
AT1G01910	18_rep1	18	1	13.5369	4218	20.7753
AT1G01910	20_rep1	20	1	15.6176	4211	20.4189
AT1G01910	22_rep1	22	1	19.5063	3894	18.8007
AT1G01910	6_rep2	6	2	9.95949	4488	21.9968
AT1G01910	8_rep2	8	2	11.8615	3571	17.7777
AT1G01910	10_rep2	10	2	11.607	3993	19.5851
AT1G01910	12_rep2	12	2	11.7371	4094	20.0834
AT1G01910	14_rep2	14	2	12.5024	4120	20.035
AT1G01910	16_rep2	16	2	12.9157	4238	20.6319
AT1G01910	18_rep2	18	2	14.7246	4054	19.6301
AT1G01910	20_rep2	20	2	16.7612	3898	18.735
AT1G01910	22_rep2	22	2	18.9039	3919	18.6317
AT1G01920	6_rep1	6	1	1.60117	12853	62.9956
AT1G01920	8_rep1	8	1	1.0497	13868	68.7454
AT1G01920	10_rep1	10	1	1.08048	13824	68.159
AT1G01920	12_rep1	12	1	0.940227	14372	70.5236
AT1G01920	14_rep1	14	1	1.04055	14235	69.6156
AT1G01920	16_rep1	16	1	1.40592	13567	66.391
AT1G01920	18_rep1	18	1	1.66402	13096	64.5028
AT1G01920	20_rep1	20	1	2.60495	12061	58.4832
AT1G01920	22_rep1	22	1	2.93185	12310	59.4341
AT1G01920	6_rep2	6	2	1.16623	13672	67.0098
AT1G01920	8_rep2	8	2	0.970846	13717	68.2879
AT1G01920	10_rep2	10	2	1.04038	13952	68.4324
AT1G01920	12_rep2	12	2	0.939858	14311	70.2036
AT1G01920	14_rep2	14	2	1.29772	13548	65.8821
AT1G01920	16_rep2	16	2	1.42277	13595	66.1847
AT1G01920	18_rep2	18	2	2.08353	12647	61.2386
AT1G01920	20_rep2	20	2	2.33484	12568	60.4057
AT1G01920	22_rep2	22	2	3.34043	11758	55.9
AT1G01930	6_rep1	6	1	2.80402	10412	51.0317
AT1G01930	8_rep1	8	1	2.3654	10744	53.2593
AT1G01930	10_rep1	10	1	2.23469	11065	54.5558
AT1G01930	12_rep1	12	1	2.27261	11318	55.5376
AT1G01930	14_rep1	14	1	2.32828	11461	56.0495
AT1G01930	16_rep1	16	1	2.47266	11544	56.4913
AT1G01930	18_rep1	18	1	2.37944	11836	58.2968
AT1G01930	20_rep1	20	1	2.86493	11648	56.4806
AT1G01930	22_rep1	22	1	3.423	11662	56.3055
AT1G01930	6_rep2	6	2	2.45834	10677	52.3305
AT1G01930	8_rep2	8	2	1.91298	11131	55.4139
AT1G01930	10_rep2	10	2	2.21349	11158	54.7283
AT1G01930	12_rep2	12	2	2.15409	11437	56.105
AT1G01930	14_rep2	14	2	1.96615	12099	58.8358
AT1G01930	16_rep2	16	2	2.26459	11978	58.3126
AT1G01930	18_rep2	18	2	2.73413	11616	56.2464
AT1G01930	20_rep2	20	2	2.97161	11669	56.0848
AT1G01930	22_rep2	22	2	3.34948	11750	55.8619
AT1G01940	6_rep1	6	1	2.76927	10468	51.3062
AT1G01940	8_rep1	8	1	2.89038	9807	48.6145
AT1G01940	10_rep1	10	1	3.12772	9486	46.7705
AT1G01940	12_rep1	12	1	2.79022	10363	50.8514
AT1G01940	14_rep1	14	1	3.48446	9716	47.5156
AT1G01940	16_rep1	16	1	3.29732	10267	50.2422
AT1G01940	18_rep1	18	1	4.83913	8637	42.5405
AT1G01940	20_rep1	20	1	6.92622	7569	36.7017
AT1G01940	22_rep1	22	1	10.8227	6278	30.3109
AT1G01940	6_rep2	6	2	2.92191	9816	48.1106
AT1G01940	8_rep2	8	2	2.32442	10237	50.9633
AT1G01940	10_rep2	10	2	2.32495	10921	53.5658
AT1G01940	12_rep2	12	2	2.78572	10296	50.5077
AT1G01940	14_rep2	14	2	3.47994	9623	46.7954
AT1G01940	16_rep2	16	2	3.77519	9673	47.0912
AT1G01940	18_rep2	18	2	3.61167	10333	50.0339
AT1G01940	20_rep2	20	2	4.91131	9314	44.7659
AT1G01940	22_rep2	22	2	7.39761	8014	38.1002
AT1G01950	6_rep1	6	1	2.50542	10903	53.4382
AT1G01950	8_rep1	8	1	2.34622	10787	53.4725
AT1G01950	10_rep1	10	1	2.37879	10761	53.0569
AT1G01950	12_rep1	12	1	2.53228	10836	53.1724
AT1G01950	14_rep1	14	1	2.22118	11657	57.008
AT1G01950	16_rep1	16	1	2.0137	12337	60.3719
AT1G01950	18_rep1	18	1	1.76858	12901	63.5423
AT1G01950	20_rep1	20	1	2.3229	12499	60.6071
AT1G01950	22_rep1	22	1	2.0668	13479	65.0782
AT1G01950	6_rep2	6	2	2.87271	9903	48.537
AT1G01950	8_rep2	8	2	2.12008	10679	53.1637
AT1G01950	10_rep2	10	2	2.43975	10712	52.5407
AT1G01950	12_rep2	12	2	2.23144	11298	55.4231
AT1G01950	14_rep2	14	2	1.98682	12062	58.6559
AT1G01950	16_rep2	16	2	2.21366	12057	58.6972
AT1G01950	18_rep2	18	2	2.48641	11986	58.038
AT1G01950	20_rep2	20	2	2.9081	11769	56.5654
AT1G01950	22_rep2	22	2	3.06276	12097	57.5116
AT1G01960	6_rep1	6	1	9.72017	4720	23.1339
AT1G01960	8_rep1	8	1	6.31873	6176	30.6152
AT1G01960	10_rep1	10	1	6.32726	6217	30.6528
AT1G01960	12_rep1	12	1	6.6036	6405	31.4294
AT1G01960	14_rep1	14	1	6.69055	6690	32.7171
AT1G01960	16_rep1	16	1	7.43438	6435	31.4901
AT1G01960	18_rep1	18	1	8.05069	6289	30.9757
AT1G01960	20_rep1	20	1	7.69841	7133	34.5876
AT1G01960	22_rep1	22	1	9.52884	6864	33.1402
AT1G01960	6_rep2	6	2	6.82059	5896	28.8977
AT1G01960	8_rep2	8	2	5.59376	6163	30.6815
AT1G01960	10_rep2	10	2	6.58463	6035	29.6007
AT1G01960	12_rep2	12	2	6.14252	6520	31.9843
AT1G01960	14_rep2	14	2	6.54955	6638	32.2797
AT1G01960	16_rep2	16	2	7.46232	6388	31.0988
AT1G01960	18_rep2	18	2	8.20786	6367	30.8299
AT1G01960	20_rep2	20	2	8.58132	6595	31.6976
AT1G01960	22_rep2	22	2	10.504	6276	29.8374
AT1G01970	6_rep1	6	1	7.97342	5432	26.6235
AT1G01970	8_rep1	8	1	6.92209	5779	28.6472
AT1G01970	10_rep1	10	1	5.87512	6539	32.2404
AT1G01970	12_rep1	12	1	5.14068	7544	37.0185
AT1G01970	14_rep1	14	1	4.39913	8598	42.0481
AT1G01970	16_rep1	16	1	4.18104	9128	44.6685
AT1G01970	18_rep1	18	1	4.20408	9315	45.8799
AT1G01970	20_rep1	20	1	3.89327	10327	50.0752
AT1G01970	22_rep1	22	1	2.74672	12548	60.5832
AT1G01970	6_rep2	6	2	6.53319	6092	29.8584
AT1G01970	8_rep2	8	2	5.96878	5883	29.2876
AT1G01970	10_rep2	10	2	5.33102	6967	34.1721
AT1G01970	12_rep2	12	2	4.80564	7716	37.8514
AT1G01970	14_rep2	14	2	4.16051	8785	42.7203
AT1G01970	16_rep2	16	2	4.5622	8787	42.7779
AT1G01970	18_rep2	18	2	4.13536	9642	46.688
AT1G01970	20_rep2	20	2	3.90523	10466	50.3028
AT1G01970	22_rep2	22	2	4.00532	11001	52.301
AT1G01980	6_rep1	6	1	0	20403	100
AT1G01980	8_rep1	8	1	0	20173	100
AT1G01980	10_rep1	10	1	0	20282	100
AT1G01980	12_rep1	12	1	0	20379	100
AT1G01980	14_rep1	14	1	0	20448	100
AT1G01980	16_rep1	16	1	0	20435	100
AT1G01980	18_rep1	18	1	0.0112025	20257	99.7734
AT1G01980	20_rep1	20	1	0	20623	100
AT1G01980	22_rep1	22	1	0	20712	100
AT1G01980	6_rep2	6	2	0	20403	100
AT1G01980	8_rep2	8	2	0	20087	100
AT1G01980	10_rep2	10	2	0.014256	20296	99.5488
AT1G01980	12_rep2	12	2	0	20385	100
AT1G01980	14_rep2	14	2	0	20564	100
AT1G01980	16_rep2	16	2	0.0147721	20433	99.4742
AT1G01980	18_rep2	18	2	0	20652	100
AT1G01980	20_rep2	20	2	0.0152008	20696	99.4713
AT1G01980	22_rep2	22	2	0.031163	20522	97.5658
AT1G01990	6_rep1	6	1	8.25327	5312	26.0354
AT1G01990	8_rep1	8	1	7.44769	5477	27.1502
AT1G01990	10_rep1	10	1	8.63071	5006	24.682
AT1G01990	12_rep1	12	1	12.0361	4154	20.3837
AT1G01990	14_rep1	14	1	15.4689	3507	17.1508
AT1G01990	16_rep1	16	1	15.8533	3516	17.2058
AT1G01990	18_rep1	18	1	17.1233	3472	17.1009
AT1G01990	20_rep1	20	1	20.703	3313	16.0646
AT1G01990	22_rep1	22	1	22.1927	3483	16.8163
AT1G01990	6_rep2	6	2	7.8466	5347	26.2069
AT1G01990	8_rep2	8	2	6.90147	5304	26.4051
AT1G01990	10_rep2	10	2	9.53728	4620	22.6604
AT1G01990	12_rep2	12	2	11.181	4241	20.8045
AT1G01990	14_rep2	14	2	12.4266	4146	20.1614
AT1G01990	16_rep2	16	2	14.4062	3884	18.9085
AT1G01990	18_rep2	18	2	17.5303	3505	16.9717
AT1G01990	20_rep2	20	2	17.3613	3795	18.2399
AT1G01990	22_rep2	22	2	24.2454	3140	14.9282
AT1G02000	6_rep1	6	1	4.0798	8510	41.7096
AT1G02000	8_rep1	8	1	3.63142	8676	43.008
AT1G02000	10_rep1	10	1	4.44931	7829	38.6007
AT1G02000	12_rep1	12	1	4.65922	8008	39.2954
AT1G02000	14_rep1	14	1	4.6349	8353	40.85
AT1G02000	16_rep1	16	1	4.51699	8756	42.8481
AT1G02000	18_rep1	18	1	4.39681	9124	44.9392
AT1G02000	20_rep1	20	1	5.32758	8847	42.8987
AT1G02000	22_rep1	22	1	5.65825	9368	45.2298
AT1G02000	6_rep2	6	2	3.60203	8817	43.2142
AT1G02000	8_rep2	8	2	3.63325	8103	40.3395
AT1G02000	10_rep2	10	2	3.72886	8637	42.3632
AT1G02000	12_rep2	12	2	3.84325	8780	43.0709
AT1G02000	14_rep2	14	2	4.19173	8749	42.5452
AT1G02000	16_rep2	16	2	4.95456	8359	40.6942
AT1G02000	18_rep2	18	2	4.48032	9263	44.8528
AT1G02000	20_rep2	20	2	4.80164	9424	45.2946
AT1G02000	22_rep2	22	2	5.2928	9674	45.9922
AT1G02010	6_rep1	6	1	1.07647	14232	69.7544
AT1G02010	8_rep1	8	1	0.764681	14801	73.3703
AT1G02010	10_rep1	10	1	1.21721	13434	66.2361
AT1G02010	12_rep1	12	1	1.16713	13757	67.5058
AT1G02010	14_rep1	14	1	1.17183	13864	67.8013
AT1G02010	16_rep1	16	1	1.62108	13128	64.2427
AT1G02010	18_rep1	18	1	1.23946	13958	68.7485
AT1G02010	20_rep1	20	1	0.857399	15344	74.4024
AT1G02010	22_rep1	22	1	0.984532	15452	74.6041
AT1G02010	6_rep2	6	2	1.09553	13880	68.0292
AT1G02010	8_rep2	8	2	0.873152	14077	70.0802
AT1G02010	10_rep2	10	2	1.24563	13352	65.4895
AT1G02010	12_rep2	12	2	0.859151	14559	71.4202
AT1G02010	14_rep2	14	2	1.0849	14095	68.5421
AT1G02010	16_rep2	16	2	1.22512	14042	68.3608
AT1G02010	18_rep2	18	2	1.48036	13828	66.9572
AT1G02010	20_rep2	20	2	1.56693	13944	67.0191
AT1G02010	22_rep2	22	2	1.28368	14945	71.0516
AT1G02020	6_rep1	6	1	1.74274	12488	61.2067
AT1G02020	8_rep1	8	1	0.875067	14411	71.4371
AT1G02020	10_rep1	10	1	0.821512	14633	72.1477
AT1G02020	12_rep1	12	1	0.853299	14649	71.8828
AT1G02020	14_rep1	14	1	1.09404	14087	68.8918
AT1G02020	16_rep1	16	1	1.15443	14160	69.2929
AT1G02020	18_rep1	18	1	1.18777	14080	69.3494
AT1G02020	20_rep1	20	1	0.983592	15025	72.8555
AT1G02020	22_rep1	22	1	1.46398	14466	69.8436
AT1G02020	6_rep2	6	2	0.947217	14320	70.1858
AT1G02020	8_rep2	8	2	0.559774	15358	76.4574
AT1G02020	10_rep2	10	2	0.896398	14377	70.517
AT1G02020	12_rep2	12	2	0.809293	14721	72.2149
AT1G02020	14_rep2	14	2	0.844826	14778	71.8635
AT1G02020	16_rep2	16	2	0.990576	14677	71.4522
AT1G02020	18_rep2	18	2	1.16651	14490	70.1627
AT1G02020	20_rep2	20	2	0.967353	15192	73.0174
AT1G02020	22_rep2	22	2	1.09091	15330	72.882
AT1G02030	6_rep1	6	1	0.0490303	19539	95.7653
AT1G02030	8_rep1	8	1	0	20173	100
AT1G02030	10_rep1	10	1	0.0504278	19344	95.3752
AT1G02030	12_rep1	12	1	0.156654	18043	88.5372
AT1G02030	14_rep1	14	1	0.0219492	20126	98.4253
AT1G02030	16_rep1	16	1	0.0389713	19623	96.0264
AT1G02030	18_rep1	18	1	0.0753562	18956	93.3655
AT1G02030	20_rep1	20	1	0.0723473	19301	93.5897
AT1G02030	22_rep1	22	1	0.117315	18938	91.4349
AT1G02030	6_rep2	6	2	0	20403	100
AT1G02030	8_rep2	8	2	0.0577868	19075	94.9619
AT1G02030	10_rep2	10	2	0.0822405	18916	92.7801
AT1G02030	12_rep2	12	2	0.106987	18534	90.9198
AT1G02030	14_rep2	14	2	0.0744787	19059	92.6814
AT1G02030	16_rep2	16	2	0.110978	18691	90.9936
AT1G02030	18_rep2	18	2	0.0899781	19108	92.5237
AT1G02030	20_rep2	20	2	0.115499	18897	90.8248
AT1G02030	22_rep2	22	2	0.215372	18282	86.9164
AT1G02040	6_rep1	6	1	0	20403	100
AT1G02040	8_rep1	8	1	0	20173	100
AT1G02040	10_rep1	10	1	0	20282	100
AT1G02040	12_rep1	12	1	0	20379	100
AT1G02040	14_rep1	14	1	0	20448	100
AT1G02040	16_rep1	16	1	0	20435	100
AT1G02040	18_rep1	18	1	0	20303	100
AT1G02040	20_rep1	20	1	0.0156923	20476	99.2872
AT1G02040	22_rep1	22	1	0	20712	100
AT1G02040	6_rep2	6	2	0.0169413	20245	99.2256
AT1G02040	8_rep2	8	2	0	20087	100
AT1G02040	10_rep2	10	2	0	20388	100
AT1G02040	12_rep2	12	2	0	20385	100
AT1G02040	14_rep2	14	2	0	20564	100
AT1G02040	16_rep2	16	2	0	20541	100
AT1G02040	18_rep2	18	2	0	20652	100
AT1G02040	20_rep2	20	2	0.020489	20593	98.9763
AT1G02040	22_rep2	22	2	0	21034	100
AT1G02050	6_rep1	6	1	1.01128	14410	70.6269
AT1G02050	8_rep1	8	1	0.314537	16809	83.3242
AT1G02050	10_rep1	10	1	0.357234	16620	81.9446
AT1G02050	12_rep1	12	1	0.2497	17282	84.803
AT1G02050	14_rep1	14	1	0.562113	15776	77.1518
AT1G02050	16_rep1	16	1	0.666211	15461	75.6594
AT1G02050	18_rep1	18	1	0.796685	15094	74.3437
AT1G02050	20_rep1	20	1	0.57694	16143	78.2767
AT1G02050	22_rep1	22	1	1.19203	15022	72.528
AT1G02050	6_rep2	6	2	0.40914	16509	80.9146
AT1G02050	8_rep2	8	2	0.361839	16316	81.2267
AT1G02050	10_rep2	10	2	0.289057	17051	83.6325
AT1G02050	12_rep2	12	2	0.351436	16623	81.5453
AT1G02050	14_rep2	14	2	0.518228	15927	77.4509
AT1G02050	16_rep2	16	2	0.518493	16162	78.6817
AT1G02050	18_rep2	18	2	1.04639	14802	71.6734
AT1G02050	20_rep2	20	2	0.864302	15475	74.3776
AT1G02050	22_rep2	22	2	1.50611	14499	68.9313
AT1G02060	6_rep1	6	1	0.619154	15742	77.1553
AT1G02060	8_rep1	8	1	0.30952	16846	83.5077
AT1G02060	10_rep1	10	1	0.381391	16509	81.3973
AT1G02060	12_rep1	12	1	0.540196	15747	77.2707
AT1G02060	14_rep1	14	1	0.581584	15683	76.697
AT1G02060	16_rep1	16	1	0.511259	16004	78.3166
AT1G02060	18_rep1	18	1	0.370314	16589	81.7071
AT1G02060	20_rep1	20	1	0.671192	15863	76.919
AT1G02060	22_rep1	22	1	1.23992	14907	71.9728
AT1G02060	6_rep2	6	2	0.340646	16860	82.6349
AT1G02060	8_rep2	8	2	0.407058	16071	80.007
AT1G02060	10_rep2	10	2	0.240492	17366	85.1776
AT1G02060	12_rep2	12	2	0.470268	15995	78.4646
AT1G02060	14_rep2	14	2	0.497344	16004	77.8253
AT1G02060	16_rep2	16	2	0.533218	16098	78.3701
AT1G02060	18_rep2	18	2	0.88632	15222	73.7071
AT1G02060	20_rep2	20	2	1.04405	15010	72.1427
AT1G02060	22_rep2	22	2	1.44251	14633	69.5683
AT1G02065	6_rep1	6	1	0	20403	100
AT1G02065	8_rep1	8	1	0	20173	100
AT1G02065	10_rep1	10	1	0	20282	100
AT1G02065	12_rep1	12	1	0	20379	100
AT1G02065	14_rep1	14	1	0	20448	100
AT1G02065	16_rep1	16	1	0	20435	100
AT1G02065	18_rep1	18	1	0	20303	100
AT1G02065	20_rep1	20	1	0	20623	100
AT1G02065	22_rep1	22	1	0	20712	100
AT1G02065	6_rep2	6	2	0	20403	100
AT1G02065	8_rep2	8	2	0	20087	100
AT1G02065	10_rep2	10	2	0	20388	100
AT1G02065	12_rep2	12	2	0	20385	100
AT1G02065	14_rep2	14	2	0	20564	100
AT1G02065	16_rep2	16	2	0	20541	100
AT1G02065	18_rep2	18	2	0	20652	100
AT1G02065	20_rep2	20	2	0	20806	100
AT1G02065	22_rep2	22	2	0.0632648	19882	94.5232
AT1G02070	6_rep1	6	1	0	20403	100
[truncated: 491,489+ more rows]

## Sheet: Figure_S4_raw
Accession	Gene	Dev_Stage_ID	Dev_Stage	Replicate	Transcript_Values	Rank	Percentile
AT1G29910	CAB3	6_rep1	6	1	5157.01	27	0.132333
AT1G29910	CAB3	8_rep1	8	1	4985.59	32	0.158628
AT1G29910	CAB3	10_rep1	10	1	4768.39	36	0.177497
AT1G29910	CAB3	12_rep1	12	1	3272.3	50	0.245351
AT1G29910	CAB3	14_rep1	14	1	2309.02	63	0.308099
AT1G29910	CAB3	16_rep1	16	1	2401.15	60	0.293614
AT1G29910	CAB3	18_rep1	18	1	1865.02	61	0.300448
AT1G29910	CAB3	20_rep1	20	1	1559.5	72	0.349125
AT1G29910	CAB3	22_rep1	22	1	861.648	107	0.516609
AT1G29910	CAB3	6_rep2	6	2	5053.49	30	0.147037
AT1G29910	CAB3	8_rep2	8	2	6108.89	22	0.109524
AT1G29910	CAB3	10_rep2	10	2	4859.7	29	0.142241
AT1G29910	CAB3	12_rep2	12	2	3594.81	41	0.201128
AT1G29910	CAB3	14_rep2	14	2	2793.57	50	0.243143
AT1G29910	CAB3	16_rep2	16	2	3191.95	44	0.214206
AT1G29910	CAB3	18_rep2	18	2	3090.86	42	0.20337
AT1G29910	CAB3	20_rep2	20	2	2614.53	46	0.22109
AT1G29910	CAB3	22_rep2	22	2	1881.96	55	0.261481
